# Supplementary material for: Coexpression analysis of large cancer datasets provides insight into the cellular phenotypes of the tumour microenvironment
Source: BMC Genomics. 2013 Jul 11;14:469. doi: 10.1186/1471-2164-14-469 (PMC3721986; doi:10.1186/1471-2164-14-469)
Supplement: Additional file 4 — Cluster analysis of merged cancer (r = 0.6) graph. This table lists the gene membership and annotation of each cluster from the meta-analysis of gene expression data derived from multiple tumour types. [file 1471-2164-14-469-S4.xlsx]

## Sheet: Cluster annotations
Signatures generated from mean Pearson correlations filtered at r≥0.6 and MCL 2.2
Affymetrix Probe ID	Gene Symbol	Description	Cluster number and annotation
Immune clusters
202767_at	ACP2	acid phosphatase 2, lysosomal	C_007_Macrophage
206134_at	ADAMDEC1	ADAM-like, decysin 1	C_007_Macrophage
219358_s_at	ADAP2	ArfGAP with dual PH domains 2	C_007_Macrophage
222876_s_at	ADAP2	ArfGAP with dual PH domains 2	C_007_Macrophage
206171_at	ADORA3	adenosine A3 receptor	C_007_Macrophage
209901_x_at	AIF1	allograft inflammatory factor 1	C_007_Macrophage
213095_x_at	AIF1	allograft inflammatory factor 1	C_007_Macrophage
215051_x_at	AIF1	allograft inflammatory factor 1	C_007_Macrophage
205639_at	AOAH	acyloxyacyl hydrolase (neutrophil)	C_007_Macrophage
209546_s_at	APOL1	apolipoprotein L, 1	C_007_Macrophage
221653_x_at	APOL2	apolipoprotein L, 2	C_007_Macrophage
221087_s_at	APOL3	apolipoprotein L, 3	C_007_Macrophage
203388_at	ARRB2	arrestin, beta 2	C_007_Macrophage
220416_at	ATP8B4	ATPase, class I, type 8B, member 4	C_007_Macrophage
205681_at	BCL2A1	BCL2-related protein A1	C_007_Macrophage
207571_x_at	C1orf38	chromosome 1 open reading frame 38	C_007_Macrophage
210785_s_at	C1orf38	chromosome 1 open reading frame 38	C_007_Macrophage
219506_at	C1orf54	chromosome 1 open reading frame 54	C_007_Macrophage
218232_at	C1QA	complement component 1, q subcomponent, A chain	C_007_Macrophage
202953_at	C1QB	complement component 1, q subcomponent, B chain	C_007_Macrophage
203052_at	C2	complement component 2	C_007_Macrophage
209906_at	C3AR1	complement component 3a receptor 1	C_007_Macrophage
220088_at	C5AR1	complement component 5a receptor 1	C_007_Macrophage
201850_at	CAPG	capping protein (actin filament), gelsolin-like	C_007_Macrophage
205098_at	CCR1	chemokine (C-C motif) receptor 1	C_007_Macrophage
205099_s_at	CCR1	chemokine (C-C motif) receptor 1	C_007_Macrophage
211434_s_at	CCRL2	chemokine (C-C motif) receptor-like 2	C_007_Macrophage
201743_at	CD14	CD14 molecule	C_007_Macrophage
203645_s_at	CD163	CD163 molecule	C_007_Macrophage
215049_x_at	CD163	CD163 molecule	C_007_Macrophage
216233_at	CD163	CD163 molecule	C_007_Macrophage
209933_s_at	CD300A	CD300a molecule	C_007_Macrophage
217078_s_at	CD300A	CD300a molecule	C_007_Macrophage
203547_at	CD4	CD4 molecule	C_007_Macrophage
203507_at	CD68	CD68 molecule	C_007_Macrophage
209619_at	CD74	CD74 molecule, major histocompatibility complex, class II invariant chain	C_007_Macrophage
205988_at	CD84	CD84 molecule	C_007_Macrophage
205685_at	CD86	CD86 molecule	C_007_Macrophage
205686_s_at	CD86	CD86 molecule	C_007_Macrophage
210895_s_at	CD86	CD86 molecule	C_007_Macrophage
202910_s_at	CD97	CD97 molecule	C_007_Macrophage
219505_at	CECR1	cat eye syndrome chromosome region, candidate 1	C_007_Macrophage
208168_s_at	CHIT1	chitinase 1 (chitotriosidase)	C_007_Macrophage
205101_at	CIITA	class II, major histocompatibility complex, transactivator	C_007_Macrophage
206682_at	CLEC10A	C-type lectin domain family 10, member A	C_007_Macrophage
209732_at	CLEC2B	C-type lectin domain family 2, member B	C_007_Macrophage
221698_s_at	CLEC7A	C-type lectin domain family 7, member A	C_007_Macrophage
207652_s_at	CMKLR1	chemokine-like receptor 1	C_007_Macrophage
210659_at	CMKLR1	chemokine-like receptor 1	C_007_Macrophage
229121_at	CMKLR1	chemokine-like receptor 1	C_007_Macrophage
203104_at	CSF1R	colony stimulating factor 1 receptor	C_007_Macrophage
205159_at	CSF2RB	colony stimulating factor 2 receptor, beta, low-affinity (granulocyte-macrophage)	C_007_Macrophage
200838_at	CTSB	cathepsin B	C_007_Macrophage
200839_s_at	CTSB	cathepsin B	C_007_Macrophage
213274_s_at	CTSB	cathepsin B	C_007_Macrophage
213275_x_at	CTSB	cathepsin B	C_007_Macrophage
227961_at	CTSB	cathepsin B	C_007_Macrophage
201487_at	CTSC	cathepsin C	C_007_Macrophage
200766_at	CTSD	cathepsin D	C_007_Macrophage
202087_s_at	CTSL1	cathepsin L1	C_007_Macrophage
202901_x_at	CTSS	cathepsin S	C_007_Macrophage
202902_s_at	CTSS	cathepsin S	C_007_Macrophage
203922_s_at	CYBB	cytochrome b-245, beta polypeptide	C_007_Macrophage
203923_s_at	CYBB	cytochrome b-245, beta polypeptide	C_007_Macrophage
219183_s_at	CYTH4	cytohesin 4	C_007_Macrophage
204646_at	DPYD	dihydropyrimidine dehydrogenase	C_007_Macrophage
218627_at	DRAM	damage-regulated autophagy modulator	C_007_Macrophage
218854_at	DSE	dermatan sulfate epimerase	C_007_Macrophage
207610_s_at	EMR2	egf-like module containing, mucin-like, hormone receptor-like 2	C_007_Macrophage
204232_at	FCER1G	Fc fragment of IgE, high affinity I, receptor for; gamma polypeptide	C_007_Macrophage
216950_s_at	FCGR1A	Fc fragment of IgG, high affinity Ia, receptor (CD64)	C_007_Macrophage
214511_x_at	FCGR1B	Fc fragment of IgG, high affinity Ib, receptor (CD64)	C_007_Macrophage
203561_at	FCGR2A	Fc fragment of IgG, low affinity IIa, receptor (CD32)	C_007_Macrophage
204006_s_at	FCGR3B	Fc fragment of IgG, low affinity IIIb, receptor (CD16b)	C_007_Macrophage
204007_at	FCGR3B	Fc fragment of IgG, low affinity IIIb, receptor (CD16b)	C_007_Macrophage
204834_at	FGL2	fibrinogen-like 2	C_007_Macrophage
208438_s_at	FGR	Gardner-Rasheed feline sarcoma viral (v-fgr) oncogene homolog	C_007_Macrophage
205119_s_at	FPR1	formyl peptide receptor 1	C_007_Macrophage
214560_at	FPR3	formyl peptide receptor 3	C_007_Macrophage
230422_at	FPR3	formyl peptide receptor 3	C_007_Macrophage
202748_at	GBP2	guanylate binding protein 2, interferon-inducible	C_007_Macrophage
204224_s_at	GCH1	GTP cyclohydrolase 1	C_007_Macrophage
201141_at	GPNMB	glycoprotein (transmembrane) nmb	C_007_Macrophage
214467_at	GPR65	G protein-coupled receptor 65	C_007_Macrophage
200736_s_at	GPX1	glutathione peroxidase 1	C_007_Macrophage
208018_s_at	HCK	hemopoietic cell kinase	C_007_Macrophage
205936_s_at	HK3	hexokinase 3 (white cell)	C_007_Macrophage
217478_s_at	HLA-DMA	major histocompatibility complex, class II, DM alpha	C_007_Macrophage
203932_at	HLA-DMB	major histocompatibility complex, class II, DM beta	C_007_Macrophage
206313_at	HLA-DOA	major histocompatibility complex, class II, DO alpha	C_007_Macrophage
211990_at	HLA-DPA1	major histocompatibility complex, class II, DP alpha 1	C_007_Macrophage
211991_s_at	HLA-DPA1	major histocompatibility complex, class II, DP alpha 1	C_007_Macrophage
213537_at	HLA-DPA1	major histocompatibility complex, class II, DP alpha 1	C_007_Macrophage
201137_s_at	HLA-DPB1	major histocompatibility complex, class II, DP beta 1	C_007_Macrophage
212671_s_at	HLA-DQA1	major histocompatibility complex, class II, DQ alpha 1	C_007_Macrophage
209823_x_at	HLA-DQB1	major histocompatibility complex, class II, DQ beta 1	C_007_Macrophage
211656_x_at	HLA-DQB1	major histocompatibility complex, class II, DQ beta 1	C_007_Macrophage
212998_x_at	HLA-DQB1	major histocompatibility complex, class II, DQ beta 1	C_007_Macrophage
208894_at	HLA-DRA	major histocompatibility complex, class II, DR alpha	C_007_Macrophage
210982_s_at	HLA-DRA	major histocompatibility complex, class II, DR alpha	C_007_Macrophage
209312_x_at	HLA-DRB1	major histocompatibility complex, class II, DR beta 1	C_007_Macrophage
215193_x_at	HLA-DRB1	major histocompatibility complex, class II, DR beta 1	C_007_Macrophage
208306_x_at	HLA-DRB4	major histocompatibility complex, class II, DR beta 4	C_007_Macrophage
209728_at	HLA-DRB4	major histocompatibility complex, class II, DR beta 4	C_007_Macrophage
204670_x_at	HLA-DRB5	major histocompatibility complex, class II, DR beta 5	C_007_Macrophage
217362_x_at	HLA-DRB6	major histocompatibility complex, class II, DR beta 6 (pseudogene)	C_007_Macrophage
219697_at	HS3ST2	heparan sulfate (glucosamine) 3-O-sulfotransferase 2	C_007_Macrophage
201422_at	IFI30	interferon, gamma-inducible protein 30	C_007_Macrophage
206420_at	IGSF6	immunoglobulin superfamily, member 6	C_007_Macrophage
207375_s_at	IL15RA	interleukin 15 receptor, alpha	C_007_Macrophage
222868_s_at	IL18BP	interleukin 18 binding protein	C_007_Macrophage
205786_s_at	ITGAM	integrin, alpha M (complement component 3 receptor 3 subunit)	C_007_Macrophage
210184_at	ITGAX	integrin, alpha X (complement component 3 receptor 4 subunit)	C_007_Macrophage
202803_s_at	ITGB2	integrin, beta 2 (complement component 3 receptor 3 and 4 subunit)	C_007_Macrophage
226354_at	LACTB	lactamase, beta	C_007_Macrophage
208071_s_at	LAIR1	leukocyte-associated immunoglobulin-like receptor 1	C_007_Macrophage
210644_s_at	LAIR1	leukocyte-associated immunoglobulin-like receptor 1	C_007_Macrophage
201721_s_at	LAPTM5	lysosomal multispanning membrane protein 5	C_007_Macrophage
205269_at	LCP2	lymphocyte cytosolic protein 2 (SH2 domain containing leukocyte protein of 76kDa)	C_007_Macrophage
205270_s_at	LCP2	lymphocyte cytosolic protein 2 (SH2 domain containing leukocyte protein of 76kDa)	C_007_Macrophage
244556_at	LCP2	lymphocyte cytosolic protein 2 (SH2 domain containing leukocyte protein of 76kDa)	C_007_Macrophage
203236_s_at	LGALS9	lectin, galactoside-binding, soluble, 9	C_007_Macrophage
201212_at	LGMN	legumain	C_007_Macrophage
212658_at	LHFPL2	lipoma HMGIC fusion partner-like 2	C_007_Macrophage
207104_x_at	LILRB1	leukocyte immunoglobulin-like receptor, subfamily B (with TM and ITIM domains), member 1	C_007_Macrophage
211336_x_at	LILRB1	leukocyte immunoglobulin-like receptor, subfamily B (with TM and ITIM domains), member 1	C_007_Macrophage
207697_x_at	LILRB2	leukocyte immunoglobulin-like receptor, subfamily B (with TM and ITIM domains), member 2	C_007_Macrophage
210146_x_at	LILRB2	leukocyte immunoglobulin-like receptor, subfamily B (with TM and ITIM domains), member 2	C_007_Macrophage
210152_at	LILRB4	leukocyte immunoglobulin-like receptor, subfamily B (with TM and ITIM domains), member 4	C_007_Macrophage
201847_at	LIPA	lipase A, lysosomal acid, cholesterol esterase	C_007_Macrophage
210629_x_at	LST1	leukocyte specific transcript 1	C_007_Macrophage
211581_x_at	LST1	leukocyte specific transcript 1	C_007_Macrophage
211582_x_at	LST1	leukocyte specific transcript 1	C_007_Macrophage
214181_x_at	LST1	leukocyte specific transcript 1	C_007_Macrophage
214574_x_at	LST1	leukocyte specific transcript 1	C_007_Macrophage
215633_x_at	LST1	leukocyte specific transcript 1	C_007_Macrophage
205859_at	LY86	lymphocyte antigen 86	C_007_Macrophage
206584_at	LY96	lymphocyte antigen 96	C_007_Macrophage
218559_s_at	MAFB	v-maf musculoaponeurotic fibrosarcoma oncogene homolog B (avian)	C_007_Macrophage
222670_s_at	MAFB	v-maf musculoaponeurotic fibrosarcoma oncogene homolog B (avian)	C_007_Macrophage
209166_s_at	MAN2B1	mannosidase, alpha, class 2B, member 1	C_007_Macrophage
205819_at	MARCO	macrophage receptor with collagenous structure	C_007_Macrophage
218109_s_at	MFSD1	major facilitator superfamily domain containing 1	C_007_Macrophage
201126_s_at	MGAT1	mannosyl (alpha-1,3-)-glycoprotein beta-1,2-N-acetylglucosaminyltransferase	C_007_Macrophage
204959_at	MNDA	myeloid cell nuclear differentiation antigen	C_007_Macrophage
202974_at	MPP1	membrane protein, palmitoylated 1, 55kDa	C_007_Macrophage
219607_s_at	MS4A4A	membrane-spanning 4-domains, subfamily A, member 4	C_007_Macrophage
224357_s_at	MS4A4A	membrane-spanning 4-domains, subfamily A, member 4	C_007_Macrophage
219666_at	MS4A6A	membrane-spanning 4-domains, subfamily A, member 6A	C_007_Macrophage
223280_x_at	MS4A6A	membrane-spanning 4-domains, subfamily A, member 6A	C_007_Macrophage
223922_x_at	MS4A6A	membrane-spanning 4-domains, subfamily A, member 6A	C_007_Macrophage
224356_x_at	MS4A6A	membrane-spanning 4-domains, subfamily A, member 6A	C_007_Macrophage
232724_at	MS4A6A	membrane-spanning 4-domains, subfamily A, member 6A	C_007_Macrophage
223343_at	MS4A7	membrane-spanning 4-domains, subfamily A, member 7	C_007_Macrophage
223344_s_at	MS4A7	membrane-spanning 4-domains, subfamily A, member 7	C_007_Macrophage
224358_s_at	MS4A7	membrane-spanning 4-domains, subfamily A, member 7	C_007_Macrophage
214770_at	MSR1	macrophage scavenger receptor 1	C_007_Macrophage
213733_at	MYO1F	myosin IF	C_007_Macrophage
227184_at	NA	NA	C_007_Macrophage
229968_at	NA	NA	C_007_Macrophage
230391_at	NA	NA	C_007_Macrophage
240137_at	NA	NA	C_007_Macrophage
241068_at	NA	NA	C_007_Macrophage
218231_at	NAGK	N-acetylglucosamine kinase	C_007_Macrophage
209949_at	NCF2	neutrophil cytosolic factor 2	C_007_Macrophage
209734_at	NCKAP1L	NCK-associated protein 1-like	C_007_Macrophage
221210_s_at	NPL	N-acetylneuraminate pyruvate lyase (dihydrodipicolinate synthase)	C_007_Macrophage
203920_at	NR1H3	nuclear receptor subfamily 1, group H, member 3	C_007_Macrophage
220005_at	P2RY13	purinergic receptor P2Y, G-protein coupled, 13	C_007_Macrophage
219788_at	PILRA	paired immunoglobin-like type 2 receptor alpha	C_007_Macrophage
222218_s_at	PILRA	paired immunoglobin-like type 2 receptor alpha	C_007_Macrophage
206214_at	PLA2G7	phospholipase A2, group VII (platelet-activating factor acetylhydrolase, plasma)	C_007_Macrophage
204046_at	PLCB2	phospholipase C, beta 2	C_007_Macrophage
203470_s_at	PLEK	pleckstrin	C_007_Macrophage
203471_s_at	PLEK	pleckstrin	C_007_Macrophage
204436_at	PLEKHO2	pleckstrin homology domain containing, family O member 2	C_007_Macrophage
211661_x_at	PTAFR	platelet-activating factor receptor	C_007_Macrophage
203175_at	RHOG	ras homolog gene family, member G (rho G)	C_007_Macrophage
213566_at	RNASE6	ribonuclease, RNase A family, k6	C_007_Macrophage
217865_at	RNF130	ring finger protein 130	C_007_Macrophage
205241_at	SCO2	SCO cytochrome oxidase deficient homolog 2 (yeast)	C_007_Macrophage
218217_at	SCPEP1	serine carboxypeptidase 1	C_007_Macrophage
213716_s_at	SECTM1	secreted and transmembrane 1	C_007_Macrophage
219519_s_at	SIGLEC1	sialic acid binding Ig-like lectin 1, sialoadhesin	C_007_Macrophage
44673_at	SIGLEC1	sialic acid binding Ig-like lectin 1, sialoadhesin	C_007_Macrophage
207224_s_at	SIGLEC7	sialic acid binding Ig-like lectin 7	C_007_Macrophage
219385_at	SLAMF8	SLAM family member 8	C_007_Macrophage
219386_s_at	SLAMF8	SLAM family member 8	C_007_Macrophage
219593_at	SLC15A3	solute carrier family 15, member 3	C_007_Macrophage
204204_at	SLC31A2	solute carrier family 31 (copper transporters), member 2	C_007_Macrophage
204588_s_at	SLC7A7	solute carrier family 7 (cationic amino acid transporter, y+ system), member 7	C_007_Macrophage
203473_at	SLCO2B1	solute carrier organic anion transporter family, member 2B1	C_007_Macrophage
218404_at	SNX10	sorting nexin 10	C_007_Macrophage
205312_at	SPI1	spleen focus forming virus (SFFV) proviral integration oncogene spi1	C_007_Macrophage
201858_s_at	SRGN	serglycin	C_007_Macrophage
201859_at	SRGN	serglycin	C_007_Macrophage
208130_s_at	TBXAS1	thromboxane A synthase 1 (platelet)	C_007_Macrophage
204158_s_at	TCIRG1	T-cell, immune regulator 1, ATPase, H+ transporting, lysosomal V0 subunit A3	C_007_Macrophage
206715_at	TFEC	transcription factor EC	C_007_Macrophage
210176_at	TLR1	toll-like receptor 1	C_007_Macrophage
204924_at	TLR2	toll-like receptor 2	C_007_Macrophage
220146_at	TLR7	toll-like receptor 7	C_007_Macrophage
220832_at	TLR8	toll-like receptor 8	C_007_Macrophage
229560_at	TLR8	toll-like receptor 8	C_007_Macrophage
219892_at	TM6SF1	transmembrane 6 superfamily member 1	C_007_Macrophage
218999_at	TMEM140	transmembrane protein 140	C_007_Macrophage
202510_s_at	TNFAIP2	tumor necrosis factor, alpha-induced protein 2	C_007_Macrophage
209354_at	TNFRSF14	tumor necrosis factor receptor superfamily, member 14 (herpesvirus entry mediator)	C_007_Macrophage
203508_at	TNFRSF1B	tumor necrosis factor receptor superfamily, member 1B	C_007_Macrophage
223502_s_at	TNFSF13B	tumor necrosis factor (ligand) superfamily, member 13b	C_007_Macrophage
219725_at	TREM2	triggering receptor expressed on myeloid cells 2	C_007_Macrophage
219282_s_at	TRPV2	transient receptor potential cation channel, subfamily V, member 2	C_007_Macrophage
204858_s_at	TYMP	thymidine phosphorylase	C_007_Macrophage
217497_at	TYMP	thymidine phosphorylase	C_007_Macrophage
204122_at	TYROBP	TYRO protein tyrosine kinase binding protein	C_007_Macrophage
204929_s_at	VAMP5	vesicle-associated membrane protein 5 (myobrevin)	C_007_Macrophage
204787_at	VSIG4	V-set and immunoglobulin domain containing 4	C_007_Macrophage
205213_at	ACAP1	ArfGAP with coiled-coil, ankyrin repeat and PH domains 1	C_008 T-cell
203741_s_at	ADCY7	adenylate cyclase 7	C_008 T-cell
206513_at	AIM2	absent in melanoma 2	C_008 T-cell
204174_at	ALOX5AP	arachidonate 5-lipoxygenase-activating protein	C_008 T-cell
218870_at	ARHGAP15	Rho GTPase activating protein 15	C_008 T-cell
204882_at	ARHGAP25	Rho GTPase activating protein 25	C_008 T-cell
38149_at	ARHGAP25	Rho GTPase activating protein 25	C_008 T-cell
201288_at	ARHGDIB	Rho GDP dissociation inhibitor (GDI) beta	C_008 T-cell
209539_at	ARHGEF6	Rac/Cdc42 guanine nucleotide exchange factor (GEF) 6	C_008 T-cell
212672_at	ATM	ataxia telangiectasia mutated	C_008 T-cell
219191_s_at	BIN2	bridging integrator 2	C_008 T-cell
205504_at	BTK	Bruton agammaglobulinemia tyrosine kinase	C_008 T-cell
232234_at	C20orf24	chromosome 20 open reading frame 24	C_008 T-cell
210072_at	CCL19	chemokine (C-C motif) ligand 19	C_008 T-cell
1405_i_at	CCL5	chemokine (C-C motif) ligand 5	C_008 T-cell
204655_at	CCL5	chemokine (C-C motif) ligand 5	C_008 T-cell
206978_at	CCR2	chemokine (C-C motif) receptor 2	C_008 T-cell
206991_s_at	CCR5	chemokine (C-C motif) receptor 5	C_008 T-cell
206337_at	CCR7	chemokine (C-C motif) receptor 7	C_008 T-cell
206206_at	CD180	CD180 molecule	C_008 T-cell
205831_at	CD2	CD2 molecule	C_008 T-cell
210031_at	CD247	CD247 molecule	C_008 T-cell
206150_at	CD27	CD27 molecule	C_008 T-cell
206545_at	CD28	CD28 molecule	C_008 T-cell
204192_at	CD37	CD37 molecule	C_008 T-cell
213539_at	CD3D	CD3d molecule, delta (CD3-TCR complex)	C_008 T-cell
205456_at	CD3E	CD3e molecule, epsilon (CD3-TCR complex)	C_008 T-cell
206804_at	CD3G	CD3g molecule, gamma (CD3-TCR complex)	C_008 T-cell
204118_at	CD48	CD48 molecule	C_008 T-cell
204661_at	CD52	CD52 molecule	C_008 T-cell
34210_at	CD52	CD52 molecule	C_008 T-cell
203416_at	CD53	CD53 molecule	C_008 T-cell
213958_at	CD6	CD6 molecule	C_008 T-cell
209795_at	CD69	CD69 molecule	C_008 T-cell
214049_x_at	CD7	CD7 molecule	C_008 T-cell
214551_s_at	CD7	CD7 molecule	C_008 T-cell
215925_s_at	CD72	CD72 molecule	C_008 T-cell
205758_at	CD8A	CD8a molecule	C_008 T-cell
215332_s_at	CD8B	CD8b molecule	C_008 T-cell
206761_at	CD96	CD96 molecule	C_008 T-cell
213415_at	CLIC2	chloride intracellular channel 2	C_008 T-cell
209083_at	CORO1A	coronin, actin binding protein, 1A	C_008 T-cell
205474_at	CRLF3	cytokine receptor-like factor 3	C_008 T-cell
206914_at	CRTAM	cytotoxic and regulatory T cell molecule	C_008 T-cell
210140_at	CST7	cystatin F (leukocystatin)	C_008 T-cell
214450_at	CTSW	cathepsin W	C_008 T-cell
203915_at	CXCL9	chemokine (C-X-C motif) ligand 9	C_008 T-cell
207681_at	CXCR3	chemokine (C-X-C motif) receptor 3	C_008 T-cell
206974_at	CXCR6	chemokine (C-X-C motif) receptor 6	C_008 T-cell
211469_s_at	CXCR6	chemokine (C-X-C motif) receptor 6	C_008 T-cell
209606_at	CYTIP	cytohesin 1 interacting protein	C_008 T-cell
221081_s_at	DENND2D	DENN/MADD domain containing 2D	C_008 T-cell
219279_at	DOCK10	dedicator of cytokinesis 10	C_008 T-cell
213160_at	DOCK2	dedicator of cytokinesis 2	C_008 T-cell
214054_at	DOK2	docking protein 2, 56kDa	C_008 T-cell
203729_at	EMP3	epithelial membrane protein 3	C_008 T-cell
204774_at	EVI2A	ecotropic viral integration site 2A	C_008 T-cell
211742_s_at	EVI2B	ecotropic viral integration site 2B	C_008 T-cell
211825_s_at	EWSR1	Ewing sarcoma breakpoint region 1	C_008 T-cell
221601_s_at	FAIM3	Fas apoptotic inhibitory molecule 3	C_008 T-cell
204236_at	FLI1	Friend leukemia virus integration 1	C_008 T-cell
210786_s_at	FLI1	Friend leukemia virus integration 1	C_008 T-cell
204789_at	FMNL1	formin-like 1	C_008 T-cell
205285_s_at	FYB	FYN binding protein (FYB-120/130)	C_008 T-cell
211794_at	FYB	FYN binding protein (FYB-120/130)	C_008 T-cell
211795_s_at	FYB	FYN binding protein (FYB-120/130)	C_008 T-cell
219243_at	GIMAP4	GTPase, IMAP family member 4	C_008 T-cell
218805_at	GIMAP5	GTPase, IMAP family member 5	C_008 T-cell
64064_at	GIMAP5	GTPase, IMAP family member 5	C_008 T-cell
219777_at	GIMAP6	GTPase, IMAP family member 6	C_008 T-cell
204220_at	GMFG	glia maturation factor, gamma	C_008 T-cell
207651_at	GPR171	G protein-coupled receptor 171	C_008 T-cell
210279_at	GPR18	G protein-coupled receptor 18	C_008 T-cell
205419_at	GPR183	G protein-coupled receptor 183	C_008 T-cell
204265_s_at	GPSM3	G-protein signaling modulator 3 (AGS3-like, C. elegans)	C_008 T-cell
205488_at	GZMA	granzyme A (granzyme 1, cytotoxic T-lymphocyte-associated serine esterase 3)	C_008 T-cell
210321_at	GZMH	granzyme H (cathepsin G-like 2, protein h-CCPX)	C_008 T-cell
206666_at	GZMK	granzyme K (granzyme 3; tryptase II)	C_008 T-cell
207460_at	GZMM	granzyme M (lymphocyte met-ase 1)	C_008 T-cell
202957_at	HCLS1	hematopoietic cell-specific Lyn substrate 1	C_008 T-cell
212873_at	HMHA1	histocompatibility (minor) HA-1	C_008 T-cell
210439_at	ICOS	inducible T-cell co-stimulator	C_008 T-cell
210354_at	IFNG	interferon, gamma	C_008 T-cell
205038_at	IKZF1	IKAROS family zinc finger 1 (Ikaros)	C_008 T-cell
205039_s_at	IKZF1	IKAROS family zinc finger 1 (Ikaros)	C_008 T-cell
204912_at	IL10RA	interleukin 10 receptor, alpha	C_008 T-cell
209827_s_at	IL16	interleukin 16 (lymphocyte chemoattractant factor)	C_008 T-cell
209828_s_at	IL16	interleukin 16 (lymphocyte chemoattractant factor)	C_008 T-cell
210915_x_at	IL23A	interleukin 23, alpha subunit p19	C_008 T-cell
211796_s_at	IL23A	interleukin 23, alpha subunit p19	C_008 T-cell
213193_x_at	IL23A	interleukin 23, alpha subunit p19	C_008 T-cell
205291_at	IL2RB	interleukin 2 receptor, beta	C_008 T-cell
204116_at	IL2RG	interleukin 2 receptor, gamma (severe combined immunodeficiency)	C_008 T-cell
203828_s_at	IL32	interleukin 32	C_008 T-cell
205798_at	IL7R	interleukin 7 receptor	C_008 T-cell
226218_at	IL7R	interleukin 7 receptor	C_008 T-cell
204057_at	IRF8	interferon regulatory factor 8	C_008 T-cell
213416_at	ITGA4	integrin, alpha 4 (antigen CD49D, alpha 4 subunit of VLA-4 receptor)	C_008 T-cell
205884_at	ITGA4	integrin, alpha 4 (antigen CD49D, alpha 4 subunit of VLA-4 receptor)	C_008 T-cell
205885_s_at	ITGA4	integrin, alpha 4 (antigen CD49D, alpha 4 subunit of VLA-4 receptor)	C_008 T-cell
213475_s_at	ITGAL	integrin, alpha L (antigen CD11A (p180), lymphocyte function-associated antigen 1; alpha polypeptide)	C_008 T-cell
205718_at	ITGB7	integrin, beta 7	C_008 T-cell
211339_s_at	ITK	IL2-inducible T-cell kinase	C_008 T-cell
214470_at	KLRB1	killer cell lectin-like receptor subfamily B, member 1	C_008 T-cell
207795_s_at	KLRD1	killer cell lectin-like receptor subfamily D, member 1	C_008 T-cell
210606_x_at	KLRD1	killer cell lectin-like receptor subfamily D, member 1	C_008 T-cell
205821_at	KLRK1	killer cell lectin-like receptor subfamily K, member 1	C_008 T-cell
206486_at	LAG3	lymphocyte-activation gene 3	C_008 T-cell
201720_s_at	LAPTM5	lysosomal multispanning membrane protein 5	C_008 T-cell
209881_s_at	LAT	linker for activation of T cells	C_008 T-cell
211005_at	LAT	linker for activation of T cells	C_008 T-cell
221581_s_at	LAT2	linker for activation of T cells family, member 2	C_008 T-cell
204890_s_at	LCK	lymphocyte-specific protein tyrosine kinase	C_008 T-cell
204891_s_at	LCK	lymphocyte-specific protein tyrosine kinase	C_008 T-cell
208885_at	LCP1	lymphocyte cytosolic protein 1 (L-plastin)	C_008 T-cell
216250_s_at	LPXN	leupaxin	C_008 T-cell
203523_at	LSP1	lymphocyte-specific protein 1	C_008 T-cell
207339_s_at	LTB	lymphotoxin beta (TNF superfamily, member 3)	C_008 T-cell
201152_s_at	MBNL1	muscleblind-like (Drosophila)	C_008 T-cell
201153_s_at	MBNL1	muscleblind-like (Drosophila)	C_008 T-cell
200600_at	MSN	moesin	C_008 T-cell
229629_at	NA	NA	C_008 T-cell
236280_at	NA	NA	C_008 T-cell
239237_at	NA	NA	C_008 T-cell
243366_s_at	NA	NA	C_008 T-cell
204961_s_at	NCF1	neutrophil cytosolic factor 1	C_008 T-cell
214084_x_at	NCF1B	neutrophil cytosolic factor 1B pseudogene	C_008 T-cell
205147_x_at	NCF4	neutrophil cytosolic factor 4, 40kDa	C_008 T-cell
207677_s_at	NCF4	neutrophil cytosolic factor 4, 40kDa	C_008 T-cell
213915_at	NKG7	natural killer cell group 7 sequence	C_008 T-cell
236295_s_at	NLRC3	NLR family, CARD domain containing 3	C_008 T-cell
214615_at	P2RY10	purinergic receptor P2Y, G-protein coupled, 10	C_008 T-cell
203879_at	PIK3CD	phosphoinositide-3-kinase, catalytic, delta polypeptide	C_008 T-cell
214617_at	PRF1	perforin 1 (pore forming protein)	C_008 T-cell
211178_s_at	PSTPIP1	proline-serine-threonine phosphatase interacting protein 1	C_008 T-cell
206687_s_at	PTPN6	protein tyrosine phosphatase, non-receptor type 6	C_008 T-cell
204852_s_at	PTPN7	protein tyrosine phosphatase, non-receptor type 7	C_008 T-cell
207238_s_at	PTPRC	protein tyrosine phosphatase, receptor type, C	C_008 T-cell
212587_s_at	PTPRC	protein tyrosine phosphatase, receptor type, C	C_008 T-cell
212588_at	PTPRC	protein tyrosine phosphatase, receptor type, C	C_008 T-cell
204960_at	PTPRCAP	protein tyrosine phosphatase, receptor type, C-associated protein	C_008 T-cell
219812_at	PVRIG	poliovirus receptor related immunoglobulin domain containing	C_008 T-cell
240413_at	PYHIN1	pyrin and HIN domain family, member 1	C_008 T-cell
207419_s_at	RAC2	ras-related C3 botulinum toxin substrate 2 (rho family, small GTP binding protein Rac2)	C_008 T-cell
213603_s_at	RAC2	ras-related C3 botulinum toxin substrate 2 (rho family, small GTP binding protein Rac2)	C_008 T-cell
205801_s_at	RASGRP3	RAS guanyl releasing protein 3 (calcium and DAG-regulated)	C_008 T-cell
204336_s_at	RGS19	regulator of G-protein signaling 19	C_008 T-cell
204951_at	RHOH	ras homolog gene family, member H	C_008 T-cell
220330_s_at	SAMSN1	SAM domain, SH3 domain and nuclear localization signals 1	C_008 T-cell
204923_at	SASH3	SAM and SH3 domain containing 3	C_008 T-cell
209879_at	SELPLG	selectin P ligand	C_008 T-cell
203528_at	SEMA4D	sema domain, immunoglobulin domain (Ig), transmembrane domain (TM) and short cytoplasmic domain, (semaphorin) 4D	C_008 T-cell
210116_at	SH2D1A	SH2 domain protein 1A	C_008 T-cell
211209_x_at	SH2D1A	SH2 domain protein 1A	C_008 T-cell
211210_x_at	SH2D1A	SH2 domain protein 1A	C_008 T-cell
211211_x_at	SH2D1A	SH2 domain protein 1A	C_008 T-cell
220485_s_at	SIRPG	signal-regulatory protein gamma	C_008 T-cell
205484_at	SIT1	signaling threshold regulating transmembrane adaptor 1	C_008 T-cell
203760_s_at	SLA	Src-like-adaptor	C_008 T-cell
203761_at	SLA	Src-like-adaptor	C_008 T-cell
207777_s_at	SP140	SP140 nuclear body protein	C_008 T-cell
206118_at	STAT4	signal transducer and activator of transcription 4	C_008 T-cell
240070_at	TIGIT	T cell immunoreceptor with Ig and ITIM domains	C_008 T-cell
219690_at	TMEM149	transmembrane protein 149	C_008 T-cell
207536_s_at	TNFRSF9	tumor necrosis factor receptor superfamily, member 9	C_008 T-cell
209671_x_at	TRA@	T cell receptor alpha locus	C_008 T-cell
210972_x_at	TRA@	T cell receptor alpha locus	C_008 T-cell
211902_x_at	TRA@	T cell receptor alpha locus	C_008 T-cell
205804_s_at	TRAF3IP3	TRAF3 interacting protein 3	C_008 T-cell
217147_s_at	TRAT1	T cell receptor associated transmembrane adaptor 1	C_008 T-cell
220418_at	UBASH3A	ubiquitin associated and SH3 domain containing, A	C_008 T-cell
206219_s_at	VAV1	vav 1 guanine nucleotide exchange factor	C_008 T-cell
202663_at	WIPF1	WAS/WASL interacting protein family, member 1	C_008 T-cell
202664_at	WIPF1	WAS/WASL interacting protein family, member 1	C_008 T-cell
202665_s_at	WIPF1	WAS/WASL interacting protein family, member 1	C_008 T-cell
214032_at	ZAP70	zeta-chain (TCR) associated protein kinase 70kDa	C_008 T-cell
201786_s_at	ADAR	adenosine deaminase, RNA-specific	C_012 IFN
214995_s_at	APOBEC3F	apolipoprotein B mRNA editing enzyme, catalytic polypeptide-like 3F	C_012 IFN
204205_at	APOBEC3G	apolipoprotein B mRNA editing enzyme, catalytic polypeptide-like 3G	C_012 IFN
219716_at	APOL6	apolipoprotein L, 6	C_012 IFN
241869_at	APOL6	apolipoprotein L, 6	C_012 IFN
228439_at	BATF2	basic leucine zipper transcription factor, ATF-like 2	C_012 IFN
201641_at	BST2	bone marrow stromal cell antigen 2	C_012 IFN
205692_s_at	CD38	CD38 molecule	C_012 IFN
226702_at	CMPK2	cytidine monophosphate (UMP-CMP) kinase 2, mitochondrial	C_012 IFN
204533_at	CXCL10	chemokine (C-X-C motif) ligand 10	C_012 IFN
218943_s_at	DDX58	DEAD (Asp-Glu-Ala-Asp) box polypeptide 58	C_012 IFN
222793_at	DDX58	DEAD (Asp-Glu-Ala-Asp) box polypeptide 58	C_012 IFN
242961_x_at	DDX58	DEAD (Asp-Glu-Ala-Asp) box polypeptide 58	C_012 IFN
218986_s_at	DDX60	DEAD (Asp-Glu-Ala-Asp) box polypeptide 60	C_012 IFN
228152_s_at	DDX60L	DEAD (Asp-Glu-Ala-Asp) box polypeptide 60-like	C_012 IFN
219364_at	DHX58	DEXH (Asp-Glu-X-His) box polypeptide 58	C_012 IFN
225415_at	DTX3L	deltex 3-like (Drosophila)	C_012 IFN
204211_x_at	EIF2AK2	eukaryotic translation initiation factor 2-alpha kinase 2	C_012 IFN
227609_at	EPSTI1	epithelial stromal interaction 1 (breast)	C_012 IFN
235276_at	EPSTI1	epithelial stromal interaction 1 (breast)	C_012 IFN
231769_at	FBXO6	F-box protein 6	C_012 IFN
202269_x_at	GBP1	guanylate binding protein 1, interferon-inducible, 67kDa	C_012 IFN
202270_at	GBP1	guanylate binding protein 1, interferon-inducible, 67kDa	C_012 IFN
235175_at	GBP4	guanylate binding protein 4	C_012 IFN
235574_at	GBP4	guanylate binding protein 4	C_012 IFN
219863_at	HERC5	hect domain and RLD 5	C_012 IFN
219352_at	HERC6	hect domain and RLD 6	C_012 IFN
202411_at	IFI27	interferon, alpha-inducible protein 27	C_012 IFN
209417_s_at	IFI35	interferon-induced protein 35	C_012 IFN
214059_at	IFI44	interferon-induced protein 44	C_012 IFN
214453_s_at	IFI44	interferon-induced protein 44	C_012 IFN
204439_at	IFI44L	interferon-induced protein 44-like	C_012 IFN
204415_at	IFI6	interferon, alpha-inducible protein 6	C_012 IFN
216020_at	IFIH1	interferon induced with helicase C domain 1	C_012 IFN
219209_at	IFIH1	interferon induced with helicase C domain 1	C_012 IFN
203153_at	IFIT1	interferon-induced protein with tetratricopeptide repeats 1	C_012 IFN
217502_at	IFIT2	interferon-induced protein with tetratricopeptide repeats 2	C_012 IFN
226757_at	IFIT2	interferon-induced protein with tetratricopeptide repeats 2	C_012 IFN
204747_at	IFIT3	interferon-induced protein with tetratricopeptide repeats 3	C_012 IFN
229450_at	IFIT3	interferon-induced protein with tetratricopeptide repeats 3	C_012 IFN
203595_s_at	IFIT5	interferon-induced protein with tetratricopeptide repeats 5	C_012 IFN
203596_s_at	IFIT5	interferon-induced protein with tetratricopeptide repeats 5	C_012 IFN
202531_at	IRF1	interferon regulatory factor 1	C_012 IFN
238725_at	IRF1	interferon regulatory factor 1	C_012 IFN
203275_at	IRF2	interferon regulatory factor 2	C_012 IFN
208436_s_at	IRF7	interferon regulatory factor 7	C_012 IFN
203882_at	IRF9	interferon regulatory factor 9	C_012 IFN
205483_s_at	ISG15	ISG15 ubiquitin-like modifier	C_012 IFN
217933_s_at	LAP3	leucine aminopeptidase 3	C_012 IFN
202086_at	MX1	myxovirus (influenza virus) resistance 1, interferon-inducible protein p78 (mouse)	C_012 IFN
204994_at	MX2	myxovirus (influenza virus) resistance 2 (mouse)	C_012 IFN
232375_at	NA	NA	C_012 IFN
235157_at	NA	NA	C_012 IFN
239979_at	NA	NA	C_012 IFN
243271_at	NA	NA	C_012 IFN
226474_at	NLRC5	NLR family, CARD domain containing 5	C_012 IFN
203964_at	NMI	N-myc (and STAT) interactor	C_012 IFN
202869_at	OAS1	2',5'-oligoadenylate synthetase 1, 40/46kDa	C_012 IFN
205552_s_at	OAS1	2',5'-oligoadenylate synthetase 1, 40/46kDa	C_012 IFN
204972_at	OAS2	2'-5'-oligoadenylate synthetase 2, 69/71kDa	C_012 IFN
206553_at	OAS2	2'-5'-oligoadenylate synthetase 2, 69/71kDa	C_012 IFN
228607_at	OAS2	2'-5'-oligoadenylate synthetase 2, 69/71kDa	C_012 IFN
218400_at	OAS3	2'-5'-oligoadenylate synthetase 3, 100kDa	C_012 IFN
205660_at	OASL	2'-5'-oligoadenylate synthetase-like	C_012 IFN
210797_s_at	OASL	2'-5'-oligoadenylate synthetase-like	C_012 IFN
229350_x_at	PARP10	poly (ADP-ribose) polymerase family, member 10	C_012 IFN
218543_s_at	PARP12	poly (ADP-ribose) polymerase family, member 12	C_012 IFN
224701_at	PARP14	poly (ADP-ribose) polymerase family, member 14	C_012 IFN
223220_s_at	PARP9	poly (ADP-ribose) polymerase family, member 9	C_012 IFN
227807_at	PARP9	poly (ADP-ribose) polymerase family, member 9	C_012 IFN
221816_s_at	PHF11	PHD finger protein 11	C_012 IFN
228230_at	PRIC285	peroxisomal proliferator-activated receptor A interacting complex 285	C_012 IFN
232517_s_at	PRIC285	peroxisomal proliferator-activated receptor A interacting complex 285	C_012 IFN
200814_at	PSME1	proteasome (prosome, macropain) activator subunit 1 (PA28 alpha)	C_012 IFN
201762_s_at	PSME2	proteasome (prosome, macropain) activator subunit 2 (PA28 beta)	C_012 IFN
213797_at	RSAD2	radical S-adenosyl methionine domain containing 2	C_012 IFN
242625_at	RSAD2	radical S-adenosyl methionine domain containing 2	C_012 IFN
219684_at	RTP4	receptor (chemosensory) transporter protein 4	C_012 IFN
219691_at	SAMD9	sterile alpha motif domain containing 9	C_012 IFN
228531_at	SAMD9	sterile alpha motif domain containing 9	C_012 IFN
226603_at	SAMD9L	sterile alpha motif domain containing 9-like	C_012 IFN
230036_at	SAMD9L	sterile alpha motif domain containing 9-like	C_012 IFN
235643_at	SAMD9L	sterile alpha motif domain containing 9-like	C_012 IFN
202863_at	SP100	SP100 nuclear antigen	C_012 IFN
202864_s_at	SP100	SP100 nuclear antigen	C_012 IFN
208012_x_at	SP110	SP110 nuclear body protein	C_012 IFN
208392_x_at	SP110	SP110 nuclear body protein	C_012 IFN
209761_s_at	SP110	SP110 nuclear body protein	C_012 IFN
209762_x_at	SP110	SP110 nuclear body protein	C_012 IFN
223980_s_at	SP110	SP110 nuclear body protein	C_012 IFN
214791_at	SP140L	SP140 nuclear body protein-like	C_012 IFN
200887_s_at	STAT1	signal transducer and activator of transcription 1, 91kDa	C_012 IFN
209969_s_at	STAT1	signal transducer and activator of transcription 1, 91kDa	C_012 IFN
AFFX-HUMISGF3A/M97935_3_at	STAT1	signal transducer and activator of transcription 1, 91kDa	C_012 IFN
AFFX-HUMISGF3A/M97935_5_at	STAT1	signal transducer and activator of transcription 1, 91kDa	C_012 IFN
AFFX-HUMISGF3A/M97935_MA_at	STAT1	signal transducer and activator of transcription 1, 91kDa	C_012 IFN
AFFX-HUMISGF3A/M97935_MB_at	STAT1	signal transducer and activator of transcription 1, 91kDa	C_012 IFN
205170_at	STAT2	signal transducer and activator of transcription 2, 113kDa	C_012 IFN
225636_at	STAT2	signal transducer and activator of transcription 2, 113kDa	C_012 IFN
202307_s_at	TAP1	transporter 1, ATP-binding cassette, sub-family B (MDR/TAP)	C_012 IFN
204769_s_at	TAP2	transporter 2, ATP-binding cassette, sub-family B (MDR/TAP)	C_012 IFN
204770_at	TAP2	transporter 2, ATP-binding cassette, sub-family B (MDR/TAP)	C_012 IFN
225973_at	TAP2	transporter 2, ATP-binding cassette, sub-family B (MDR/TAP)	C_012 IFN
204804_at	TRIM21	tripartite motif-containing 21	C_012 IFN
213293_s_at	TRIM22	tripartite motif-containing 22	C_012 IFN
201649_at	UBE2L6	ubiquitin-conjugating enzyme E2L 6	C_012 IFN
219211_at	USP18	ubiquitin specific peptidase 18	C_012 IFN
200628_s_at	WARS	tryptophanyl-tRNA synthetase	C_012 IFN
200629_at	WARS	tryptophanyl-tRNA synthetase	C_012 IFN
206133_at	XAF1	XIAP associated factor 1	C_012 IFN
242234_at	XAF1	XIAP associated factor 1	C_012 IFN
225076_s_at	ZNFX1	zinc finger, NFX1-type containing 1	C_012 IFN
219574_at	2001-03-01	membrane-associated ring finger (C3HC4) 1	C_013 Mac/T-cell interface
227552_at	2001-09-01	septin 1	C_013 Mac/T-cell interface
225701_at	AKNA	AT-hook transcription factor	C_013 Mac/T-cell interface
228094_at	AMICA1	adhesion molecule, interacts with CXADR antigen 1	C_013 Mac/T-cell interface
230925_at	APBB1IP	amyloid beta (A4) precursor protein-binding, family B, member 1 interacting protein	C_013 Mac/T-cell interface
226219_at	ARHGAP30	Rho GTPase activating protein 30	C_013 Mac/T-cell interface
224451_x_at	ARHGAP9	Rho GTPase activating protein 9	C_013 Mac/T-cell interface
226906_s_at	ARHGAP9	Rho GTPase activating protein 9	C_013 Mac/T-cell interface
232543_x_at	ARHGAP9	Rho GTPase activating protein 9	C_013 Mac/T-cell interface
228532_at	C1orf162	chromosome 1 open reading frame 162	C_013 Mac/T-cell interface
214038_at	CCL8	chemokine (C-C motif) ligand 8	C_013 Mac/T-cell interface
222934_s_at	CLEC4E	C-type lectin domain family 4, member E	C_013 Mac/T-cell interface
232617_at	CTSS	cathepsin S	C_013 Mac/T-cell interface
225502_at	DOCK8	dedicator of cytokinesis 8	C_013 Mac/T-cell interface
232843_s_at	DOCK8	dedicator of cytokinesis 8	C_013 Mac/T-cell interface
223553_s_at	DOK3	docking protein 3	C_013 Mac/T-cell interface
219452_at	DPEP2	dipeptidase 2	C_013 Mac/T-cell interface
228362_s_at	FAM26F	family with sequence similarity 26, member F	C_013 Mac/T-cell interface
229390_at	FAM26F	family with sequence similarity 26, member F	C_013 Mac/T-cell interface
229391_s_at	FAM26F	family with sequence similarity 26, member F	C_013 Mac/T-cell interface
229543_at	FAM26F	family with sequence similarity 26, member F	C_013 Mac/T-cell interface
227002_at	FAM78A	family with sequence similarity 78, member A	C_013 Mac/T-cell interface
223303_at	FERMT3	fermitin family homolog 3 (Drosophila)	C_013 Mac/T-cell interface
227265_at	FGL2	fibrinogen-like 2	C_013 Mac/T-cell interface
224148_at	FYB	FYN binding protein (FYB-120/130)	C_013 Mac/T-cell interface
227266_s_at	FYB	FYN binding protein (FYB-120/130)	C_013 Mac/T-cell interface
228410_at	GAB3	GRB2-associated binding protein 3	C_013 Mac/T-cell interface
231577_s_at	GBP1	guanylate binding protein 1, interferon-inducible, 67kDa	C_013 Mac/T-cell interface
231578_at	GBP1	guanylate binding protein 1, interferon-inducible, 67kDa	C_013 Mac/T-cell interface
229625_at	GBP5	guanylate binding protein 5	C_013 Mac/T-cell interface
238581_at	GBP5	guanylate binding protein 5	C_013 Mac/T-cell interface
232024_at	GIMAP2	GTPase, IMAP family member 2	C_013 Mac/T-cell interface
229367_s_at	GIMAP6	GTPase, IMAP family member 6	C_013 Mac/T-cell interface
228071_at	GIMAP7	GTPase, IMAP family member 7	C_013 Mac/T-cell interface
223620_at	GPR34	G protein-coupled receptor 34	C_013 Mac/T-cell interface
235458_at	HAVCR2	hepatitis A virus cellular receptor 2	C_013 Mac/T-cell interface
223640_at	HCST	hematopoietic cell signal transducer	C_013 Mac/T-cell interface
226879_at	HVCN1	hydrogen voltage-gated channel 1	C_013 Mac/T-cell interface
227344_at	IKZF1	IKAROS family zinc finger 1 (Ikaros)	C_013 Mac/T-cell interface
227346_at	IKZF1	IKAROS family zinc finger 1 (Ikaros)	C_013 Mac/T-cell interface
227677_at	JAK3	Janus kinase 3 (a protein tyrosine kinase, leukocyte)	C_013 Mac/T-cell interface
224927_at	KIAA1949	KIAA1949	C_013 Mac/T-cell interface
228167_at	KLHL6	kelch-like 6 (Drosophila)	C_013 Mac/T-cell interface
244251_at	LCP2	lymphocyte cytosolic protein 2 (SH2 domain containing leukocyte protein of 76kDa)	C_013 Mac/T-cell interface
229937_x_at	LILRB1	leukocyte immunoglobulin-like receptor, subfamily B (with TM and ITIM domains), member 1	C_013 Mac/T-cell interface
231124_x_at	LY9	lymphocyte antigen 9	C_013 Mac/T-cell interface
225530_at	MOBKL2A	MOB1, Mps One Binder kinase activator-like 2A (yeast)	C_013 Mac/T-cell interface
226818_at	MPEG1	macrophage expressed 1	C_013 Mac/T-cell interface
226841_at	MPEG1	macrophage expressed 1	C_013 Mac/T-cell interface
230550_at	MS4A6A	membrane-spanning 4-domains, subfamily A, member 6A	C_013 Mac/T-cell interface
227458_at	NA	NA	C_013 Mac/T-cell interface
228869_at	NA	NA	C_013 Mac/T-cell interface
229383_at	NA	NA	C_013 Mac/T-cell interface
229670_at	NA	NA	C_013 Mac/T-cell interface
235385_at	NA	NA	C_013 Mac/T-cell interface
236401_at	NA	NA	C_013 Mac/T-cell interface
236583_at	NA	NA	C_013 Mac/T-cell interface
238668_at	NA	NA	C_013 Mac/T-cell interface
239294_at	NA	NA	C_013 Mac/T-cell interface
239467_at	NA	NA	C_013 Mac/T-cell interface
240064_at	NA	NA	C_013 Mac/T-cell interface
241891_at	NA	NA	C_013 Mac/T-cell interface
242521_at	NA	NA	C_013 Mac/T-cell interface
242907_at	NA	NA	C_013 Mac/T-cell interface
244061_at	NA	NA	C_013 Mac/T-cell interface
244352_at	NA	NA	C_013 Mac/T-cell interface
244598_at	NA	NA	C_013 Mac/T-cell interface
223562_at	PARVG	parvin, gamma	C_013 Mac/T-cell interface
233510_s_at	PARVG	parvin, gamma	C_013 Mac/T-cell interface
226459_at	PIK3AP1	phosphoinositide-3-kinase adaptor protein 1	C_013 Mac/T-cell interface
227645_at	PIK3R5	phosphoinositide-3-kinase, regulatory subunit 5	C_013 Mac/T-cell interface
226074_at	PPM1M	protein phosphatase 1M (PP2C domain containing)	C_013 Mac/T-cell interface
228677_s_at	RASAL3	RAS protein activator like 3	C_013 Mac/T-cell interface
223322_at	RASSF5	Ras association (RalGDS/AF-6) domain family member 5	C_013 Mac/T-cell interface
225763_at	RCSD1	RCSD domain containing 1	C_013 Mac/T-cell interface
223809_at	RGS18	regulator of G-protein signaling 18	C_013 Mac/T-cell interface
227726_at	RNF166	ring finger protein 166	C_013 Mac/T-cell interface
227791_at	SLC9A9	solute carrier family 9 (sodium/hydrogen exchanger), member 9	C_013 Mac/T-cell interface
225282_at	SMAP2	small ArfGAP2	C_013 Mac/T-cell interface
235670_at	STX11	syntaxin 11	C_013 Mac/T-cell interface
228258_at	TBC1D10C	TBC1 domain family, member 10C	C_013 Mac/T-cell interface
223583_at	TNFAIP8L2	tumor necrosis factor, alpha-induced protein 8-like 2	C_013 Mac/T-cell interface
223501_at	TNFSF13B	tumor necrosis factor (ligand) superfamily, member 13b	C_013 Mac/T-cell interface
229597_s_at	WDFY4	WDFY family member 4	C_013 Mac/T-cell interface
211639_x_at	C12orf32	chromosome 12 open reading frame 32	C_014 Immunoglobulins/plasma cell
216984_x_at	CKAP2	cytoskeleton associated protein 2	C_014 Immunoglobulins/plasma cell
215379_x_at	CKAP2	cytoskeleton associated protein 2	C_014 Immunoglobulins/plasma cell
234366_x_at	CKAP2	cytoskeleton associated protein 2	C_014 Immunoglobulins/plasma cell
216542_x_at	IGHA1	immunoglobulin heavy constant alpha 1	C_014 Immunoglobulins/plasma cell
211633_x_at	IGHG1	immunoglobulin heavy constant gamma 1 (G1m marker)	C_014 Immunoglobulins/plasma cell
211634_x_at	IGHG1	immunoglobulin heavy constant gamma 1 (G1m marker)	C_014 Immunoglobulins/plasma cell
211635_x_at	IGHG1	immunoglobulin heavy constant gamma 1 (G1m marker)	C_014 Immunoglobulins/plasma cell
211637_x_at	IGHG1	immunoglobulin heavy constant gamma 1 (G1m marker)	C_014 Immunoglobulins/plasma cell
211640_x_at	IGHG1	immunoglobulin heavy constant gamma 1 (G1m marker)	C_014 Immunoglobulins/plasma cell
211641_x_at	IGHG1	immunoglobulin heavy constant gamma 1 (G1m marker)	C_014 Immunoglobulins/plasma cell
211647_x_at	IGHG1	immunoglobulin heavy constant gamma 1 (G1m marker)	C_014 Immunoglobulins/plasma cell
211648_at	IGHG1	immunoglobulin heavy constant gamma 1 (G1m marker)	C_014 Immunoglobulins/plasma cell
211649_x_at	IGHG1	immunoglobulin heavy constant gamma 1 (G1m marker)	C_014 Immunoglobulins/plasma cell
211650_x_at	IGHG1	immunoglobulin heavy constant gamma 1 (G1m marker)	C_014 Immunoglobulins/plasma cell
211908_x_at	IGHG1	immunoglobulin heavy constant gamma 1 (G1m marker)	C_014 Immunoglobulins/plasma cell
214916_x_at	IGHG1	immunoglobulin heavy constant gamma 1 (G1m marker)	C_014 Immunoglobulins/plasma cell
217022_s_at	IGHG1	immunoglobulin heavy constant gamma 1 (G1m marker)	C_014 Immunoglobulins/plasma cell
217084_at	IGHG1	immunoglobulin heavy constant gamma 1 (G1m marker)	C_014 Immunoglobulins/plasma cell
217236_x_at	IGHG1	immunoglobulin heavy constant gamma 1 (G1m marker)	C_014 Immunoglobulins/plasma cell
217281_x_at	IGHG1	immunoglobulin heavy constant gamma 1 (G1m marker)	C_014 Immunoglobulins/plasma cell
211430_s_at	IGHG3	immunoglobulin heavy constant gamma 3 (G3m marker)	C_014 Immunoglobulins/plasma cell
209374_s_at	IGHM	immunoglobulin heavy constant mu	C_014 Immunoglobulins/plasma cell
216491_x_at	IGHM	immunoglobulin heavy constant mu	C_014 Immunoglobulins/plasma cell
212592_at	IGJ	immunoglobulin J polypeptide, linker protein for immunoglobulin alpha and mu polypeptides	C_014 Immunoglobulins/plasma cell
224795_x_at	IGK@	immunoglobulin kappa locus	C_014 Immunoglobulins/plasma cell
211643_x_at	IGKC	immunoglobulin kappa constant	C_014 Immunoglobulins/plasma cell
211644_x_at	IGKC	immunoglobulin kappa constant	C_014 Immunoglobulins/plasma cell
214669_x_at	IGKC	immunoglobulin kappa constant	C_014 Immunoglobulins/plasma cell
214836_x_at	IGKC	immunoglobulin kappa constant	C_014 Immunoglobulins/plasma cell
217145_at	IGKC	immunoglobulin kappa constant	C_014 Immunoglobulins/plasma cell
217157_x_at	IGKC	immunoglobulin kappa constant	C_014 Immunoglobulins/plasma cell
221651_x_at	IGKC	immunoglobulin kappa constant	C_014 Immunoglobulins/plasma cell
221671_x_at	IGKC	immunoglobulin kappa constant	C_014 Immunoglobulins/plasma cell
216207_x_at	IGKV1D-13	immunoglobulin kappa variable 1D-13	C_014 Immunoglobulins/plasma cell
209138_x_at	IGL@	immunoglobulin lambda locus	C_014 Immunoglobulins/plasma cell
215121_x_at	IGL@	immunoglobulin lambda locus	C_014 Immunoglobulins/plasma cell
215214_at	IGL@	immunoglobulin lambda locus	C_014 Immunoglobulins/plasma cell
216430_x_at	IGL@	immunoglobulin lambda locus	C_014 Immunoglobulins/plasma cell
216573_at	IGL@	immunoglobulin lambda locus	C_014 Immunoglobulins/plasma cell
216846_at	IGL@	immunoglobulin lambda locus	C_014 Immunoglobulins/plasma cell
216853_x_at	IGL@	immunoglobulin lambda locus	C_014 Immunoglobulins/plasma cell
217148_x_at	IGL@	immunoglobulin lambda locus	C_014 Immunoglobulins/plasma cell
217227_x_at	IGL@	immunoglobulin lambda locus	C_014 Immunoglobulins/plasma cell
224342_x_at	IGL@	immunoglobulin lambda locus	C_014 Immunoglobulins/plasma cell
234884_x_at	IGL@	immunoglobulin lambda locus	C_014 Immunoglobulins/plasma cell
211798_x_at	IGLJ3	immunoglobulin lambda joining 3	C_014 Immunoglobulins/plasma cell
211881_x_at	IGLJ3	immunoglobulin lambda joining 3	C_014 Immunoglobulins/plasma cell
214677_x_at	IGLJ3	immunoglobulin lambda joining 3	C_014 Immunoglobulins/plasma cell
234764_x_at	IGLV1-44	immunoglobulin lambda variable 1-44	C_014 Immunoglobulins/plasma cell
215035_at	IGLV6-57	immunoglobulin lambda variable 6-57	C_014 Immunoglobulins/plasma cell
204562_at	IRF4	interferon regulatory factor 4	C_014 Immunoglobulins/plasma cell
216412_x_at	IVD	isovaleryl Coenzyme A dehydrogenase	C_014 Immunoglobulins/plasma cell
217258_x_at	IVD	isovaleryl Coenzyme A dehydrogenase	C_014 Immunoglobulins/plasma cell
207734_at	LAX1	lymphocyte transmembrane adaptor 1	C_014 Immunoglobulins/plasma cell
211835_at	LOC100126583	hypothetical LOC100126583	C_014 Immunoglobulins/plasma cell
217384_x_at	LOC100132941	hypothetical protein LOC100132941	C_014 Immunoglobulins/plasma cell
211868_x_at	LOC100133739	similar to hCG2038920	C_014 Immunoglobulins/plasma cell
216557_x_at	LOC100133739	similar to hCG2038920	C_014 Immunoglobulins/plasma cell
216541_x_at	LOC100133862	similar to hCG1773549	C_014 Immunoglobulins/plasma cell
216401_x_at	LOC652493	similar to Ig kappa chain V-I region HK102 precursor	C_014 Immunoglobulins/plasma cell
213502_x_at	LOC91316	glucuronidase, beta/ immunoglobulin lambda-like polypeptide 1 pseudogene	C_014 Immunoglobulins/plasma cell
217320_at	NA	NA	C_014 Immunoglobulins/plasma cell
215176_x_at	NTN3	netrin 3	C_014 Immunoglobulins/plasma cell
216576_x_at	NTN3	netrin 3	C_014 Immunoglobulins/plasma cell
216829_at	NTN3	netrin 3	C_014 Immunoglobulins/plasma cell
204269_at	PIM2	pim-2 oncogene	C_014 Immunoglobulins/plasma cell
205267_at	POU2AF1	POU class 2 associating factor 1	C_014 Immunoglobulins/plasma cell
201891_s_at	B2M	beta-2-microglobulin	C_019 MHC I
216231_s_at	B2M	beta-2-microglobulin	C_019 MHC I
207485_x_at	BTN3A1	butyrophilin, subfamily 3, member A1	C_019 MHC I
209770_at	BTN3A1	butyrophilin, subfamily 3, member A1	C_019 MHC I
209846_s_at	BTN3A2	butyrophilin, subfamily 3, member A2	C_019 MHC I
212613_at	BTN3A2	butyrophilin, subfamily 3, member A2	C_019 MHC I
204820_s_at	BTN3A3	butyrophilin, subfamily 3, member A3	C_019 MHC I
204821_at	BTN3A3	butyrophilin, subfamily 3, member A3	C_019 MHC I
38241_at	BTN3A3	butyrophilin, subfamily 3, member A3	C_019 MHC I
206082_at	HCP5	HLA complex P5	C_019 MHC I
213932_x_at	HLA-A	major histocompatibility complex, class I, A	C_019 MHC I
215313_x_at	HLA-A	major histocompatibility complex, class I, A	C_019 MHC I
217436_x_at	HLA-A	major histocompatibility complex, class I, A	C_019 MHC I
208729_x_at	HLA-B	major histocompatibility complex, class I, B	C_019 MHC I
209140_x_at	HLA-B	major histocompatibility complex, class I, B	C_019 MHC I
211911_x_at	HLA-B	major histocompatibility complex, class I, B	C_019 MHC I
208812_x_at	HLA-C	major histocompatibility complex, class I, C	C_019 MHC I
211799_x_at	HLA-C	major histocompatibility complex, class I, C	C_019 MHC I
214459_x_at	HLA-C	major histocompatibility complex, class I, C	C_019 MHC I
216526_x_at	HLA-C	major histocompatibility complex, class I, C	C_019 MHC I
200904_at	HLA-E	major histocompatibility complex, class I, E	C_019 MHC I
200905_x_at	HLA-E	major histocompatibility complex, class I, E	C_019 MHC I
217456_x_at	HLA-E	major histocompatibility complex, class I, E	C_019 MHC I
204806_x_at	HLA-F	major histocompatibility complex, class I, F	C_019 MHC I
221875_x_at	HLA-F	major histocompatibility complex, class I, F	C_019 MHC I
221978_at	HLA-F	major histocompatibility complex, class I, F	C_019 MHC I
210514_x_at	HLA-G	major histocompatibility complex, class I, G	C_019 MHC I
211528_x_at	HLA-G	major histocompatibility complex, class I, G	C_019 MHC I
211529_x_at	HLA-G	major histocompatibility complex, class I, G	C_019 MHC I
211530_x_at	HLA-G	major histocompatibility complex, class I, G	C_019 MHC I
202659_at	PSMB10	proteasome (prosome, macropain) subunit, beta type, 10	C_019 MHC I
209040_s_at	PSMB8	proteasome (prosome, macropain) subunit, beta type, 8 (large multifunctional peptidase 7)	C_019 MHC I
204279_at	PSMB9	proteasome (prosome, macropain) subunit, beta type, 9 (large multifunctional peptidase 2)	C_019 MHC I
204070_at	RARRES3	retinoic acid receptor responder (tazarotene induced) 3	C_019 MHC I
208829_at	TAPBP	TAP binding protein (tapasin)	C_019 MHC I
210890_x_at	KIR2DL1	killer cell immunoglobulin-like receptor, two domains, long cytoplasmic tail, 1	C_061 Killer cell
211397_x_at	KIR2DL2	killer cell immunoglobulin-like receptor, two domains, long cytoplasmic tail, 2	C_061 Killer cell
208179_x_at	KIR2DL3	killer cell immunoglobulin-like receptor, two domains, long cytoplasmic tail, 3	C_061 Killer cell
211410_x_at	KIR2DL5A	killer cell immunoglobulin-like receptor, two domains, long cytoplasmic tail, 5A	C_061 Killer cell
211532_x_at	KIR2DS2	killer cell immunoglobulin-like receptor, two domains, short cytoplasmic tail, 2	C_061 Killer cell
208203_x_at	KIR2DS5	killer cell immunoglobulin-like receptor, two domains, short cytoplasmic tail, 5	C_061 Killer cell
211687_x_at	KIR3DL1	killer cell immunoglobulin-like receptor, three domains, long cytoplasmic tail, 1	C_061 Killer cell
207314_x_at	KIR3DL2	killer cell immunoglobulin-like receptor, three domains, long cytoplasmic tail, 2	C_061 Killer cell
211688_x_at	KIR3DL2	killer cell immunoglobulin-like receptor, three domains, long cytoplasmic tail, 2	C_061 Killer cell
216907_x_at	KIR3DL2	killer cell immunoglobulin-like receptor, three domains, long cytoplasmic tail, 2	C_061 Killer cell
205544_s_at	CR2	complement component (3d/Epstein Barr virus) receptor 2	C_079 B-cell fragment
231093_at	FCRL3	Fc receptor-like 3	C_079 B-cell fragment
212827_at	IGHM	immunoglobulin heavy constant mu	C_079 B-cell fragment
210356_x_at	MS4A1	membrane-spanning 4-domains, subfamily A, member 1	C_079 B-cell fragment
217418_x_at	MS4A1	membrane-spanning 4-domains, subfamily A, member 1	C_079 B-cell fragment
228592_at	MS4A1	membrane-spanning 4-domains, subfamily A, member 1	C_079 B-cell fragment
228599_at	MS4A1	membrane-spanning 4-domains, subfamily A, member 1	C_079 B-cell fragment
220059_at	STAP1	signal transducing adaptor family member 1	C_079 B-cell fragment
223750_s_at	TLR10	toll-like receptor 10	C_079 B-cell fragment
223751_x_at	TLR10	toll-like receptor 10	C_079 B-cell fragment
206398_s_at	CD19	CD19 molecule	C_142 B-cell fragment
205049_s_at	CD79A	CD79a molecule, immunoglobulin-associated alpha	C_142 B-cell fragment
205297_s_at	CD79B	CD79b molecule, immunoglobulin-associated beta	C_142 B-cell fragment
206126_at	CXCR5	chemokine (C-X-C motif) receptor 5	C_142 B-cell fragment
210370_s_at	LY9	lymphocyte antigen 9	C_142 B-cell fragment
215967_s_at	LY9	lymphocyte antigen 9	C_142 B-cell fragment
220068_at	VPREB3	pre-B lymphocyte 3	C_142 B-cell fragment
205624_at	CPA3	carboxypeptidase A3 (mast cell)	C_093 Mast cell
207496_at	MS4A2	membrane-spanning 4-domains, subfamily A, member 2 (Fc fragment of IgE, high affinity I, receptor for; beta polypeptide)	C_093 Mast cell
205683_x_at	TPSAB1	tryptase alpha/beta 1	C_093 Mast cell
210084_x_at	TPSAB1	tryptase alpha/beta 1	C_093 Mast cell
215382_x_at	TPSAB1	tryptase alpha/beta 1	C_093 Mast cell
216474_x_at	TPSAB1	tryptase alpha/beta 1	C_093 Mast cell
207134_x_at	TPSB2	tryptase beta 2	C_093 Mast cell
217023_x_at	TPSB2	tryptase beta 2	C_093 Mast cell
Stromal clusters
202952_s_at	ADAM12	ADAM metallopeptidase domain 12	C_009 ECM
213790_at	ADAM12	ADAM metallopeptidase domain 12	C_009 ECM
226997_at	ADAMTS12	ADAM metallopeptidase with thrombospondin type 1 motif, 12	C_009 ECM
214454_at	ADAMTS2	ADAM metallopeptidase with thrombospondin type 1 motif, 2	C_009 ECM
201792_at	AEBP1	AE binding protein 1	C_009 ECM
201261_x_at	BGN	biglycan	C_009 ECM
201262_s_at	BGN	biglycan	C_009 ECM
213905_x_at	BGN	biglycan	C_009 ECM
202701_at	BMP1	bone morphogenetic protein 1	C_009 ECM
205574_x_at	BMP1	bone morphogenetic protein 1	C_009 ECM
207595_s_at	BMP1	bone morphogenetic protein 1	C_009 ECM
223571_at	C1QTNF6	C1q and tumor necrosis factor related protein 6	C_009 ECM
212067_s_at	C1R	complement component 1, r subcomponent	C_009 ECM
208747_s_at	C1S	complement component 1, s subcomponent	C_009 ECM
217767_at	C3	complement component 3	C_009 ECM
201615_x_at	CALD1	caldesmon 1	C_009 ECM
201616_s_at	CALD1	caldesmon 1	C_009 ECM
201617_x_at	CALD1	caldesmon 1	C_009 ECM
212077_at	CALD1	caldesmon 1	C_009 ECM
219025_at	CD248	CD248 molecule, endosialin	C_009 ECM
207172_s_at	CDH11	cadherin 11, type 2, OB-cadherin (osteoblast)	C_009 ECM
207173_x_at	CDH11	cadherin 11, type 2, OB-cadherin (osteoblast)	C_009 ECM
204320_at	COL11A1	collagen, type XI, alpha 1	C_009 ECM
37892_at	COL11A1	collagen, type XI, alpha 1	C_009 ECM
225664_at	COL12A1	collagen, type XII, alpha 1	C_009 ECM
231766_s_at	COL12A1	collagen, type XII, alpha 1	C_009 ECM
231879_at	COL12A1	collagen, type XII, alpha 1	C_009 ECM
204345_at	COL16A1	collagen, type XVI, alpha 1	C_009 ECM
202310_s_at	COL1A1	collagen, type I, alpha 1	C_009 ECM
202311_s_at	COL1A1	collagen, type I, alpha 1	C_009 ECM
217430_x_at	COL1A1	collagen, type I, alpha 1	C_009 ECM
202403_s_at	COL1A2	collagen, type I, alpha 2	C_009 ECM
202404_s_at	COL1A2	collagen, type I, alpha 2	C_009 ECM
229218_at	COL1A2	collagen, type I, alpha 2	C_009 ECM
201852_x_at	COL3A1	collagen, type III, alpha 1	C_009 ECM
211161_s_at	COL3A1	collagen, type III, alpha 1	C_009 ECM
215076_s_at	COL3A1	collagen, type III, alpha 1	C_009 ECM
215077_at	COL3A1	collagen, type III, alpha 1	C_009 ECM
232458_at	COL3A1	collagen, type III, alpha 1	C_009 ECM
203325_s_at	COL5A1	collagen, type V, alpha 1	C_009 ECM
212488_at	COL5A1	collagen, type V, alpha 1	C_009 ECM
212489_at	COL5A1	collagen, type V, alpha 1	C_009 ECM
221729_at	COL5A2	collagen, type V, alpha 2	C_009 ECM
221730_at	COL5A2	collagen, type V, alpha 2	C_009 ECM
213428_s_at	COL6A1	collagen, type VI, alpha 1	C_009 ECM
209156_s_at	COL6A2	collagen, type VI, alpha 2	C_009 ECM
213290_at	COL6A2	collagen, type VI, alpha 2	C_009 ECM
201438_at	COL6A3	collagen, type VI, alpha 3	C_009 ECM
219561_at	COPZ2	coatomer protein complex, subunit zeta 2	C_009 ECM
221541_at	CRISPLD2	cysteine-rich secretory protein LCCL domain containing 2	C_009 ECM
225681_at	CTHRC1	collagen triple helix repeat containing 1	C_009 ECM
202450_s_at	CTSK	cathepsin K	C_009 ECM
201893_x_at	DCN	decorin	C_009 ECM
209335_at	DCN	decorin	C_009 ECM
211813_x_at	DCN	decorin	C_009 ECM
211896_s_at	DCN	decorin	C_009 ECM
206101_at	ECM2	extracellular matrix protein 2, female organ and adipocyte specific	C_009 ECM
206580_s_at	EFEMP2	EGF-containing fibulin-like extracellular matrix protein 2	C_009 ECM
209356_x_at	EFEMP2	EGF-containing fibulin-like extracellular matrix protein 2	C_009 ECM
221870_at	EHD2	EH-domain containing 2	C_009 ECM
45297_at	EHD2	EH-domain containing 2	C_009 ECM
204163_at	EMILIN1	elastin microfibril interfacer 1	C_009 ECM
219432_at	EVC	Ellis van Creveld syndrome	C_009 ECM
209955_s_at	FAP	fibroblast activation protein, alpha	C_009 ECM
201787_at	FBLN1	fibulin 1	C_009 ECM
202994_s_at	FBLN1	fibulin 1	C_009 ECM
202995_s_at	FBLN1	fibulin 1	C_009 ECM
203886_s_at	FBLN2	fibulin 2	C_009 ECM
202765_s_at	FBN1	fibrillin 1	C_009 ECM
202766_s_at	FBN1	fibrillin 1	C_009 ECM
204135_at	FILIP1L	filamin A interacting protein 1-like	C_009 ECM
210495_x_at	FN1	fibronectin 1	C_009 ECM
211719_x_at	FN1	fibronectin 1	C_009 ECM
212464_s_at	FN1	fibronectin 1	C_009 ECM
214701_s_at	FN1	fibronectin 1	C_009 ECM
214702_at	FN1	fibronectin 1	C_009 ECM
216442_x_at	FN1	fibronectin 1	C_009 ECM
208782_at	FSTL1	follistatin-like 1	C_009 ECM
205100_at	GFPT2	glutamine-fructose-6-phosphate transaminase 2	C_009 ECM
221447_s_at	GLT8D2	glycosyltransferase 8 domain containing 2	C_009 ECM
212822_at	HEG1	HEG homolog 1 (zebrafish)	C_009 ECM
213069_at	HEG1	HEG homolog 1 (zebrafish)	C_009 ECM
201655_s_at	HSPG2	heparan sulfate proteoglycan 2	C_009 ECM
201508_at	IGFBP4	insulin-like growth factor binding protein 4	C_009 ECM
201163_s_at	IGFBP7	insulin-like growth factor binding protein 7	C_009 ECM
202948_at	IL1R1	interleukin 1 receptor, type I	C_009 ECM
210511_s_at	INHBA	inhibin, beta A	C_009 ECM
207191_s_at	ISLR	immunoglobulin superfamily containing leucine-rich repeat	C_009 ECM
201389_at	ITGA5	integrin, alpha 5 (fibronectin receptor, alpha polypeptide)	C_009 ECM
202351_at	ITGAV	integrin, alpha V (vitronectin receptor, alpha polypeptide, antigen CD51)	C_009 ECM
211945_s_at	ITGB1	integrin, beta 1 (fibronectin receptor, beta polypeptide, antigen CD29 includes MDF2, MSK12)	C_009 ECM
202202_s_at	LAMA4	laminin, alpha 4	C_009 ECM
201505_at	LAMB1	laminin, beta 1	C_009 ECM
211651_s_at	LAMB1	laminin, beta 1	C_009 ECM
220750_s_at	LEPRE1	leucine proline-enriched proteoglycan (leprecan) 1	C_009 ECM
201105_at	LGALS1	lectin, galactoside-binding, soluble, 1	C_009 ECM
215617_at	LOC26010	viral DNA polymerase-transactivated protein 6	C_009 ECM
203570_at	LOXL1	lysyl oxidase-like 1	C_009 ECM
202998_s_at	LOXL2	lysyl oxidase-like 2	C_009 ECM
213909_at	LRRC15	leucine rich repeat containing 15	C_009 ECM
204682_at	LTBP2	latent transforming growth factor beta binding protein 2	C_009 ECM
223690_at	LTBP2	latent transforming growth factor beta binding protein 2	C_009 ECM
201744_s_at	LUM	lumican	C_009 ECM
203417_at	MFAP2	microfibrillar-associated protein 2	C_009 ECM
201069_at	MMP2	matrix metallopeptidase 2 (gelatinase A, 72kDa gelatinase, 72kDa type IV collagenase)	C_009 ECM
37408_at	MRC2	mannose receptor, C type 2	C_009 ECM
209596_at	MXRA5	matrix-remodelling associated 5	C_009 ECM
213422_s_at	MXRA8	matrix-remodelling associated 8	C_009 ECM
213429_at	NA	NA	C_009 ECM
226311_at	NA	NA	C_009 ECM
229479_at	NA	NA	C_009 ECM
233607_at	NA	NA	C_009 ECM
235629_at	NA	NA	C_009 ECM
236901_at	NA	NA	C_009 ECM
241473_at	NA	NA	C_009 ECM
202007_at	NID1	nidogen 1	C_009 ECM
202008_s_at	NID1	nidogen 1	C_009 ECM
204114_at	NID2	nidogen 2 (osteonidogen)	C_009 ECM
202237_at	NNMT	nicotinamide N-methyltransferase	C_009 ECM
202238_s_at	NNMT	nicotinamide N-methyltransferase	C_009 ECM
231559_at	NNMT	nicotinamide N-methyltransferase	C_009 ECM
219773_at	NOX4	NADPH oxidase 4	C_009 ECM
204589_at	NUAK1	NUAK family, SNF1-like kinase, 1	C_009 ECM
213125_at	OLFML2B	olfactomedin-like 2B	C_009 ECM
200897_s_at	PALLD	palladin, cytoskeletal associated protein	C_009 ECM
200906_s_at	PALLD	palladin, cytoskeletal associated protein	C_009 ECM
200907_s_at	PALLD	palladin, cytoskeletal associated protein	C_009 ECM
202465_at	PCOLCE	procollagen C-endopeptidase enhancer	C_009 ECM
202273_at	PDGFRB	platelet-derived growth factor receptor, beta polypeptide	C_009 ECM
203688_at	PKD2	polycystic kidney disease 2 (autosomal dominant)	C_009 ECM
210139_s_at	PMP22	peripheral myelin protein 22	C_009 ECM
210809_s_at	POSTN	periostin, osteoblast specific factor	C_009 ECM
213010_at	PRKCDBP	protein kinase C, delta binding protein	C_009 ECM
205991_s_at	PRRX1	paired related homeobox 1	C_009 ECM
208789_at	PTRF	polymerase I and transcript release factor	C_009 ECM
208790_s_at	PTRF	polymerase I and transcript release factor	C_009 ECM
202052_s_at	RAI14	retinoic acid induced 14	C_009 ECM
209496_at	RARRES2	retinoic acid receptor responder (tazarotene induced) 2	C_009 ECM
219102_at	RCN3	reticulocalbin 3, EF-hand calcium binding domain	C_009 ECM
61734_at	RCN3	reticulocalbin 3, EF-hand calcium binding domain	C_009 ECM
202283_at	SERPINF1	serpin peptidase inhibitor, clade F (alpha-2 antiplasmin, pigment epithelium derived factor), member 1	C_009 ECM
200986_at	SERPING1	serpin peptidase inhibitor, clade G (C1 inhibitor), member 1	C_009 ECM
207714_s_at	SERPINH1	serpin peptidase inhibitor, clade H (heat shock protein 47), member 1, (collagen binding protein 1)	C_009 ECM
213139_at	SNAI2	snail homolog 2 (Drosophila)	C_009 ECM
200665_s_at	SPARC	secreted protein, acidic, cysteine-rich (osteonectin)	C_009 ECM
212667_at	SPARC	secreted protein, acidic, cysteine-rich (osteonectin)	C_009 ECM
212344_at	SULF1	sulfatase 1	C_009 ECM
212353_at	SULF1	sulfatase 1	C_009 ECM
212354_at	SULF1	sulfatase 1	C_009 ECM
209651_at	TGFB1I1	transforming growth factor beta 1 induced transcript 1	C_009 ECM
201506_at	TGFBI	transforming growth factor, beta-induced, 68kDa	C_009 ECM
203083_at	THBS2	thrombospondin 2	C_009 ECM
208850_s_at	THY1	Thy-1 cell surface antigen	C_009 ECM
208851_s_at	THY1	Thy-1 cell surface antigen	C_009 ECM
213869_x_at	THY1	Thy-1 cell surface antigen	C_009 ECM
219315_s_at	TMEM204	transmembrane protein 204	C_009 ECM
204619_s_at	VCAN	versican	C_009 ECM
204620_s_at	VCAN	versican	C_009 ECM
211571_s_at	VCAN	versican	C_009 ECM
215646_s_at	VCAN	versican	C_009 ECM
221731_x_at	VCAN	versican	C_009 ECM
201426_s_at	VIM	vimentin	C_009 ECM
209612_s_at	ADH1B	alcohol dehydrogenase 1B (class I), beta polypeptide	C_027 Fat
209613_s_at	ADH1B	alcohol dehydrogenase 1B (class I), beta polypeptide	C_027 Fat
209614_at	ADH1B	alcohol dehydrogenase 1B (class I), beta polypeptide	C_027 Fat
207175_at	ADIPOQ	adiponectin, C1Q and collagen domain containing	C_027 Fat
204894_s_at	AOC3	amine oxidase, copper containing 3 (vascular adhesion protein 1)	C_027 Fat
206955_at	AQP7	aquaporin 7	C_027 Fat
206488_s_at	CD36	CD36 molecule (thrombospondin receptor)	C_027 Fat
209555_s_at	CD36	CD36 molecule (thrombospondin receptor)	C_027 Fat
228766_at	CD36	CD36 molecule (thrombospondin receptor)	C_027 Fat
205382_s_at	CFD	complement factor D (adipsin)	C_027 Fat
221295_at	CIDEA	cell death-inducing DFFA-like effector a	C_027 Fat
219398_at	CIDEC	cell death-inducing DFFA-like effector c	C_027 Fat
203980_at	FABP4	fatty acid binding protein 4, adipocyte	C_027 Fat
235978_at	FABP4	fatty acid binding protein 4, adipocyte	C_027 Fat
205498_at	GHR	growth hormone receptor	C_027 Fat
215039_at	HS2ST1	heparan sulfate 2-O-sulfotransferase 1	C_027 Fat
228409_at	KIAA1881	KIAA1881	C_027 Fat
203548_s_at	LPL	lipoprotein lipase	C_027 Fat
203549_s_at	LPL	lipoprotein lipase	C_027 Fat
236923_x_at	NA	NA	C_027 Fat
241929_at	NA	NA	C_027 Fat
205913_at	PLIN	perilipin	C_027 Fat
217757_at	A2M	alpha-2-macroglobulin	C_029 Endothelium
205507_at	ARHGEF15	Rho guanine nucleotide exchange factor (GEF) 15	C_029 Endothelium
205392_s_at	CCL14	chemokine (C-C motif) ligand 14	C_029 Endothelium
203666_at	CXCL12	chemokine (C-X-C motif) ligand 12 (stromal cell-derived factor 1)	C_029 Endothelium
209687_at	CXCL12	chemokine (C-X-C motif) ligand 12 (stromal cell-derived factor 1)	C_029 Endothelium
208335_s_at	DARC	Duffy blood group, chemokine receptor	C_029 Endothelium
219436_s_at	EMCN	endomucin	C_029 Endothelium
201809_s_at	ENG	endoglin	C_029 Endothelium
205582_s_at	GGT5	gamma-glutamyltransferase 5	C_029 Endothelium
204115_at	GNG11	guanine nucleotide binding protein (G protein), gamma 11	C_029 Endothelium
208981_at	PECAM1	platelet/endothelial cell adhesion molecule	C_029 Endothelium
208982_at	PECAM1	platelet/endothelial cell adhesion molecule	C_029 Endothelium
208983_s_at	PECAM1	platelet/endothelial cell adhesion molecule	C_029 Endothelium
221529_s_at	PLVAP	plasmalemma vesicle associated protein	C_029 Endothelium
206995_x_at	SCARF1	scavenger receptor class F, member 1	C_029 Endothelium
206049_at	SELP	selectin P (granule membrane protein 140kDa, antigen CD62)	C_029 Endothelium
203320_at	SH2B3	SH2B adaptor protein 3	C_029 Endothelium
208944_at	TGFBR2	transforming growth factor, beta receptor II (70/80kDa)	C_029 Endothelium
204468_s_at	TIE1	tyrosine kinase with immunoglobulin-like and EGF-like domains 1	C_029 Endothelium
201666_at	TIMP1	TIMP metallopeptidase inhibitor 1	C_029 Endothelium
226244_at	CLEC14A	C-type lectin domain family 14, member A	C_038 Endothelium
222911_s_at	CXorf36	chromosome X open reading frame 36	C_038 Endothelium
227779_at	ECSCR	endothelial cell-specific chemotaxis regulator	C_038 Endothelium
227780_s_at	ECSCR	endothelial cell-specific chemotaxis regulator	C_038 Endothelium
228339_at	ECSCR	endothelial cell-specific chemotaxis regulator	C_038 Endothelium
219134_at	ELTD1	EGF, latrophilin and seven transmembrane domain containing 1	C_038 Endothelium
222885_at	EMCN	endomucin	C_038 Endothelium
227874_at	EMCN	endomucin	C_038 Endothelium
225369_at	ESAM	endothelial cell adhesion molecule	C_038 Endothelium
238488_at	hCG_2045899	synleurin	C_038 Endothelium
219091_s_at	MMRN2	multimerin 2	C_038 Endothelium
231947_at	MYCT1	myc target 1	C_038 Endothelium
239849_at	NA	NA	C_038 Endothelium
227419_x_at	PLAC9	placenta-specific 9	C_038 Endothelium
226028_at	ROBO4	roundabout homolog 4, magic roundabout (Drosophila)	C_038 Endothelium
203872_at	ACTA1	actin, alpha 1, skeletal muscle	C_046 Skeletal muscle
204810_s_at	CKM	creatine kinase, muscle	C_046 Skeletal muscle
205553_s_at	CSRP3	cysteine and glycine-rich protein 3 (cardiac LIM protein)	C_046 Skeletal muscle
204179_at	MB	myoglobin	C_046 Skeletal muscle
206394_at	MYBPC2	myosin binding protein C, fast type	C_046 Skeletal muscle
206372_at	MYF6	myogenic factor 6 (herculin)	C_046 Skeletal muscle
205951_at	MYH1	myosin, heavy chain 1, skeletal muscle, adult	C_046 Skeletal muscle
204631_at	MYH2	myosin, heavy chain 2, skeletal muscle, adult	C_046 Skeletal muscle
209888_s_at	MYL1	myosin, light chain 1, alkali; skeletal, fast	C_046 Skeletal muscle
209742_s_at	MYL2	myosin, light chain 2, regulatory, cardiac, slow	C_046 Skeletal muscle
205163_at	MYLPF	myosin light chain, phosphorylatable, fast skeletal muscle	C_046 Skeletal muscle
219509_at	MYOZ1	myozenin 1	C_046 Skeletal muscle
205577_at	PYGM	phosphorylase, glycogen, muscle	C_046 Skeletal muscle
205388_at	TNNC2	troponin C type 2 (fast)	C_046 Skeletal muscle
205177_at	TNNI1	troponin I type 1 (skeletal, slow)	C_046 Skeletal muscle
209543_s_at	CD34	CD34 molecule	C_049 Endothelium
202877_s_at	CD93	CD93 molecule	C_049 Endothelium
202878_s_at	CD93	CD93 molecule	C_049 Endothelium
204677_at	CDH5	cadherin 5, type 2 (vascular endothelium)	C_049 Endothelium
203477_at	COL15A1	collagen, type XV, alpha 1	C_049 Endothelium
200878_at	EPAS1	endothelial PAS domain protein 1	C_049 Endothelium
212950_at	GPR116	G protein-coupled receptor 116	C_049 Endothelium
212951_at	GPR116	G protein-coupled receptor 116	C_049 Endothelium
203934_at	KDR	kinase insert domain receptor (a type III receptor tyrosine kinase)	C_049 Endothelium
205247_at	NOTCH4	Notch homolog 4 (Drosophila)	C_049 Endothelium
212298_at	NRP1	neuropilin 1	C_049 Endothelium
206702_at	TEK	TEK tyrosine kinase, endothelial	C_049 Endothelium
202112_at	VWF	von Willebrand factor	C_049 Endothelium
211980_at	COL4A1	collagen, type IV, alpha 1	C_059 Vascular/ECM
211981_at	COL4A1	collagen, type IV, alpha 1	C_059 Vascular/ECM
211964_at	COL4A2	collagen, type IV, alpha 2	C_059 Vascular/ECM
211966_at	COL4A2	collagen, type IV, alpha 2	C_059 Vascular/ECM
201654_s_at	HSPG2	heparan sulfate proteoglycan 2	C_059 Vascular/ECM
209086_x_at	MCAM	melanoma cell adhesion molecule	C_059 Vascular/ECM
209087_x_at	MCAM	melanoma cell adhesion molecule	C_059 Vascular/ECM
210869_s_at	MCAM	melanoma cell adhesion molecule	C_059 Vascular/ECM
211340_s_at	MCAM	melanoma cell adhesion molecule	C_059 Vascular/ECM
203238_s_at	NOTCH3	Notch homolog 3 (Drosophila)	C_059 Vascular/ECM
219656_at	PCDH12	protocadherin 12	C_059 Vascular/ECM
203951_at	CNN1	calponin 1, basic, smooth muscle	C_088 Smooth muscle
209948_at	KCNMB1	potassium large conductance calcium-activated channel, subfamily M, beta member 1	C_088 Smooth muscle
201495_x_at	MYH11	myosin, heavy chain 11, smooth muscle	C_088 Smooth muscle
201496_x_at	MYH11	myosin, heavy chain 11, smooth muscle	C_088 Smooth muscle
201497_x_at	MYH11	myosin, heavy chain 11, smooth muscle	C_088 Smooth muscle
207961_x_at	MYH11	myosin, heavy chain 11, smooth muscle	C_088 Smooth muscle
202555_s_at	MYLK	myosin light chain kinase	C_088 Smooth muscle
224823_at	MYLK	myosin light chain kinase	C_088 Smooth muscle
228133_s_at	NDE1	nudE nuclear distribution gene E homolog 1 (A. nidulans)	C_088 Smooth muscle
200974_at	ACTA2	actin, alpha 2, smooth muscle, aorta	C_249 Smooth muscle
202274_at	ACTG2	actin, gamma 2, smooth muscle, enteric	C_249 Smooth muscle
201058_s_at	MYL9	myosin, light chain 9, regulatory	C_249 Smooth muscle
205547_s_at	TAGLN	transgelin	C_249 Smooth muscle
226523_at	TAGLN	transgelin	C_249 Smooth muscle
204083_s_at	TPM2	tropomyosin 2 (beta)	C_249 Smooth muscle
214641_at	COL4A3	collagen, type IV, alpha 3 (Goodpasture antigen)	C_332 Collagen IV
216898_s_at	COL4A3	collagen, type IV, alpha 3 (Goodpasture antigen)	C_332 Collagen IV
222073_at	COL4A3	collagen, type IV, alpha 3 (Goodpasture antigen)	C_332 Collagen IV
214602_at	COL4A4	collagen, type IV, alpha 4	C_332 Collagen IV
229779_at	COL4A4	collagen, type IV, alpha 4	C_332 Collagen IV
212091_s_at	COL6A1	collagen, type VI, alpha 1	C_334 Collagen VI
212937_s_at	COL6A1	collagen, type VI, alpha 1	C_334 Collagen VI
212938_at	COL6A1	collagen, type VI, alpha 1	C_334 Collagen VI
212940_at	COL6A1	collagen, type VI, alpha 1	C_334 Collagen VI
202997_s_at	LOXL2	lysyl oxidase-like 2	C_334 Collagen VI
Cell cycle and cell cycle related clusters
204492_at	ARHGAP11A	Rho GTPase activating protein 11A	C_006_Cell cycle (G1/S phase)
218115_at	ASF1B	ASF1 anti-silencing function 1 homolog B (S. cerevisiae)	C_006_Cell cycle (G1/S phase)
218782_s_at	ATAD2	ATPase family, AAA domain containing 2	C_006_Cell cycle (G1/S phase)
204092_s_at	AURKA	aurora kinase A	C_006_Cell cycle (G1/S phase)
208079_s_at	AURKA	aurora kinase A	C_006_Cell cycle (G1/S phase)
209464_at	AURKB	aurora kinase B	C_006_Cell cycle (G1/S phase)
202094_at	BIRC5	baculoviral IAP repeat-containing 5	C_006_Cell cycle (G1/S phase)
202095_s_at	BIRC5	baculoviral IAP repeat-containing 5	C_006_Cell cycle (G1/S phase)
210334_x_at	BIRC5	baculoviral IAP repeat-containing 5	C_006_Cell cycle (G1/S phase)
205733_at	BLM	Bloom syndrome	C_006_Cell cycle (G1/S phase)
209642_at	BUB1	budding uninhibited by benzimidazoles 1 homolog (yeast)	C_006_Cell cycle (G1/S phase)
203755_at	BUB1B	budding uninhibited by benzimidazoles 1 homolog beta (yeast)	C_006_Cell cycle (G1/S phase)
220060_s_at	C12orf48	chromosome 12 open reading frame 48	C_006_Cell cycle (G1/S phase)
227928_at	C12orf48	chromosome 12 open reading frame 48	C_006_Cell cycle (G1/S phase)
225300_at	C15orf23	chromosome 15 open reading frame 23	C_006_Cell cycle (G1/S phase)
230021_at	C15orf42	chromosome 15 open reading frame 42	C_006_Cell cycle (G1/S phase)
219556_at	C16orf59	chromosome 16 open reading frame 59	C_006_Cell cycle (G1/S phase)
217640_x_at	C18orf24	chromosome 18 open reading frame 24	C_006_Cell cycle (G1/S phase)
220840_s_at	C1orf112	chromosome 1 open reading frame 112	C_006_Cell cycle (G1/S phase)
228323_at	CASC5	cancer susceptibility candidate 5	C_006_Cell cycle (G1/S phase)
221685_s_at	CCDC99	coiled-coil domain containing 99	C_006_Cell cycle (G1/S phase)
203418_at	CCNA2	cyclin A2	C_006_Cell cycle (G1/S phase)
213226_at	CCNA2	cyclin A2	C_006_Cell cycle (G1/S phase)
214710_s_at	CCNB1	cyclin B1	C_006_Cell cycle (G1/S phase)
202705_at	CCNB2	cyclin B2	C_006_Cell cycle (G1/S phase)
205034_at	CCNE2	cyclin E2	C_006_Cell cycle (G1/S phase)
211814_s_at	CCNE2	cyclin E2	C_006_Cell cycle (G1/S phase)
204826_at	CCNF	cyclin F	C_006_Cell cycle (G1/S phase)
204827_s_at	CCNF	cyclin F	C_006_Cell cycle (G1/S phase)
203213_at	CDC2	cell division cycle 2, G1 to S and G2 to M	C_006_Cell cycle (G1/S phase)
203214_x_at	CDC2	cell division cycle 2, G1 to S and G2 to M	C_006_Cell cycle (G1/S phase)
210559_s_at	CDC2	cell division cycle 2, G1 to S and G2 to M	C_006_Cell cycle (G1/S phase)
202870_s_at	CDC20	cell division cycle 20 homolog (S. cerevisiae)	C_006_Cell cycle (G1/S phase)
204695_at	CDC25A	cell division cycle 25 homolog A (S. pombe)	C_006_Cell cycle (G1/S phase)
205167_s_at	CDC25C	cell division cycle 25 homolog C (S. pombe)	C_006_Cell cycle (G1/S phase)
204126_s_at	CDC45L	CDC45 cell division cycle 45-like (S. cerevisiae)	C_006_Cell cycle (G1/S phase)
203967_at	CDC6	cell division cycle 6 homolog (S. cerevisiae)	C_006_Cell cycle (G1/S phase)
203968_s_at	CDC6	cell division cycle 6 homolog (S. cerevisiae)	C_006_Cell cycle (G1/S phase)
221436_s_at	CDCA3	cell division cycle associated 3	C_006_Cell cycle (G1/S phase)
223307_at	CDCA3	cell division cycle associated 3	C_006_Cell cycle (G1/S phase)
218399_s_at	CDCA4	cell division cycle associated 4	C_006_Cell cycle (G1/S phase)
221520_s_at	CDCA8	cell division cycle associated 8	C_006_Cell cycle (G1/S phase)
209714_s_at	CDKN3	cyclin-dependent kinase inhibitor 3	C_006_Cell cycle (G1/S phase)
209832_s_at	CDT1	chromatin licensing and DNA replication factor 1	C_006_Cell cycle (G1/S phase)
218592_s_at	CECR5	cat eye syndrome chromosome region, candidate 5	C_006_Cell cycle (G1/S phase)
204962_s_at	CENPA	centromere protein A	C_006_Cell cycle (G1/S phase)
210821_x_at	CENPA	centromere protein A	C_006_Cell cycle (G1/S phase)
205046_at	CENPE	centromere protein E, 312kDa	C_006_Cell cycle (G1/S phase)
207828_s_at	CENPF	centromere protein F, 350/400ka (mitosin)	C_006_Cell cycle (G1/S phase)
209172_s_at	CENPF	centromere protein F, 350/400ka (mitosin)	C_006_Cell cycle (G1/S phase)
218741_at	CENPM	centromere protein M	C_006_Cell cycle (G1/S phase)
222118_at	CENPN	centromere protein N	C_006_Cell cycle (G1/S phase)
218542_at	CEP55	centrosomal protein 55kDa	C_006_Cell cycle (G1/S phase)
203975_s_at	CHAF1A	chromatin assembly factor 1, subunit A (p150)	C_006_Cell cycle (G1/S phase)
203976_s_at	CHAF1A	chromatin assembly factor 1, subunit A (p150)	C_006_Cell cycle (G1/S phase)
214426_x_at	CHAF1A	chromatin assembly factor 1, subunit A (p150)	C_006_Cell cycle (G1/S phase)
204775_at	CHAF1B	chromatin assembly factor 1, subunit B (p60)	C_006_Cell cycle (G1/S phase)
205393_s_at	CHEK1	CHK1 checkpoint homolog (S. pombe)	C_006_Cell cycle (G1/S phase)
205394_at	CHEK1	CHK1 checkpoint homolog (S. pombe)	C_006_Cell cycle (G1/S phase)
210416_s_at	CHEK2	CHK2 checkpoint homolog (S. pombe)	C_006_Cell cycle (G1/S phase)
229610_at	CKAP2L	cytoskeleton associated protein 2-like	C_006_Cell cycle (G1/S phase)
212832_s_at	CKAP5	cytoskeleton associated protein 5	C_006_Cell cycle (G1/S phase)
201897_s_at	CKS1B	CDC28 protein kinase regulatory subunit 1B	C_006_Cell cycle (G1/S phase)
204170_s_at	CKS2	CDC28 protein kinase regulatory subunit 2	C_006_Cell cycle (G1/S phase)
202613_at	CTPS	CTP synthase	C_006_Cell cycle (G1/S phase)
204244_s_at	DBF4	DBF4 homolog (S. cerevisiae)	C_006_Cell cycle (G1/S phase)
201584_s_at	DDX39	DEAD (Asp-Glu-Ala-Asp) box polypeptide 39	C_006_Cell cycle (G1/S phase)
202533_s_at	DHFR	dihydrofolate reductase	C_006_Cell cycle (G1/S phase)
203764_at	DLGAP5	discs, large (Drosophila) homolog-associated protein 5	C_006_Cell cycle (G1/S phase)
213647_at	DNA2	DNA replication helicase 2 homolog (yeast)	C_006_Cell cycle (G1/S phase)
221677_s_at	DONSON	downstream neighbor of SON	C_006_Cell cycle (G1/S phase)
218585_s_at	DTL	denticleless homolog (Drosophila)	C_006_Cell cycle (G1/S phase)
222680_s_at	DTL	denticleless homolog (Drosophila)	C_006_Cell cycle (G1/S phase)
203270_at	DTYMK	deoxythymidylate kinase (thymidylate kinase)	C_006_Cell cycle (G1/S phase)
2028_s_at	E2F1	E2F transcription factor 1	C_006_Cell cycle (G1/S phase)
204947_at	E2F1	E2F transcription factor 1	C_006_Cell cycle (G1/S phase)
219990_at	E2F8	E2F transcription factor 8	C_006_Cell cycle (G1/S phase)
219787_s_at	ECT2	epithelial cell transforming sequence 2 oncogene	C_006_Cell cycle (G1/S phase)
219650_at	ERCC6L	excision repair cross-complementing rodent repair deficiency, complementation group 6-like	C_006_Cell cycle (G1/S phase)
204817_at	ESPL1	extra spindle pole bodies homolog 1 (S. cerevisiae)	C_006_Cell cycle (G1/S phase)
38158_at	ESPL1	extra spindle pole bodies homolog 1 (S. cerevisiae)	C_006_Cell cycle (G1/S phase)
204603_at	EXO1	exonuclease 1	C_006_Cell cycle (G1/S phase)
205061_s_at	EXOSC9	exosome component 9	C_006_Cell cycle (G1/S phase)
203358_s_at	EZH2	enhancer of zeste homolog 2 (Drosophila)	C_006_Cell cycle (G1/S phase)
221591_s_at	FAM64A	family with sequence similarity 64, member A	C_006_Cell cycle (G1/S phase)
225687_at	FAM83D	family with sequence similarity 83, member D	C_006_Cell cycle (G1/S phase)
213007_at	FANCI	Fanconi anemia, complementation group I	C_006_Cell cycle (G1/S phase)
213008_at	FANCI	Fanconi anemia, complementation group I	C_006_Cell cycle (G1/S phase)
218875_s_at	FBXO5	F-box protein 5	C_006_Cell cycle (G1/S phase)
234863_x_at	FBXO5	F-box protein 5	C_006_Cell cycle (G1/S phase)
204767_s_at	FEN1	flap structure-specific endonuclease 1	C_006_Cell cycle (G1/S phase)
204768_s_at	FEN1	flap structure-specific endonuclease 1	C_006_Cell cycle (G1/S phase)
202580_x_at	FOXM1	forkhead box M1	C_006_Cell cycle (G1/S phase)
206102_at	GINS1	GINS complex subunit 1 (Psf1 homolog)	C_006_Cell cycle (G1/S phase)
221521_s_at	GINS2	GINS complex subunit 2 (Psf2 homolog)	C_006_Cell cycle (G1/S phase)
218350_s_at	GMNN	geminin, DNA replication inhibitor	C_006_Cell cycle (G1/S phase)
204315_s_at	GTSE1	G-2 and S-phase expressed 1	C_006_Cell cycle (G1/S phase)
204317_at	GTSE1	G-2 and S-phase expressed 1	C_006_Cell cycle (G1/S phase)
204318_s_at	GTSE1	G-2 and S-phase expressed 1	C_006_Cell cycle (G1/S phase)
215942_s_at	GTSE1	G-2 and S-phase expressed 1	C_006_Cell cycle (G1/S phase)
200853_at	H2AFZ	H2A histone family, member Z	C_006_Cell cycle (G1/S phase)
213911_s_at	H2AFZ	H2A histone family, member Z	C_006_Cell cycle (G1/S phase)
218726_at	HJURP	Holliday junction recognition protein	C_006_Cell cycle (G1/S phase)
208808_s_at	HMGB2	high-mobility group box 2	C_006_Cell cycle (G1/S phase)
207165_at	HMMR	hyaluronan-mediated motility receptor (RHAMM)	C_006_Cell cycle (G1/S phase)
209709_s_at	HMMR	hyaluronan-mediated motility receptor (RHAMM)	C_006_Cell cycle (G1/S phase)
222250_s_at	INTS7	integrator complex subunit 7	C_006_Cell cycle (G1/S phase)
202503_s_at	KIAA0101	KIAA0101	C_006_Cell cycle (G1/S phase)
211713_x_at	KIAA0101	KIAA0101	C_006_Cell cycle (G1/S phase)
204444_at	KIF11	kinesin family member 11	C_006_Cell cycle (G1/S phase)
206364_at	KIF14	kinesin family member 14	C_006_Cell cycle (G1/S phase)
236641_at	KIF14	kinesin family member 14	C_006_Cell cycle (G1/S phase)
219306_at	KIF15	kinesin family member 15	C_006_Cell cycle (G1/S phase)
221258_s_at	KIF18A	kinesin family member 18A	C_006_Cell cycle (G1/S phase)
222039_at	KIF18B	kinesin family member 18B	C_006_Cell cycle (G1/S phase)
218755_at	KIF20A	kinesin family member 20A	C_006_Cell cycle (G1/S phase)
205235_s_at	KIF20B	kinesin family member 20B	C_006_Cell cycle (G1/S phase)
202183_s_at	KIF22	kinesin family member 22	C_006_Cell cycle (G1/S phase)
204709_s_at	KIF23	kinesin family member 23	C_006_Cell cycle (G1/S phase)
209408_at	KIF2C	kinesin family member 2C	C_006_Cell cycle (G1/S phase)
211519_s_at	KIF2C	kinesin family member 2C	C_006_Cell cycle (G1/S phase)
218355_at	KIF4A	kinesin family member 4A	C_006_Cell cycle (G1/S phase)
209680_s_at	KIFC1	kinesin family member C1	C_006_Cell cycle (G1/S phase)
206316_s_at	KNTC1	kinetochore associated 1	C_006_Cell cycle (G1/S phase)
201088_at	KPNA2	karyopherin alpha 2 (RAG cohort 1, importin alpha 1)	C_006_Cell cycle (G1/S phase)
211762_s_at	KPNA2	karyopherin alpha 2 (RAG cohort 1, importin alpha 1)	C_006_Cell cycle (G1/S phase)
203276_at	LMNB1	lamin B1	C_006_Cell cycle (G1/S phase)
203362_s_at	MAD2L1	MAD2 mitotic arrest deficient-like 1 (yeast)	C_006_Cell cycle (G1/S phase)
218894_s_at	MAGOHB	mago-nashi homolog B (Drosophila)	C_006_Cell cycle (G1/S phase)
220651_s_at	MCM10	minichromosome maintenance complex component 10	C_006_Cell cycle (G1/S phase)
202107_s_at	MCM2	minichromosome maintenance complex component 2	C_006_Cell cycle (G1/S phase)
201555_at	MCM3	minichromosome maintenance complex component 3	C_006_Cell cycle (G1/S phase)
212141_at	MCM4	minichromosome maintenance complex component 4	C_006_Cell cycle (G1/S phase)
222036_s_at	MCM4	minichromosome maintenance complex component 4	C_006_Cell cycle (G1/S phase)
222037_at	MCM4	minichromosome maintenance complex component 4	C_006_Cell cycle (G1/S phase)
201755_at	MCM5	minichromosome maintenance complex component 5	C_006_Cell cycle (G1/S phase)
216237_s_at	MCM5	minichromosome maintenance complex component 5	C_006_Cell cycle (G1/S phase)
201930_at	MCM6	minichromosome maintenance complex component 6	C_006_Cell cycle (G1/S phase)
208795_s_at	MCM7	minichromosome maintenance complex component 7	C_006_Cell cycle (G1/S phase)
210983_s_at	MCM7	minichromosome maintenance complex component 7	C_006_Cell cycle (G1/S phase)
204825_at	MELK	maternal embryonic leucine zipper kinase	C_006_Cell cycle (G1/S phase)
212020_s_at	MKI67	antigen identified by monoclonal antibody Ki-67	C_006_Cell cycle (G1/S phase)
212021_s_at	MKI67	antigen identified by monoclonal antibody Ki-67	C_006_Cell cycle (G1/S phase)
212022_s_at	MKI67	antigen identified by monoclonal antibody Ki-67	C_006_Cell cycle (G1/S phase)
212023_s_at	MKI67	antigen identified by monoclonal antibody Ki-67	C_006_Cell cycle (G1/S phase)
201710_at	MYBL2	v-myb myeloblastosis viral oncogene homolog (avian)-like 2	C_006_Cell cycle (G1/S phase)
236312_at	NA	NA	C_006_Cell cycle (G1/S phase)
201970_s_at	NASP	nuclear autoantigenic sperm protein (histone-binding)	C_006_Cell cycle (G1/S phase)
212789_at	NCAPD3	non-SMC condensin II complex, subunit D3	C_006_Cell cycle (G1/S phase)
218662_s_at	NCAPG	non-SMC condensin I complex, subunit G	C_006_Cell cycle (G1/S phase)
218663_at	NCAPG	non-SMC condensin I complex, subunit G	C_006_Cell cycle (G1/S phase)
219588_s_at	NCAPG2	non-SMC condensin II complex, subunit G2	C_006_Cell cycle (G1/S phase)
212949_at	NCAPH	non-SMC condensin I complex, subunit H	C_006_Cell cycle (G1/S phase)
205086_s_at	NCAPH2	non-SMC condensin II complex, subunit H2	C_006_Cell cycle (G1/S phase)
204162_at	NDC80	NDC80 homolog, kinetochore complex component (S. cerevisiae)	C_006_Cell cycle (G1/S phase)
219502_at	NEIL3	nei endonuclease VIII-like 3 (E. coli)	C_006_Cell cycle (G1/S phase)
204641_at	NEK2	NIMA (never in mitosis gene a)-related kinase 2	C_006_Cell cycle (G1/S phase)
211080_s_at	NEK2	NIMA (never in mitosis gene a)-related kinase 2	C_006_Cell cycle (G1/S phase)
218039_at	NUSAP1	nucleolar and spindle associated protein 1	C_006_Cell cycle (G1/S phase)
219978_s_at	NUSAP1	nucleolar and spindle associated protein 1	C_006_Cell cycle (G1/S phase)
213599_at	OIP5	Opa interacting protein 5	C_006_Cell cycle (G1/S phase)
205085_at	ORC1L	origin recognition complex, subunit 1-like (yeast)	C_006_Cell cycle (G1/S phase)
219105_x_at	ORC6L	origin recognition complex, subunit 6 like (yeast)	C_006_Cell cycle (G1/S phase)
219148_at	PBK	PDZ binding kinase	C_006_Cell cycle (G1/S phase)
201202_at	PCNA	proliferating cell nuclear antigen	C_006_Cell cycle (G1/S phase)
202240_at	PLK1	polo-like kinase 1 (Drosophila)	C_006_Cell cycle (G1/S phase)
204886_at	PLK4	polo-like kinase 4 (Drosophila)	C_006_Cell cycle (G1/S phase)
204887_s_at	PLK4	polo-like kinase 4 (Drosophila)	C_006_Cell cycle (G1/S phase)
204441_s_at	POLA2	polymerase (DNA directed), alpha 2 (70kD subunit)	C_006_Cell cycle (G1/S phase)
216026_s_at	POLE	polymerase (DNA directed), epsilon	C_006_Cell cycle (G1/S phase)
205909_at	POLE2	polymerase (DNA directed), epsilon 2 (p59 subunit)	C_006_Cell cycle (G1/S phase)
207746_at	POLQ	polymerase (DNA directed), theta	C_006_Cell cycle (G1/S phase)
219510_at	POLQ	polymerase (DNA directed), theta	C_006_Cell cycle (G1/S phase)
203664_s_at	POLR2D	polymerase (RNA) II (DNA directed) polypeptide D	C_006_Cell cycle (G1/S phase)
214144_at	POLR2D	polymerase (RNA) II (DNA directed) polypeptide D	C_006_Cell cycle (G1/S phase)
218009_s_at	PRC1	protein regulator of cytokinesis 1	C_006_Cell cycle (G1/S phase)
205053_at	PRIM1	primase, DNA, polypeptide 1 (49kDa)	C_006_Cell cycle (G1/S phase)
208694_at	PRKDC	protein kinase, DNA-activated, catalytic polypeptide	C_006_Cell cycle (G1/S phase)
210543_s_at	PRKDC	protein kinase, DNA-activated, catalytic polypeptide	C_006_Cell cycle (G1/S phase)
213951_s_at	PSMC3IP	PSMC3 interacting protein	C_006_Cell cycle (G1/S phase)
201896_s_at	PSRC1	proline/serine-rich coiled-coil 1	C_006_Cell cycle (G1/S phase)
203554_x_at	PTTG1	pituitary tumor-transforming 1	C_006_Cell cycle (G1/S phase)
208511_at	PTTG3	pituitary tumor-transforming 3	C_006_Cell cycle (G1/S phase)
222077_s_at	RACGAP1	Rac GTPase activating protein 1	C_006_Cell cycle (G1/S phase)
205024_s_at	RAD51	RAD51 homolog (RecA homolog, E. coli) (S. cerevisiae)	C_006_Cell cycle (G1/S phase)
204146_at	RAD51AP1	RAD51 associated protein 1	C_006_Cell cycle (G1/S phase)
204558_at	RAD54L	RAD54-like (S. cerevisiae)	C_006_Cell cycle (G1/S phase)
202483_s_at	RANBP1	RAN binding protein 1	C_006_Cell cycle (G1/S phase)
1053_at	RFC2	replication factor C (activator 1) 2, 40kDa	C_006_Cell cycle (G1/S phase)
203696_s_at	RFC2	replication factor C (activator 1) 2, 40kDa	C_006_Cell cycle (G1/S phase)
204127_at	RFC3	replication factor C (activator 1) 3, 38kDa	C_006_Cell cycle (G1/S phase)
204128_s_at	RFC3	replication factor C (activator 1) 3, 38kDa	C_006_Cell cycle (G1/S phase)
204023_at	RFC4	replication factor C (activator 1) 4, 37kDa	C_006_Cell cycle (G1/S phase)
203022_at	RNASEH2A	ribonuclease H2, subunit A	C_006_Cell cycle (G1/S phase)
201477_s_at	RRM1	ribonucleotide reductase M1	C_006_Cell cycle (G1/S phase)
201890_at	RRM2	ribonucleotide reductase M2 polypeptide	C_006_Cell cycle (G1/S phase)
209773_s_at	RRM2	ribonucleotide reductase M2 polypeptide	C_006_Cell cycle (G1/S phase)
201396_s_at	SGTA	small glutamine-rich tetratricopeptide repeat (TPR)-containing, alpha	C_006_Cell cycle (G1/S phase)
219493_at	SHCBP1	SHC SH2-domain binding protein 1	C_006_Cell cycle (G1/S phase)
204240_s_at	SMC2	structural maintenance of chromosomes 2	C_006_Cell cycle (G1/S phase)
201663_s_at	SMC4	structural maintenance of chromosomes 4	C_006_Cell cycle (G1/S phase)
201664_at	SMC4	structural maintenance of chromosomes 4	C_006_Cell cycle (G1/S phase)
205644_s_at	SNRPG	small nuclear ribonucleoprotein polypeptide G	C_006_Cell cycle (G1/S phase)
205339_at	STIL	SCL/TAL1 interrupting locus	C_006_Cell cycle (G1/S phase)
218308_at	TACC3	transforming, acidic coiled-coil containing protein 3	C_006_Cell cycle (G1/S phase)
219231_at	TGS1	trimethylguanosine synthase homolog (S. cerevisiae)	C_006_Cell cycle (G1/S phase)
203235_at	THOP1	thimet oligopeptidase 1	C_006_Cell cycle (G1/S phase)
203046_s_at	TIMELESS	timeless homolog (Drosophila)	C_006_Cell cycle (G1/S phase)
219258_at	TIPIN	TIMELESS interacting protein	C_006_Cell cycle (G1/S phase)
202338_at	TK1	thymidine kinase 1, soluble	C_006_Cell cycle (G1/S phase)
212619_at	TMEM194A	transmembrane protein 194A	C_006_Cell cycle (G1/S phase)
212621_at	TMEM194A	transmembrane protein 194A	C_006_Cell cycle (G1/S phase)
203432_at	TMPO	thymopoietin	C_006_Cell cycle (G1/S phase)
201291_s_at	TOP2A	topoisomerase (DNA) II alpha 170kDa	C_006_Cell cycle (G1/S phase)
201292_at	TOP2A	topoisomerase (DNA) II alpha 170kDa	C_006_Cell cycle (G1/S phase)
210052_s_at	TPX2	TPX2, microtubule-associated, homolog (Xenopus laevis)	C_006_Cell cycle (G1/S phase)
205598_at	TRAIP	TRAF interacting protein	C_006_Cell cycle (G1/S phase)
204033_at	TRIP13	thyroid hormone receptor interactor 13	C_006_Cell cycle (G1/S phase)
204649_at	TROAP	trophinin associated protein (tastin)	C_006_Cell cycle (G1/S phase)
204822_at	TTK	TTK protein kinase	C_006_Cell cycle (G1/S phase)
202589_at	TYMS	thymidylate synthetase	C_006_Cell cycle (G1/S phase)
202954_at	UBE2C	ubiquitin-conjugating enzyme E2C	C_006_Cell cycle (G1/S phase)
202779_s_at	UBE2S	ubiquitin-conjugating enzyme E2S	C_006_Cell cycle (G1/S phase)
202413_s_at	USP1	ubiquitin specific peptidase 1	C_006_Cell cycle (G1/S phase)
203856_at	VRK1	vaccinia related kinase 1	C_006_Cell cycle (G1/S phase)
204727_at	WDHD1	WD repeat and HMG-box DNA binding protein 1	C_006_Cell cycle (G1/S phase)
204728_s_at	WDHD1	WD repeat and HMG-box DNA binding protein 1	C_006_Cell cycle (G1/S phase)
216228_s_at	WDHD1	WD repeat and HMG-box DNA binding protein 1	C_006_Cell cycle (G1/S phase)
214061_at	WDR67	WD repeat domain 67	C_006_Cell cycle (G1/S phase)
205519_at	WDR76	WD repeat domain 76	C_006_Cell cycle (G1/S phase)
209053_s_at	WHSC1	Wolf-Hirschhorn syndrome candidate 1	C_006_Cell cycle (G1/S phase)
209054_s_at	WHSC1	Wolf-Hirschhorn syndrome candidate 1	C_006_Cell cycle (G1/S phase)
204812_at	ZW10	ZW10, kinetochore associated, homolog (Drosophila)	C_006_Cell cycle (G1/S phase)
218349_s_at	ZWILCH	Zwilch, kinetochore associated, homolog (Drosophila)	C_006_Cell cycle (G1/S phase)
222606_at	ZWILCH	Zwilch, kinetochore associated, homolog (Drosophila)	C_006_Cell cycle (G1/S phase)
204026_s_at	ZWINT	ZW10 interactor	C_006_Cell cycle (G1/S phase)
200778_s_at	2002-09-01	septin 2	C_010 Cell cycle related?
202654_x_at	2007-03-01	membrane-associated ring finger (C3HC4) 7	C_010 Cell cycle related?
220199_s_at	AIDA	axin interactor, dorsalization associated	C_010 Cell cycle related?
208721_s_at	ANAPC5	anaphase promoting complex subunit 5	C_010 Cell cycle related?
201686_x_at	API5	apoptosis inhibitor 5	C_010 Cell cycle related?
214959_s_at	API5	apoptosis inhibitor 5	C_010 Cell cycle related?
200065_s_at	ARF1	ADP-ribosylation factor 1	C_010 Cell cycle related?
208750_s_at	ARF1	ADP-ribosylation factor 1	C_010 Cell cycle related?
203311_s_at	ARF6	ADP-ribosylation factor 6	C_010 Cell cycle related?
214483_s_at	ARFIP1	ADP-ribosylation factor interacting protein 1	C_010 Cell cycle related?
215984_s_at	ARFRP1	ADP-ribosylation factor related protein 1	C_010 Cell cycle related?
205446_s_at	ATF2	activating transcription factor 2	C_010 Cell cycle related?
202873_at	ATP6V1C1	ATPase, H+ transporting, lysosomal 42kDa, V1 subunit C1	C_010 Cell cycle related?
200777_s_at	BZW1	basic leucine zipper and W2 domains 1	C_010 Cell cycle related?
200776_s_at	BZW1L1	basic leucine zipper and W2 domains 1 like 1	C_010 Cell cycle related?
213875_x_at	C6orf62	chromosome 6 open reading frame 62	C_010 Cell cycle related?
210787_s_at	CAMKK2	calcium/calmodulin-dependent protein kinase kinase 2, beta	C_010 Cell cycle related?
200722_s_at	CAPRIN1	cell cycle associated protein 1	C_010 Cell cycle related?
200723_s_at	CAPRIN1	cell cycle associated protein 1	C_010 Cell cycle related?
225340_s_at	CAPRIN1	cell cycle associated protein 1	C_010 Cell cycle related?
206788_s_at	CBFB	core-binding factor, beta subunit	C_010 Cell cycle related?
207319_s_at	CDC2L5	cell division cycle 2-like 5 (cholinesterase-related cell division controller)	C_010 Cell cycle related?
209055_s_at	CDC5L	CDC5 cell division cycle 5-like (S. pombe)	C_010 Cell cycle related?
204252_at	CDK2	cyclin-dependent kinase 2	C_010 Cell cycle related?
211804_s_at	CDK2	cyclin-dependent kinase 2	C_010 Cell cycle related?
213548_s_at	CDV3	CDV3 homolog (mouse)	C_010 Cell cycle related?
204312_x_at	CREB1	cAMP responsive element binding protein 1	C_010 Cell cycle related?
214513_s_at	CREB1	cAMP responsive element binding protein 1	C_010 Cell cycle related?
206184_at	CRKL	v-crk sarcoma virus CT10 oncogene homolog (avian)-like	C_010 Cell cycle related?
204113_at	CUGBP1	CUG triplet repeat, RNA binding protein 1	C_010 Cell cycle related?
219969_at	CXorf15	chromosome X open reading frame 15	C_010 Cell cycle related?
201211_s_at	DDX3X	DEAD (Asp-Glu-Ala-Asp) box polypeptide 3, X-linked	C_010 Cell cycle related?
212514_x_at	DDX3X	DEAD (Asp-Glu-Ala-Asp) box polypeptide 3, X-linked	C_010 Cell cycle related?
201386_s_at	DHX15	DEAH (Asp-Glu-Ala-His) box polypeptide 15	C_010 Cell cycle related?
217309_s_at	DSCR3	Down syndrome critical region gene 3	C_010 Cell cycle related?
201435_s_at	EIF4E	eukaryotic translation initiation factor 4E	C_010 Cell cycle related?
208624_s_at	EIF4G1	eukaryotic translation initiation factor 4 gamma, 1	C_010 Cell cycle related?
202444_s_at	ERLIN1	ER lipid raft associated 1	C_010 Cell cycle related?
218748_s_at	EXOC5	exocyst complex component 5	C_010 Cell cycle related?
222511_x_at	FAF1	Fas (TNFRSF6) associated factor 1	C_010 Cell cycle related?
209456_s_at	FBXW11	F-box and WD repeat domain containing 11	C_010 Cell cycle related?
219927_at	FCF1	FCF1 small subunit (SSU) processome component homolog (S. cerevisiae)	C_010 Cell cycle related?
208748_s_at	FLOT1	flotillin 1	C_010 Cell cycle related?
217310_s_at	FOXJ3	forkhead box J3	C_010 Cell cycle related?
206383_s_at	G3BP2	GTPase activating protein (SH3 domain) binding protein 2	C_010 Cell cycle related?
210188_at	GABPA	GA binding protein transcription factor, alpha subunit 60kDa	C_010 Cell cycle related?
217445_s_at	GART	phosphoribosylglycinamide formyltransferase, phosphoribosylglycinamide synthetase, phosphoribosylaminoimidazole synthetase	C_010 Cell cycle related?
202593_s_at	GDE1	glycerophosphodiester phosphodiesterase 1	C_010 Cell cycle related?
200008_s_at	GDI2	GDP dissociation inhibitor 2	C_010 Cell cycle related?
214190_x_at	GGA2	golgi associated, gamma adaptin ear containing, ARF binding protein 2	C_010 Cell cycle related?
206920_s_at	GLE1	GLE1 RNA export mediator homolog (yeast)	C_010 Cell cycle related?
206917_at	GNA13	guanine nucleotide binding protein (G protein), alpha 13	C_010 Cell cycle related?
210892_s_at	GTF2I	general transcription factor II, i	C_010 Cell cycle related?
210620_s_at	GTF3C2	general transcription factor IIIC, polypeptide 2, beta 110kDa	C_010 Cell cycle related?
208055_s_at	HERC4	hect domain and RLD 4	C_010 Cell cycle related?
200751_s_at	HNRNPC	heterogeneous nuclear ribonucleoprotein C (C1/C2)	C_010 Cell cycle related?
200775_s_at	HNRNPK	heterogeneous nuclear ribonucleoprotein K	C_010 Cell cycle related?
200593_s_at	HNRNPU	heterogeneous nuclear ribonucleoprotein U (scaffold attachment factor A)	C_010 Cell cycle related?
200594_x_at	HNRNPU	heterogeneous nuclear ribonucleoprotein U (scaffold attachment factor A)	C_010 Cell cycle related?
211016_x_at	HSPA4	heat shock 70kDa protein 4	C_010 Cell cycle related?
210338_s_at	HSPA8	heat shock 70kDa protein 8	C_010 Cell cycle related?
200806_s_at	HSPD1	heat shock 60kDa protein 1 (chaperonin)	C_010 Cell cycle related?
219931_s_at	KLHL12	kelch-like 12 (Drosophila)	C_010 Cell cycle related?
210635_s_at	KLHL20	kelch-like 20 (Drosophila)	C_010 Cell cycle related?
209653_at	KPNA4	karyopherin alpha 4 (importin alpha 3)	C_010 Cell cycle related?
219399_at	LIN7C	lin-7 homolog C (C. elegans)	C_010 Cell cycle related?
203293_s_at	LMAN1	lectin, mannose-binding, 1	C_010 Cell cycle related?
203294_s_at	LMAN1	lectin, mannose-binding, 1	C_010 Cell cycle related?
221695_s_at	MAP3K2	mitogen-activated protein kinase kinase kinase 2	C_010 Cell cycle related?
200712_s_at	MAPRE1	microtubule-associated protein, RP/EB family, member 1	C_010 Cell cycle related?
200713_s_at	MAPRE1	microtubule-associated protein, RP/EB family, member 1	C_010 Cell cycle related?
200769_s_at	MAT2A	methionine adenosyltransferase II, alpha	C_010 Cell cycle related?
200796_s_at	MCL1	myeloid cell leukemia sequence 1 (BCL2-related)	C_010 Cell cycle related?
215581_s_at	MCM3AP	minichromosome maintenance complex component 3 associated protein	C_010 Cell cycle related?
212142_at	MCM4	minichromosome maintenance complex component 4	C_010 Cell cycle related?
217909_s_at	MLX	MAX-like protein X	C_010 Cell cycle related?
214975_s_at	MTMR1	myotubularin related protein 1	C_010 Cell cycle related?
214738_s_at	NEK9	NIMA (never in mitosis gene a)- related kinase 9	C_010 Cell cycle related?
205895_s_at	NOLC1	nucleolar and coiled-body phosphoprotein 1	C_010 Cell cycle related?
211949_s_at	NOLC1	nucleolar and coiled-body phosphoprotein 1	C_010 Cell cycle related?
200057_s_at	NONO	non-POU domain containing, octamer-binding	C_010 Cell cycle related?
208698_s_at	NONO	non-POU domain containing, octamer-binding	C_010 Cell cycle related?
210470_x_at	NONO	non-POU domain containing, octamer-binding	C_010 Cell cycle related?
213461_at	NUDT21	nudix (nucleoside diphosphate linked moiety X)-type motif 21	C_010 Cell cycle related?
214962_s_at	NUP160	nucleoporin 160kDa	C_010 Cell cycle related?
201799_s_at	OSBP	oxysterol binding protein	C_010 Cell cycle related?
201245_s_at	OTUB1	OTU domain, ubiquitin aldehyde binding 1	C_010 Cell cycle related?
212720_at	PAPOLA	poly(A) polymerase alpha	C_010 Cell cycle related?
211205_x_at	PIP5K1A	phosphatidylinositol-4-phosphate 5-kinase, type I, alpha	C_010 Cell cycle related?
211088_s_at	PLK4	polo-like kinase 4 (Drosophila)	C_010 Cell cycle related?
222406_s_at	PNRC2	proline-rich nuclear receptor coactivator 2	C_010 Cell cycle related?
211159_s_at	PPP2R5D	protein phosphatase 2, regulatory subunit B', delta isoform	C_010 Cell cycle related?
215708_s_at	PRIM2	primase, DNA, polypeptide 2 (58kDa)	C_010 Cell cycle related?
200604_s_at	PRKAR1A	protein kinase, cAMP-dependent, regulatory, type I, alpha (tissue specific extinguisher 1)	C_010 Cell cycle related?
211090_s_at	PRPF4B	PRP4 pre-mRNA processing factor 4 homolog B (yeast)	C_010 Cell cycle related?
201267_s_at	PSMC3	proteasome (prosome, macropain) 26S subunit, ATPase, 3	C_010 Cell cycle related?
212220_at	PSME4	proteasome (prosome, macropain) activator subunit 4	C_010 Cell cycle related?
205867_at	PTPN11	protein tyrosine phosphatase, non-receptor type 11	C_010 Cell cycle related?
205868_s_at	PTPN11	protein tyrosine phosphatase, non-receptor type 11	C_010 Cell cycle related?
205461_at	RAB35	RAB35, member RAS oncogene family	C_010 Cell cycle related?
206113_s_at	RAB5A	RAB5A, member RAS oncogene family	C_010 Cell cycle related?
201045_s_at	RAB6A	RAB6A, member RAS oncogene family	C_010 Cell cycle related?
201048_x_at	RAB6A	RAB6A, member RAS oncogene family	C_010 Cell cycle related?
200607_s_at	RAD21	RAD21 homolog (S. pombe)	C_010 Cell cycle related?
209941_at	RIPK1	receptor (TNFRSF)-interacting serine-threonine kinase 1	C_010 Cell cycle related?
210932_s_at	RNF6	ring finger protein (C3H2C3 type) 6	C_010 Cell cycle related?
201476_s_at	RRM1	ribonucleotide reductase M1	C_010 Cell cycle related?
216360_x_at	RRP12	ribosomal RNA processing 12 homolog (S. cerevisiae)	C_010 Cell cycle related?
201585_s_at	SFPQ	splicing factor proline/glutamine-rich (polypyrimidine tract binding protein associated)	C_010 Cell cycle related?
201742_x_at	SFRS1	splicing factor, arginine/serine-rich 1	C_010 Cell cycle related?
202899_s_at	SFRS3	splicing factor, arginine/serine-rich 3	C_010 Cell cycle related?
210077_s_at	SFRS5	splicing factor, arginine/serine-rich 5	C_010 Cell cycle related?
217189_s_at	SMG7	Smg-7 homolog, nonsense mediated mRNA decay factor (C. elegans)	C_010 Cell cycle related?
209131_s_at	SNAP23	synaptosomal-associated protein, 23kDa	C_010 Cell cycle related?
214544_s_at	SNAP23	synaptosomal-associated protein, 23kDa	C_010 Cell cycle related?
206748_s_at	SPAG9	sperm associated antigen 9	C_010 Cell cycle related?
202278_s_at	SPTLC1	serine palmitoyltransferase, long chain base subunit 1	C_010 Cell cycle related?
202199_s_at	SRPK1	SFRS protein kinase 1	C_010 Cell cycle related?
200917_s_at	SRPR	signal recognition particle receptor (docking protein)	C_010 Cell cycle related?
200956_s_at	SSRP1	structure specific recognition protein 1	C_010 Cell cycle related?
212009_s_at	STIP1	stress-induced-phosphoprotein 1	C_010 Cell cycle related?
213330_s_at	STIP1	stress-induced-phosphoprotein 1	C_010 Cell cycle related?
204426_at	TMED2	transmembrane emp24 domain trafficking protein 2	C_010 Cell cycle related?
209753_s_at	TMPO	thymopoietin	C_010 Cell cycle related?
209754_s_at	TMPO	thymopoietin	C_010 Cell cycle related?
208097_s_at	TMX1	thioredoxin-related transmembrane protein 1	C_010 Cell cycle related?
201504_s_at	TSN	translin	C_010 Cell cycle related?
214007_s_at	TWF1	twinfilin, actin-binding protein, homolog 1 (Drosophila)	C_010 Cell cycle related?
200669_s_at	UBE2D3	ubiquitin-conjugating enzyme E2D 3 (UBC4/5 homolog, yeast)	C_010 Cell cycle related?
212404_s_at	UBE3B	ubiquitin protein ligase E3B	C_010 Cell cycle related?
212008_at	UBXN4	UBX domain protein 4	C_010 Cell cycle related?
212065_s_at	USP34	ubiquitin specific peptidase 34	C_010 Cell cycle related?
242647_at	USP34	ubiquitin specific peptidase 34	C_010 Cell cycle related?
219679_s_at	WAC	WW domain containing adaptor with coiled-coil	C_010 Cell cycle related?
205810_s_at	WASL	Wiskott-Aldrich syndrome-like	C_010 Cell cycle related?
210935_s_at	WDR1	WD repeat domain 1	C_010 Cell cycle related?
209052_s_at	WHSC1	Wolf-Hirschhorn syndrome candidate 1	C_010 Cell cycle related?
221423_s_at	YIPF5	Yip1 domain family, member 5	C_010 Cell cycle related?
200641_s_at	YWHAZ	tyrosine 3-monooxygenase/tryptophan 5-monooxygenase activation protein, zeta polypeptide	C_010 Cell cycle related?
200828_s_at	ZNF207	zinc finger protein 207	C_010 Cell cycle related?
200829_x_at	ZNF207	zinc finger protein 207	C_010 Cell cycle related?
201401_s_at	ADRBK1	adrenergic, beta, receptor kinase 1	C_016 Cell cycle related?
203809_s_at	AKT2	v-akt murine thymoma viral oncogene homolog 2	C_016 Cell cycle related?
211453_s_at	AKT2	v-akt murine thymoma viral oncogene homolog 2	C_016 Cell cycle related?
210974_s_at	AP3D1	adaptor-related protein complex 3, delta 1 subunit	C_016 Cell cycle related?
208677_s_at	BSG	basigin (Ok blood group)	C_016 Cell cycle related?
212574_x_at	C19orf6	chromosome 19 open reading frame 6	C_016 Cell cycle related?
212575_at	C19orf6	chromosome 19 open reading frame 6	C_016 Cell cycle related?
213986_s_at	C19orf6	chromosome 19 open reading frame 6	C_016 Cell cycle related?
211141_s_at	CNOT3	CCR4-NOT transcription complex, subunit 3	C_016 Cell cycle related?
203890_s_at	DAPK3	death-associated protein kinase 3	C_016 Cell cycle related?
204815_s_at	DHX34	DEAH (Asp-Glu-Ala-His) box polypeptide 34	C_016 Cell cycle related?
201727_s_at	ELAVL1	ELAV (embryonic lethal, abnormal vision, Drosophila)-like 1 (Hu antigen R)	C_016 Cell cycle related?
210012_s_at	EWSR1	Ewing sarcoma breakpoint region 1	C_016 Cell cycle related?
200959_at	FUS	fusion (involved in t(12;16) in malignant liposarcoma)	C_016 Cell cycle related?
217370_x_at	FUS	fusion (involved in t(12;16) in malignant liposarcoma)	C_016 Cell cycle related?
211865_s_at	FZR1	fizzy/cell division cycle 20 related 1 (Drosophila)	C_016 Cell cycle related?
211815_s_at	GGA3	golgi associated, gamma adaptin ear containing, ARF binding protein 3	C_016 Cell cycle related?
202354_s_at	GTF2F1	general transcription factor IIF, polypeptide 1, 74kDa	C_016 Cell cycle related?
202355_s_at	GTF2F1	general transcription factor IIF, polypeptide 1, 74kDa	C_016 Cell cycle related?
202356_s_at	GTF2F1	general transcription factor IIF, polypeptide 1, 74kDa	C_016 Cell cycle related?
216855_s_at	HNRNPU	heterogeneous nuclear ribonucleoprotein U (scaffold attachment factor A)	C_016 Cell cycle related?
208931_s_at	ILF3	interleukin enhancer binding factor 3, 90kDa	C_016 Cell cycle related?
216926_s_at	KIAA0892	KIAA0892	C_016 Cell cycle related?
216969_s_at	KIF22	kinesin family member 22	C_016 Cell cycle related?
213490_s_at	MAP2K2	mitogen-activated protein kinase kinase 2	C_016 Cell cycle related?
212497_at	MAPK1IP1L	mitogen-activated protein kinase 1 interacting protein 1-like	C_016 Cell cycle related?
207824_s_at	MAZ	MYC-associated zinc finger protein (purine-binding transcription factor)	C_016 Cell cycle related?
203101_s_at	MGAT2	mannosyl (alpha-1,6-)-glycoprotein beta-1,2-N-acetylglucosaminyltransferase	C_016 Cell cycle related?
211789_s_at	MLXIP	MLX interacting protein	C_016 Cell cycle related?
221628_s_at	N-PAC	cytokine-like nuclear factor n-pac	C_016 Cell cycle related?
222115_x_at	N-PAC	cytokine-like nuclear factor n-pac	C_016 Cell cycle related?
209261_s_at	NR2F6	nuclear receptor subfamily 2, group F, member 6	C_016 Cell cycle related?
210256_s_at	PIP5K1A	phosphatidylinositol-4-phosphate 5-kinase, type I, alpha	C_016 Cell cycle related?
213887_s_at	POLR2E	polymerase (RNA) II (DNA directed) polypeptide E, 25kDa	C_016 Cell cycle related?
217854_s_at	POLR2E	polymerase (RNA) II (DNA directed) polypeptide E, 25kDa	C_016 Cell cycle related?
203783_x_at	POLRMT	polymerase (RNA) mitochondrial (DNA directed)	C_016 Cell cycle related?
201979_s_at	PPP5C	protein phosphatase 5, catalytic subunit	C_016 Cell cycle related?
208879_x_at	PRPF6	PRP6 pre-mRNA processing factor 6 homolog (S. cerevisiae)	C_016 Cell cycle related?
212016_s_at	PTBP1	polypyrimidine tract binding protein 1	C_016 Cell cycle related?
211823_s_at	PXN	paxillin	C_016 Cell cycle related?
215099_s_at	RXRB	retinoid X receptor, beta	C_016 Cell cycle related?
201747_s_at	SAFB	scaffold attachment factor B	C_016 Cell cycle related?
215833_s_at	SPPL2B	signal peptide peptidase-like 2B	C_016 Cell cycle related?
212466_at	SPRED2	sprouty-related, EVH1 domain containing 2	C_016 Cell cycle related?
201679_at	SRRT	serrate RNA effector molecule homolog (Arabidopsis)	C_016 Cell cycle related?
221638_s_at	STX16	syntaxin 16	C_016 Cell cycle related?
209151_x_at	TCF3	transcription factor 3 (E2A immunoglobulin enhancer binding factors E12/E47)	C_016 Cell cycle related?
210585_s_at	TNPO2	transportin 2	C_016 Cell cycle related?
202476_s_at	TUBGCP2	tubulin, gamma complex associated protein 2	C_016 Cell cycle related?
218382_s_at	U2AF2	U2 small nuclear RNA auxiliary factor 2	C_016 Cell cycle related?
201796_s_at	VARS	valyl-tRNA synthetase	C_016 Cell cycle related?
221785_at	WIZ	widely interspaced zinc finger motifs	C_016 Cell cycle related?
219558_at	ATP13A3	ATPase type 13A3	C_026 Cell cycle related?
201101_s_at	BCLAF1	BCL2-associated transcription factor 1	C_026 Cell cycle related?
214336_s_at	COPA	coatomer protein complex, subunit alpha	C_026 Cell cycle related?
212105_s_at	DHX9	DEAH (Asp-Glu-Ala-His) box polypeptide 9	C_026 Cell cycle related?
212107_s_at	DHX9	DEAH (Asp-Glu-Ala-His) box polypeptide 9	C_026 Cell cycle related?
200841_s_at	EPRS	glutamyl-prolyl-tRNA synthetase	C_026 Cell cycle related?
201635_s_at	FXR1	fragile X mental retardation, autosomal homolog 1	C_026 Cell cycle related?
208765_s_at	HNRNPR	heterogeneous nuclear ribonucleoprotein R	C_026 Cell cycle related?
208930_s_at	ILF3	interleukin enhancer binding factor 3, 90kDa	C_026 Cell cycle related?
212113_at	LOC552889	hypothetical protein LOC552889	C_026 Cell cycle related?
205787_x_at	LOC727977	hypothetical LOC727977	C_026 Cell cycle related?
209127_s_at	SART3	squamous cell carcinoma antigen recognized by T cells 3	C_026 Cell cycle related?
221220_s_at	SCYL2	SCY1-like 2 (S. cerevisiae)	C_026 Cell cycle related?
220946_s_at	SETD2	SET domain containing 2	C_026 Cell cycle related?
217859_s_at	SLC39A9	solute carrier family 39 (zinc transporter), member 9	C_026 Cell cycle related?
209257_s_at	SMC3	structural maintenance of chromosomes 3	C_026 Cell cycle related?
209258_s_at	SMC3	structural maintenance of chromosomes 3	C_026 Cell cycle related?
215220_s_at	TPR	translocated promoter region (to activated MET oncogene)	C_026 Cell cycle related?
210180_s_at	TRA2B	transformer 2 beta homolog (Drosophila)	C_026 Cell cycle related?
209136_s_at	USP10	ubiquitin specific peptidase 10	C_026 Cell cycle related?
201856_s_at	ZFR	zinc finger RNA binding protein	C_026 Cell cycle related?
213286_at	ZFR	zinc finger RNA binding protein	C_026 Cell cycle related?
33148_at	ZFR	zinc finger RNA binding protein	C_026 Cell cycle related?
Other annotated clusters
209398_at	HIST1H1C	histone cluster 1, H1c	C_020 Histones
208569_at	HIST1H2AB	histone cluster 1, H2ab	C_020 Histones
215071_s_at	HIST1H2AC	histone cluster 1, H2ac	C_020 Histones
214522_x_at	HIST1H2AD	histone cluster 1, H2ad	C_020 Histones
214469_at	HIST1H2AE	histone cluster 1, H2ae	C_020 Histones
207156_at	HIST1H2AG	histone cluster 1, H2ag	C_020 Histones
214542_x_at	HIST1H2AI	histone cluster 1, H2ai	C_020 Histones
208583_x_at	HIST1H2AJ	histone cluster 1, H2aj	C_020 Histones
214481_at	HIST1H2AM	histone cluster 1, H2am	C_020 Histones
208547_at	HIST1H2BB	histone cluster 1, H2bb	C_020 Histones
214455_at	HIST1H2BC	histone cluster 1, H2bc	C_020 Histones
209911_x_at	HIST1H2BD	histone cluster 1, H2bd	C_020 Histones
222067_x_at	HIST1H2BD	histone cluster 1, H2bd	C_020 Histones
208527_x_at	HIST1H2BE	histone cluster 1, H2be	C_020 Histones
208490_x_at	HIST1H2BF	histone cluster 1, H2bf	C_020 Histones
210387_at	HIST1H2BG	histone cluster 1, H2bg	C_020 Histones
215779_s_at	HIST1H2BG	histone cluster 1, H2bg	C_020 Histones
208546_x_at	HIST1H2BH	histone cluster 1, H2bh	C_020 Histones
208523_x_at	HIST1H2BI	histone cluster 1, H2bi	C_020 Histones
209806_at	HIST1H2BK	histone cluster 1, H2bk	C_020 Histones
214472_at	HIST1H3D	histone cluster 1, H3d	C_020 Histones
206110_at	HIST1H3H	histone cluster 1, H3h	C_020 Histones
208180_s_at	HIST1H4H	histone cluster 1, H4h	C_020 Histones
214290_s_at	HIST2H2AA3	histone cluster 2, H2aa3	C_020 Histones
218280_x_at	HIST2H2AA3	histone cluster 2, H2aa3	C_020 Histones
202708_s_at	HIST2H2BE	histone cluster 2, H2be	C_020 Histones
232035_at	HIST4H4	histone cluster 4, H4	C_020 Histones
239669_at	NA	NA	C_020 Histones
222187_x_at	G3BP1	GTPase activating protein (SH3 domain) binding protein 1	C_023 Affy controls
215582_x_at	MCM3AP	minichromosome maintenance complex component 3 associated protein	C_023 Affy controls
208185_x_at	NA	NA	C_023 Affy controls
217052_x_at	NA	NA	C_023 Affy controls
222341_x_at	NA	NA	C_023 Affy controls
AFFX-BioB-3_at	NA	NA	C_023 Affy controls
AFFX-BioB-5_at	NA	NA	C_023 Affy controls
AFFX-BioB-M_at	NA	NA	C_023 Affy controls
AFFX-BioC-3_at	NA	NA	C_023 Affy controls
AFFX-BioC-5_at	NA	NA	C_023 Affy controls
AFFX-BioDn-3_at	NA	NA	C_023 Affy controls
AFFX-BioDn-5_at	NA	NA	C_023 Affy controls
AFFX-CreX-3_at	NA	NA	C_023 Affy controls
AFFX-CreX-5_at	NA	NA	C_023 Affy controls
AFFX-r2-Ec-bioB-3_at	NA	NA	C_023 Affy controls
AFFX-r2-Ec-bioB-5_at	NA	NA	C_023 Affy controls
AFFX-r2-Ec-bioB-M_at	NA	NA	C_023 Affy controls
AFFX-r2-Ec-bioC-3_at	NA	NA	C_023 Affy controls
AFFX-r2-Ec-bioC-5_at	NA	NA	C_023 Affy controls
AFFX-r2-Ec-bioD-3_at	NA	NA	C_023 Affy controls
AFFX-r2-P1-cre-3_at	NA	NA	C_023 Affy controls
AFFX-r2-P1-cre-5_at	NA	NA	C_023 Affy controls
AFFX-ThrX-3_at	NA	NA	C_023 Affy controls
213642_at	NA	NA	C_023 Affy controls
214041_x_at	RPL37A	ribosomal protein L37a	C_023 Affy controls
221943_x_at	RPL38	ribosomal protein L38	C_023 Affy controls
AFFX-DapX-3_at	NA	NA	C_028 Affy controls
AFFX-DapX-M_at	NA	NA	C_028 Affy controls
AFFX-LysX-3_at	NA	NA	C_028 Affy controls
AFFX-LysX-5_at	NA	NA	C_028 Affy controls
AFFX-LysX-M_at	NA	NA	C_028 Affy controls
AFFX-PheX-3_at	NA	NA	C_028 Affy controls
AFFX-PheX-5_at	NA	NA	C_028 Affy controls
AFFX-PheX-M_at	NA	NA	C_028 Affy controls
AFFX-r2-Bs-dap-3_at	NA	NA	C_028 Affy controls
AFFX-r2-Bs-dap-5_at	NA	NA	C_028 Affy controls
AFFX-r2-Bs-dap-M_at	NA	NA	C_028 Affy controls
AFFX-r2-Bs-lys-5_at	NA	NA	C_028 Affy controls
AFFX-r2-Bs-lys-M_at	NA	NA	C_028 Affy controls
AFFX-r2-Bs-phe-3_at	NA	NA	C_028 Affy controls
AFFX-r2-Bs-phe-5_at	NA	NA	C_028 Affy controls
AFFX-r2-Bs-phe-M_at	NA	NA	C_028 Affy controls
AFFX-r2-Bs-thr-3_s_at	NA	NA	C_028 Affy controls
AFFX-r2-Bs-thr-5_s_at	NA	NA	C_028 Affy controls
AFFX-r2-Bs-thr-M_s_at	NA	NA	C_028 Affy controls
AFFX-ThrX-5_at	NA	NA	C_028 Affy controls
AFFX-ThrX-M_at	NA	NA	C_028 Affy controls
AFFX-TrpnX-3_at	NA	NA	C_028 Affy controls
201231_s_at	ENO1	enolase 1, (alpha)	C_047 GAPDH
217294_s_at	ENO1	enolase 1, (alpha)	C_047 GAPDH
212581_x_at	GAPDH	glyceraldehyde-3-phosphate dehydrogenase	C_047 GAPDH
213453_x_at	GAPDH	glyceraldehyde-3-phosphate dehydrogenase	C_047 GAPDH
217398_x_at	GAPDH	glyceraldehyde-3-phosphate dehydrogenase	C_047 GAPDH
AFFX-HUMGAPDH/M33197_3_at	GAPDH	glyceraldehyde-3-phosphate dehydrogenase	C_047 GAPDH
AFFX-HUMGAPDH/M33197_5_at	GAPDH	glyceraldehyde-3-phosphate dehydrogenase	C_047 GAPDH
AFFX-HUMGAPDH/M33197_M_at	GAPDH	glyceraldehyde-3-phosphate dehydrogenase	C_047 GAPDH
208308_s_at	GPI	glucose phosphate isomerase	C_047 GAPDH
200822_x_at	TPI1	triosephosphate isomerase 1	C_047 GAPDH
210050_at	TPI1	triosephosphate isomerase 1	C_047 GAPDH
213011_s_at	TPI1	triosephosphate isomerase 1	C_047 GAPDH
202672_s_at	ATF3	activating transcription factor 3	C_048 AP1
209101_at	CTGF	connective tissue growth factor	C_048 AP1
201289_at	CYR61	cysteine-rich, angiogenic inducer, 61	C_048 AP1
210764_s_at	CYR61	cysteine-rich, angiogenic inducer, 61	C_048 AP1
201041_s_at	DUSP1	dual specificity phosphatase 1	C_048 AP1
201044_x_at	DUSP1	dual specificity phosphatase 1	C_048 AP1
201693_s_at	EGR1	early growth response 1	C_048 AP1
227404_s_at	EGR1	early growth response 1	C_048 AP1
209189_at	FOS	v-fos FBJ murine osteosarcoma viral oncogene homolog	C_048 AP1
204472_at	GEM	GTP binding protein overexpressed in skeletal muscle	C_048 AP1
202081_at	IER2	immediate early response 2	C_048 AP1
201473_at	JUNB	jun B proto-oncogene	C_048 AP1
201531_at	ZFP36	zinc finger protein 36, C3H type, homolog (mouse)	C_048 AP1
213893_x_at	PMS2L1	postmeiotic segregation increased 2-like 1 pseudogene	C_052 PMS2L
214756_x_at	PMS2L1	postmeiotic segregation increased 2-like 1 pseudogene	C_052 PMS2L
215667_x_at	PMS2L1	postmeiotic segregation increased 2-like 1 pseudogene	C_052 PMS2L
217485_x_at	PMS2L1	postmeiotic segregation increased 2-like 1 pseudogene	C_052 PMS2L
210707_x_at	PMS2L11	postmeiotic segregation increased 2-like 11 pseudogene	C_052 PMS2L
215412_x_at	PMS2L2	postmeiotic segregation increased 2-like 2 pseudogene	C_052 PMS2L
214473_x_at	PMS2L3	postmeiotic segregation increased 2-like 3	C_052 PMS2L
216111_x_at	PMS2L3	postmeiotic segregation increased 2-like 3	C_052 PMS2L
216525_x_at	PMS2L3	postmeiotic segregation increased 2-like 3	C_052 PMS2L
214149_s_at	ATP6V0E1	ATPase, H+ transporting, lysosomal 9kDa, V0 subunit e1	C_054 Ribosome fragment
214395_x_at	EEF1D	eukaryotic translation elongation factor 1 delta (guanine nucleotide exchange protein)	C_054 Ribosome fragment
229420_at	RPL23A	ribosomal protein L23a	C_054 Ribosome fragment
212044_s_at	RPL27A	ribosomal protein L27a	C_054 Ribosome fragment
202028_s_at	RPL38	ribosomal protein L38	C_054 Ribosome fragment
200908_s_at	RPLP2	ribosomal protein, large, P2	C_054 Ribosome fragment
213350_at	RPS11	ribosomal protein S11	C_054 Ribosome fragment
202648_at	RPS19	ribosomal protein S19	C_054 Ribosome fragment
212859_x_at	MT1E	metallothionein 1E	C_056 Metallothioneins
216336_x_at	MT1E	metallothionein 1E	C_056 Metallothioneins
213629_x_at	MT1F	metallothionein 1F	C_056 Metallothioneins
217165_x_at	MT1F	metallothionein 1F	C_056 Metallothioneins
204745_x_at	MT1G	metallothionein 1G	C_056 Metallothioneins
206461_x_at	MT1H	metallothionein 1H	C_056 Metallothioneins
217546_at	MT1M	metallothionein 1M	C_056 Metallothioneins
211456_x_at	MT1P2	metallothionein 1 pseudogene 2	C_056 Metallothioneins
208581_x_at	MT1X	metallothionein 1X	C_056 Metallothioneins
212185_x_at	MT2A	metallothionein 2A	C_056 Metallothioneins
216177_at	LOC391132	similar to hCG2041276	C_060 Ribosome fragment
217347_at	NA	NA	C_060 Ribosome fragment
217846_at	QARS	glutaminyl-tRNA synthetase	C_060 Ribosome fragment
200074_s_at	RPL14	ribosomal protein L14	C_060 Ribosome fragment
213588_x_at	RPL14	ribosomal protein L14	C_060 Ribosome fragment
221475_s_at	RPL15	ribosomal protein L15	C_060 Ribosome fragment
200823_x_at	RPL29	ribosomal protein L29	C_060 Ribosome fragment
213969_x_at	RPL29	ribosomal protein L29	C_060 Ribosome fragment
216570_x_at	RPL29P11	ribosomal protein L29 pseudogene 11	C_060 Ribosome fragment
200674_s_at	RPL32	ribosomal protein L32	C_060 Ribosome fragment
200715_x_at	RPL13A	ribosomal protein L13a	C_064 Ribosome fragment
200716_x_at	RPL13A	ribosomal protein L13a	C_064 Ribosome fragment
210646_x_at	RPL13A	ribosomal protein L13a	C_064 Ribosome fragment
211942_x_at	RPL13A	ribosomal protein L13a	C_064 Ribosome fragment
212790_x_at	RPL13A	ribosomal protein L13a	C_064 Ribosome fragment
200022_at	RPL18	ribosomal protein L18	C_064 Ribosome fragment
222297_x_at	RPL18	ribosomal protein L18	C_064 Ribosome fragment
200003_s_at	RPL28	ribosomal protein L28	C_064 Ribosome fragment
200031_s_at	RPS11	ribosomal protein S11	C_064 Ribosome fragment
200024_at	RPS5	ribosomal protein S5	C_064 Ribosome fragment
217747_s_at	RPS9	ribosomal protein S9	C_064 Ribosome fragment
222237_s_at	ZFP112	zinc finger protein 112 homolog (mouse)	C_077 ZNF cluster
219495_s_at	ZNF180	zinc finger protein 180	C_077 ZNF cluster
206175_x_at	ZNF222	zinc finger protein 222	C_077 ZNF cluster
207125_at	ZNF225	zinc finger protein 225	C_077 ZNF cluster
233461_x_at	ZNF226	zinc finger protein 226	C_077 ZNF cluster
227689_at	ZNF227	zinc finger protein 227	C_077 ZNF cluster
205791_x_at	ZNF230	zinc finger protein 230	C_077 ZNF cluster
207304_at	ZNF45	zinc finger protein 45	C_077 ZNF cluster
222028_at	ZNF45	zinc finger protein 45	C_077 ZNF cluster
208257_x_at	PSG1	pregnancy specific beta-1-glycoprotein 1	C_085 PSG cluster
215821_x_at	PSG3	pregnancy specific beta-1-glycoprotein 3	C_085 PSG cluster
208191_x_at	PSG4	pregnancy specific beta-1-glycoprotein 4	C_085 PSG cluster
204830_x_at	PSG5	pregnancy specific beta-1-glycoprotein 5	C_085 PSG cluster
208106_x_at	PSG6	pregnancy specific beta-1-glycoprotein 6	C_085 PSG cluster
209738_x_at	PSG6	pregnancy specific beta-1-glycoprotein 6	C_085 PSG cluster
205602_x_at	PSG7	pregnancy specific beta-1-glycoprotein 7	C_085 PSG cluster
207733_x_at	PSG9	pregnancy specific beta-1-glycoprotein 9	C_085 PSG cluster
209594_x_at	PSG9	pregnancy specific beta-1-glycoprotein 9	C_085 PSG cluster
205132_at	ACTC1	actin, alpha, cardiac muscle 1	C_087_Muscle
207317_s_at	CASQ2	calsequestrin 2 (cardiac muscle)	C_087_Muscle
202222_s_at	DES	desmin	C_087_Muscle
218934_s_at	HSPB7	heat shock 27kDa protein family, member 7 (cardiovascular)	C_087_Muscle
204938_s_at	PLN	phospholamban	C_087_Muscle
204939_s_at	PLN	phospholamban	C_087_Muscle
204940_at	PLN	phospholamban	C_087_Muscle
228202_at	PLN	phospholamban	C_087_Muscle
206115_at	EGR3	early growth response 3	C_089 AP1
202768_at	FOSB	FBJ murine osteosarcoma viral oncogene homolog B	C_089 AP1
235739_at	NA	NA	C_089 AP1
202340_x_at	NR4A1	nuclear receptor subfamily 4, group A, member 1	C_089 AP1
211143_x_at	NR4A1	nuclear receptor subfamily 4, group A, member 1	C_089 AP1
204621_s_at	NR4A2	nuclear receptor subfamily 4, group A, member 2	C_089 AP1
204622_x_at	NR4A2	nuclear receptor subfamily 4, group A, member 2	C_089 AP1
216248_s_at	NR4A2	nuclear receptor subfamily 4, group A, member 2	C_089 AP1
208078_s_at	ZEB1	zinc finger E-box binding homeobox 1	C_089 AP1
204018_x_at	HBA1	hemoglobin, alpha 1	C_091 Haemoglobin
209458_x_at	HBA1	hemoglobin, alpha 1	C_091 Haemoglobin
211699_x_at	HBA1	hemoglobin, alpha 1	C_091 Haemoglobin
211745_x_at	HBA1	hemoglobin, alpha 1	C_091 Haemoglobin
214414_x_at	HBA1	hemoglobin, alpha 1	C_091 Haemoglobin
209116_x_at	HBB	hemoglobin, beta	C_091 Haemoglobin
211696_x_at	HBB	hemoglobin, beta	C_091 Haemoglobin
217232_x_at	HBB	hemoglobin, beta	C_091 Haemoglobin
206475_x_at	CSH1	chorionic somatomammotropin hormone 1 (placental lactogen)	C_092 Growth Hormone
207770_x_at	CSH2	chorionic somatomammotropin hormone 2	C_092 Growth Hormone
208294_x_at	CSHL1	chorionic somatomammotropin hormone-like 1	C_092 Growth Hormone
205840_x_at	GH1	growth hormone 1	C_092 Growth Hormone
206885_x_at	GH1	growth hormone 1	C_092 Growth Hormone
206886_x_at	GH1	growth hormone 1	C_092 Growth Hormone
208068_x_at	GH1	growth hormone 1	C_092 Growth Hormone
208069_x_at	GH1	growth hormone 1	C_092 Growth Hormone
211151_x_at	GH1	growth hormone 1	C_092 Growth Hormone
201550_x_at	ACTG1	actin, gamma 1	C_095 G-actin
211970_x_at	ACTG1	actin, gamma 1	C_095 G-actin
211983_x_at	ACTG1	actin, gamma 1	C_095 G-actin
211995_x_at	ACTG1	actin, gamma 1	C_095 G-actin
212363_x_at	ACTG1	actin, gamma 1	C_095 G-actin
212988_x_at	ACTG1	actin, gamma 1	C_095 G-actin
213214_x_at	ACTG1	actin, gamma 1	C_095 G-actin
221607_x_at	ACTG1	actin, gamma 1	C_095 G-actin
224585_x_at	ACTG1	actin, gamma 1	C_095 G-actin
234360_at	NA	NA	C_097 Ribosome fragment
234807_x_at	NA	NA	C_097 Ribosome fragment
217740_x_at	RPL7A	ribosomal protein L7a	C_097 Ribosome fragment
224930_x_at	RPL7A	ribosomal protein L7a	C_097 Ribosome fragment
206120_at	CD33	CD33 molecule	C_110_surface_receptors
210225_x_at	LILRB3	leukocyte immunoglobulin-like receptor, subfamily B (with TM and ITIM domains), member 3	C_110_surface_receptors
210784_x_at	LILRB3	leukocyte immunoglobulin-like receptor, subfamily B (with TM and ITIM domains), member 3	C_110_surface_receptors
211133_x_at	LILRB3	leukocyte immunoglobulin-like receptor, subfamily B (with TM and ITIM domains), member 3	C_110_surface_receptors
211135_x_at	LILRB3	leukocyte immunoglobulin-like receptor, subfamily B (with TM and ITIM domains), member 3	C_110_surface_receptors
216537_s_at	SIGLEC7	sialic acid binding Ig-like lectin 7	C_110_surface_receptors
217159_x_at	SIGLEC7	sialic acid binding Ig-like lectin 7	C_110_surface_receptors
210569_s_at	SIGLEC9	sialic acid binding Ig-like lectin 9	C_110_surface_receptors
207507_s_at	ATP5G3	ATP synthase, H+ transporting, mitochondrial F0 complex, subunit C3 (subunit 9)	C_112_ox_phosphorylation
207508_at	ATP5G3	ATP synthase, H+ transporting, mitochondrial F0 complex, subunit C3 (subunit 9)	C_112_ox_phosphorylation
219176_at	C2orf47	chromosome 2 open reading frame 47	C_112_ox_phosphorylation
203663_s_at	COX5A	cytochrome c oxidase subunit Va	C_112_ox_phosphorylation
203138_at	HAT1	histone acetyltransferase 1	C_112_ox_phosphorylation
205133_s_at	HSPE1	heat shock 10kDa protein 1 (chaperonin 10)	C_112_ox_phosphorylation
203517_at	MTX2	metaxin 2	C_112_ox_phosphorylation
203371_s_at	NDUFB3	NADH dehydrogenase (ubiquinone) 1 beta subcomplex, 3, 12kDa	C_112_ox_phosphorylation
200088_x_at	RPL12	ribosomal protein L12	C_114 Ribosome fragment
200809_x_at	RPL12	ribosomal protein L12	C_114 Ribosome fragment
214271_x_at	RPL12	ribosomal protein L12	C_114 Ribosome fragment
200963_x_at	RPL31	ribosomal protein L31	C_114 Ribosome fragment
200002_at	RPL35	ribosomal protein L35	C_114 Ribosome fragment
208645_s_at	RPS14	ribosomal protein S14	C_114 Ribosome fragment
208646_at	RPS14	ribosomal protein S14	C_114 Ribosome fragment
200781_s_at	RPS15A	ribosomal protein S15a	C_114 Ribosome fragment
206626_x_at	SSX1	synovial sarcoma, X breakpoint 1	C_119 SSX
207493_x_at	SSX2	synovial sarcoma, X breakpoint 2	C_119 SSX
210497_x_at	SSX2	synovial sarcoma, X breakpoint 2	C_119 SSX
207666_x_at	SSX3	synovial sarcoma, X breakpoint 3	C_119 SSX
210394_x_at	SSX4	synovial sarcoma, X breakpoint 4	C_119 SSX
201012_at	ANXA1	annexin A1	C_140 Annexins
201590_x_at	ANXA2	annexin A2	C_140 Annexins
210427_x_at	ANXA2	annexin A2	C_140 Annexins
213503_x_at	ANXA2	annexin A2	C_140 Annexins
210876_at	ANXA2P1	annexin A2 pseudogene 1	C_140 Annexins
208816_x_at	ANXA2P2	annexin A2 pseudogene 2	C_140 Annexins
211241_at	ANXA2P3	annexin A2 pseudogene 3	C_140 Annexins
206900_x_at	ZNF253	zinc finger protein 253	C_146 ZNF cluster
206695_x_at	ZNF43	zinc finger protein 43	C_146 ZNF cluster
222136_x_at	ZNF43	zinc finger protein 43	C_146 ZNF cluster
217547_x_at	ZNF675	zinc finger protein 675	C_146 ZNF cluster
206572_x_at	ZNF85	zinc finger protein 85	C_146 ZNF cluster
208119_s_at	ZNF93	zinc finger protein 93	C_146 ZNF cluster
215758_x_at	ZNF93	zinc finger protein 93	C_146 ZNF cluster
225256_at	NA	NA	C_153 ZNF cluster
230063_at	ZNF264	zinc finger protein 264	C_153 ZNF cluster
235398_at	ZNF805	zinc finger protein 805	C_153 ZNF cluster
238436_s_at	ZNF805	zinc finger protein 805	C_153 ZNF cluster
238437_at	ZNF805	zinc finger protein 805	C_153 ZNF cluster
201090_x_at	TUBA1B	tubulin, alpha 1b	C_157 Tubulin
211058_x_at	TUBA1B	tubulin, alpha 1b	C_157 Tubulin
211072_x_at	TUBA1B	tubulin, alpha 1b	C_157 Tubulin
212639_x_at	TUBA1B	tubulin, alpha 1b	C_157 Tubulin
213646_x_at	TUBA1B	tubulin, alpha 1b	C_157 Tubulin
209251_x_at	TUBA1C	tubulin, alpha 1c	C_157 Tubulin
211750_x_at	TUBA1C	tubulin, alpha 1c	C_157 Tubulin
214218_s_at	XIST	X (inactive)-specific transcript (non-protein coding)	C_159 XIST (female)
221728_x_at	XIST	X (inactive)-specific transcript (non-protein coding)	C_159 XIST (female)
224588_at	XIST	X (inactive)-specific transcript (non-protein coding)	C_159 XIST (female)
224589_at	XIST	X (inactive)-specific transcript (non-protein coding)	C_159 XIST (female)
224590_at	XIST	X (inactive)-specific transcript (non-protein coding)	C_159 XIST (female)
227671_at	XIST	X (inactive)-specific transcript (non-protein coding)	C_159 XIST (female)
231592_at	XIST	X (inactive)-specific transcript (non-protein coding)	C_159 XIST (female)
213796_at	SPRR1A	small proline-rich protein 1A	C_182 Small proline rich proteins
214549_x_at	SPRR1A	small proline-rich protein 1A	C_182 Small proline rich proteins
205064_at	SPRR1B	small proline-rich protein 1B (cornifin)	C_182 Small proline rich proteins
208539_x_at	SPRR2D	small proline-rich protein 2D	C_182 Small proline rich proteins
218990_s_at	SPRR3	small proline-rich protein 3	C_182 Small proline rich proteins
232082_x_at	SPRR3	small proline-rich protein 3	C_182 Small proline rich proteins
202493_x_at	CSH1	chorionic somatomammotropin hormone 1 (placental lactogen)	C_187 CSH cluster
208357_x_at	CSH1	chorionic somatomammotropin hormone 1 (placental lactogen)	C_187 CSH cluster
211739_x_at	CSH1	chorionic somatomammotropin hormone 1 (placental lactogen)	C_187 CSH cluster
203807_x_at	CSH2	chorionic somatomammotropin hormone 2	C_187 CSH cluster
208342_x_at	CSH2	chorionic somatomammotropin hormone 2	C_187 CSH cluster
House-keeping clusters
239076_at	2013-09-01	septin 13	C_001_HK
236087_at	ABLIM2	actin binding LIM protein family, member 2	C_001_HK
242081_at	ACAP1	ArfGAP with coiled-coil, ankyrin repeat and PH domains 1	C_001_HK
230833_at	ACRBP	acrosin binding protein	C_001_HK
234484_s_at	ACSS1	acyl-CoA synthetase short-chain family member 1	C_001_HK
235724_at	ACSS1	acyl-CoA synthetase short-chain family member 1	C_001_HK
237401_at	ACTN1	actinin, alpha 1	C_001_HK
238849_at	ACY1	aminoacylase 1	C_001_HK
239837_at	ADAM11	ADAM metallopeptidase domain 11	C_001_HK
230341_x_at	ADAMTS10	ADAM metallopeptidase with thrombospondin type 1 motif, 10	C_001_HK
242200_at	ADAMTSL5	ADAMTS-like 5	C_001_HK
229409_s_at	ADO	2-aminoethanethiol (cysteamine) dioxygenase	C_001_HK
238855_at	AHNAK	AHNAK nucleoprotein	C_001_HK
235731_at	AIPL1	aryl hydrocarbon receptor interacting protein-like 1	C_001_HK
237715_at	AKNA	AT-hook transcription factor	C_001_HK
228034_x_at	ALKBH5	alkB, alkylation repair homolog 5 (E. coli)	C_001_HK
223317_at	ALKBH7	alkB, alkylation repair homolog 7 (E. coli)	C_001_HK
227661_at	ANKRD11	ankyrin repeat domain 11	C_001_HK
244245_at	ANKRD9	ankyrin repeat domain 9	C_001_HK
227457_at	ANO8	anoctamin 8	C_001_HK
229617_x_at	AP2A1	adaptor-related protein complex 2, alpha 1 subunit	C_001_HK
231561_s_at	APOC2	apolipoprotein C-II	C_001_HK
221013_s_at	APOL2	apolipoprotein L, 2	C_001_HK
242039_at	ARAP1	ArfGAP with RhoGAP domain, ankyrin repeat and PH domain 1	C_001_HK
242402_x_at	ARAP2	ArfGAP with RhoGAP domain, ankyrin repeat and PH domain 2	C_001_HK
244504_x_at	ARF1	ADP-ribosylation factor 1	C_001_HK
235734_at	ARFGAP2	ADP-ribosylation factor GTPase activating protein 2	C_001_HK
230196_x_at	ARHGAP23	Rho GTPase activating protein 23	C_001_HK
231903_x_at	ARHGAP23	Rho GTPase activating protein 23	C_001_HK
229424_s_at	ARHGAP27	Rho GTPase activating protein 27	C_001_HK
241346_at	ARHGAP30	Rho GTPase activating protein 30	C_001_HK
225709_at	ARL6IP6	ADP-ribosylation-like factor 6 interacting protein 6	C_001_HK
227738_s_at	ARMC5	armadillo repeat containing 5	C_001_HK
231020_at	ARX	aristaless related homeobox	C_001_HK
230912_at	ASPDH	aspartate dehydrogenase domain containing	C_001_HK
240210_at	ATAD3B	ATPase family, AAA domain containing 3B	C_001_HK
238857_at	ATE1	arginyltransferase 1	C_001_HK
230938_x_at	ATF5	activating transcription factor 5	C_001_HK
229093_at	ATG9B	ATG9 autophagy related 9 homolog B (S. cerevisiae)	C_001_HK
229709_at	ATP1B3	ATPase, Na+/K+ transporting, beta 3 polypeptide	C_001_HK
239996_x_at	ATP2A2	ATPase, Ca++ transporting, cardiac muscle, slow twitch 2	C_001_HK
230453_s_at	ATP2A3	ATPase, Ca++ transporting, ubiquitous	C_001_HK
234714_x_at	ATP2B2	ATPase, Ca++ transporting, plasma membrane 2	C_001_HK
234741_at	ATP2B2	ATPase, Ca++ transporting, plasma membrane 2	C_001_HK
226427_s_at	B3GALT6	UDP-Gal:betaGal beta 1,3-galactosyltransferase polypeptide 6	C_001_HK
228203_at	B3GNT1	UDP-GlcNAc:betaGal beta-1,3-N-acetylglucosaminyltransferase 1	C_001_HK
237338_at	B3GNT8	UDP-GlcNAc:betaGal beta-1,3-N-acetylglucosaminyltransferase 8	C_001_HK
238060_s_at	B4GALNT4	beta-1,4-N-acetyl-galactosaminyl transferase 4	C_001_HK
236604_at	BAHCC1	BAH domain and coiled-coil containing 1	C_001_HK
228876_at	BAIAP2L2	BAI1-associated protein 2-like 2	C_001_HK
230513_at	BAT3	HLA-B associated transcript 3	C_001_HK
230221_at	BAT5	HLA-B associated transcript 5	C_001_HK
229142_s_at	BBS1	Bardet-Biedl syndrome 1	C_001_HK
241646_s_at	BCAP29	B-cell receptor-associated protein 29	C_001_HK
231228_at	BCL2L1	BCL2-like 1	C_001_HK
234191_at	BCL2L14	BCL2-like 14 (apoptosis facilitator)	C_001_HK
242148_at	BCL6B	B-cell CLL/lymphoma 6, member B (zinc finger protein)	C_001_HK
243820_at	BHLHE22	basic helix-loop-helix family, member e22	C_001_HK
231242_at	BHLHE41	basic helix-loop-helix family, member e41	C_001_HK
230576_at	BLOC1S3	biogenesis of lysosomal organelles complex-1, subunit 3	C_001_HK
241644_at	BOLA2	bolA homolog 2 (E. coli)	C_001_HK
239000_at	BRD4	bromodomain containing 4	C_001_HK
240360_at	BRD4	bromodomain containing 4	C_001_HK
228048_at	C10orf41	chromosome 10 open reading frame 41	C_001_HK
227258_at	C10orf46	chromosome 10 open reading frame 46	C_001_HK
230103_at	C10orf72	chromosome 10 open reading frame 72	C_001_HK
233938_at	C11orf86	chromosome 11 open reading frame 86	C_001_HK
235212_at	C14orf102	chromosome 14 open reading frame 102	C_001_HK
235187_s_at	C14orf135	chromosome 14 open reading frame 135	C_001_HK
239933_x_at	C14orf45	chromosome 14 open reading frame 45	C_001_HK
237765_at	C14orf68	chromosome 14 open reading frame 68	C_001_HK
231209_at	C14orf73	chromosome 14 open reading frame 73	C_001_HK
230851_x_at	C16orf13	chromosome 16 open reading frame 13	C_001_HK
229122_x_at	C16orf35	chromosome 16 open reading frame 35	C_001_HK
231153_at	C16orf86	chromosome 16 open reading frame 86	C_001_HK
238167_at	C17orf51	chromosome 17 open reading frame 51	C_001_HK
243263_at	C17orf55	chromosome 17 open reading frame 55	C_001_HK
236737_at	C17orf56	chromosome 17 open reading frame 56	C_001_HK
239681_at	C17orf56	chromosome 17 open reading frame 56	C_001_HK
222882_s_at	C17orf59	chromosome 17 open reading frame 59	C_001_HK
240875_at	C17orf68	chromosome 17 open reading frame 68	C_001_HK
228136_s_at	C17orf70	chromosome 17 open reading frame 70	C_001_HK
225966_at	C17orf89	chromosome 17 open reading frame 89	C_001_HK
240373_at	C19orf29	chromosome 19 open reading frame 29	C_001_HK
230089_s_at	C19orf6	chromosome 19 open reading frame 6	C_001_HK
238866_at	C19orf68	chromosome 19 open reading frame 68	C_001_HK
224501_at	C1orf170	chromosome 1 open reading frame 170	C_001_HK
228197_at	C1orf86	chromosome 1 open reading frame 86	C_001_HK
236499_at	C1orf86	chromosome 1 open reading frame 86	C_001_HK
237251_at	C1orf92	chromosome 1 open reading frame 92	C_001_HK
232104_at	C1orf95	chromosome 1 open reading frame 95	C_001_HK
234002_at	C20orf135	chromosome 20 open reading frame 135	C_001_HK
231360_at	C20orf141	chromosome 20 open reading frame 141	C_001_HK
236258_at	C20orf151	chromosome 20 open reading frame 151	C_001_HK
236702_at	C20orf43	chromosome 20 open reading frame 43	C_001_HK
233451_at	C20orf54	chromosome 20 open reading frame 54	C_001_HK
229320_at	C2orf55	chromosome 2 open reading frame 55	C_001_HK
228079_at	C3orf58	chromosome 3 open reading frame 58	C_001_HK
240147_at	C7orf50	chromosome 7 open reading frame 50	C_001_HK
240900_at	C7orf50	chromosome 7 open reading frame 50	C_001_HK
236296_x_at	C8orf58	chromosome 8 open reading frame 58	C_001_HK
238770_at	C8orf79	chromosome 8 open reading frame 79	C_001_HK
223390_at	C9orf37	chromosome 9 open reading frame 37	C_001_HK
233524_at	C9orf44	chromosome 9 open reading frame 44	C_001_HK
233525_s_at	C9orf44	chromosome 9 open reading frame 44	C_001_HK
227714_s_at	C9orf86	chromosome 9 open reading frame 86	C_001_HK
234888_at	CACHD1	cache domain containing 1	C_001_HK
234756_at	CACNG8	calcium channel, voltage-dependent, gamma subunit 8	C_001_HK
229335_at	CADM4	cell adhesion molecule 4	C_001_HK
230749_s_at	CAMK2D	calcium/calmodulin-dependent protein kinase II delta	C_001_HK
231710_at	CAPS	calcyphosine	C_001_HK
240886_at	CASR	calcium-sensing receptor	C_001_HK
235605_at	CASZ1	castor zinc finger 1	C_001_HK
223668_at	CBLC	Cas-Br-M (murine) ecotropic retroviral transforming sequence c	C_001_HK
240517_at	CBS	cystathionine-beta-synthase	C_001_HK
224138_at	CBX2	chromobox homolog 2 (Pc class homolog, Drosophila)	C_001_HK
239508_x_at	CCDC108	coiled-coil domain containing 108	C_001_HK
242615_at	CCDC37	coiled-coil domain containing 37	C_001_HK
228887_x_at	CCDC61	coiled-coil domain containing 61	C_001_HK
233846_at	CCDC85A	coiled-coil domain containing 85A	C_001_HK
230327_at	CCL27	chemokine (C-C motif) ligand 27	C_001_HK
222888_at	CCNJ	cyclin J	C_001_HK
236257_at	CD2AP	CD2-associated protein	C_001_HK
234411_x_at	CD44	CD44 molecule (Indian blood group)	C_001_HK
231080_at	CDAN1	congenital dyserythropoietic anemia, type I	C_001_HK
240735_at	CDC42BPA	CDC42 binding protein kinase alpha (DMPK-like)	C_001_HK
232845_at	CDH23	cadherin-like 23	C_001_HK
239485_at	CDH4	cadherin 4, type 1, R-cadherin (retinal)	C_001_HK
231198_at	CDK6	cyclin-dependent kinase 6	C_001_HK
240760_at	CDRT15	CMT1A duplicated region transcript 15	C_001_HK
240889_at	CDRT15L2	CMT1A duplicated region transcript 15-like 2	C_001_HK
228878_s_at	CFC1B	cripto, FRL-1, cryptic family 1B	C_001_HK
237993_at	CHCHD5	coiled-coil-helix-coiled-coil-helix domain containing 5	C_001_HK
241389_at	CHRNB2	cholinergic receptor, nicotinic, beta 2 (neuronal)	C_001_HK
242503_at	CHST13	carbohydrate (chondroitin 4) sulfotransferase 13	C_001_HK
227287_at	CITED2	Cbp/p300-interacting transactivator, with Glu/Asp-rich carboxy-terminal domain, 2	C_001_HK
222539_at	CLN6	ceroid-lipofuscinosis, neuronal 6, late infantile, variant	C_001_HK
230995_at	CMBL	carboxymethylenebutenolidase homolog (Pseudomonas)	C_001_HK
231884_at	CNTROB	centrobin, centrosomal BRCA2 interacting protein	C_001_HK
234688_x_at	CNTROB	centrobin, centrosomal BRCA2 interacting protein	C_001_HK
234694_at	CNTROB	centrobin, centrosomal BRCA2 interacting protein	C_001_HK
232640_at	COMMD5	COMM domain containing 5	C_001_HK
243651_at	CPEB3	cytoplasmic polyadenylation element binding protein 3	C_001_HK
239139_at	CPNE9	copine family member IX	C_001_HK
237234_at	CYTH2	cytohesin 2	C_001_HK
236136_at	CYTH3	cytohesin 3	C_001_HK
235966_at	DAB2IP	DAB2 interacting protein	C_001_HK
238300_s_at	DAZAP2	DAZ associated protein 2	C_001_HK
239446_x_at	DCBLD2	discoidin, CUB and LCCL domain containing 2	C_001_HK
233918_at	DCDC2B	doublecortin domain containing 2B	C_001_HK
229482_at	DDX51	DEAD (Asp-Glu-Ala-Asp) box polypeptide 51	C_001_HK
225428_s_at	DDX54	DEAD (Asp-Glu-Ala-Asp) box polypeptide 54	C_001_HK
226540_at	DDX54	DEAD (Asp-Glu-Ala-Asp) box polypeptide 54	C_001_HK
224239_at	DEFB103A	defensin, beta 103A	C_001_HK
229719_s_at	DERL3	Der1-like domain family, member 3	C_001_HK
241748_x_at	DGCR14	DiGeorge syndrome critical region gene 14	C_001_HK
239772_x_at	DHX30	DEAH (Asp-Glu-Ala-His) box polypeptide 30	C_001_HK
234356_at	DKFZP434K028	hypothetical LOC26070	C_001_HK
234891_at	DKFZP547L112	hypothetical protein DKFZp547L112	C_001_HK
234846_at	DKFZp761P0212	hypothetical protein DKFZp761P0212	C_001_HK
230115_at	DKFZp779M0652	hypothetical DKFZp779M0652	C_001_HK
229755_x_at	DLL3	delta-like 3 (Drosophila)	C_001_HK
244725_at	DMRTA1	DMRT-like family A1	C_001_HK
237284_at	DNAJB8	DnaJ (Hsp40) homolog, subfamily B, member 8	C_001_HK
223372_at	DNAJC4	DnaJ (Hsp40) homolog, subfamily C, member 4	C_001_HK
232143_at	DNM1P41	DNM1 pseudogene 41	C_001_HK
230073_at	DR1	down-regulator of transcription 1, TBP-binding (negative cofactor 2)	C_001_HK
230615_at	DUOXA2	dual oxidase maturation factor 2	C_001_HK
241084_x_at	DYNC1H1	dynein, cytoplasmic 1, heavy chain 1	C_001_HK
223045_at	EGLN1	egl nine homolog 1 (C. elegans)	C_001_HK
231575_at	EGR4	early growth response 4	C_001_HK
237457_at	EIF3B	eukaryotic translation initiation factor 3, subunit B	C_001_HK
233894_x_at	EMID2	EMI domain containing 2	C_001_HK
234021_at	EML2	echinoderm microtubule associated protein like 2	C_001_HK
234026_at	EML2	echinoderm microtubule associated protein like 2	C_001_HK
228682_at	ENOPH1	enolase-phosphatase 1	C_001_HK
234003_at	ENOX2	ecto-NOX disulfide-thiol exchanger 2	C_001_HK
226667_x_at	EPN1	epsin 1	C_001_HK
232438_at	EPS15L1	epidermal growth factor receptor pathway substrate 15-like 1	C_001_HK
244500_s_at	EVI5L	ecotropic viral integration site 5-like	C_001_HK
244501_at	EVI5L	ecotropic viral integration site 5-like	C_001_HK
229690_at	FAM109A	family with sequence similarity 109, member A	C_001_HK
239368_at	FAM111A	family with sequence similarity 111, member A	C_001_HK
243186_at	FAM117B	family with sequence similarity 117, member B	C_001_HK
235455_at	FAM131C	family with sequence similarity 131, member C	C_001_HK
229727_x_at	FAM148B	family with sequence similarity 148, member B	C_001_HK
235544_x_at	FAM171A2	family with sequence similarity 171, member A2	C_001_HK
229998_x_at	FAM176B	family with sequence similarity 176, member B	C_001_HK
233802_at	FAM184B	family with sequence similarity 184, member B	C_001_HK
236182_at	FAM185A	family with sequence similarity 185, member A	C_001_HK
234414_at	FAM22F	family with sequence similarity 22, member F	C_001_HK
233048_at	FAM35A	family with sequence similarity 35, member A	C_001_HK
229737_at	FAM46A	family with sequence similarity 46, member A	C_001_HK
227781_x_at	FAM57B	family with sequence similarity 57, member B	C_001_HK
241406_at	FAM83H	family with sequence similarity 83, member H	C_001_HK
228319_at	FAM84A	family with sequence similarity 84, member A	C_001_HK
231328_s_at	FAM98C	family with sequence similarity 98, member C	C_001_HK
222861_x_at	FBXO2	F-box protein 2	C_001_HK
224194_at	FCRL2	Fc receptor-like 2	C_001_HK
242632_at	FGD2	FYVE, RhoGEF and PH domain containing 2	C_001_HK
231803_at	FGF11	fibroblast growth factor 11	C_001_HK
230842_at	FGFR2	fibroblast growth factor receptor 2	C_001_HK
222485_at	FKBP3	FK506 binding protein 3, 25kDa	C_001_HK
224271_x_at	FKSG43	FKSG43 gene	C_001_HK
243062_at	FLCN	folliculin	C_001_HK
227302_s_at	FLII	flightless I homolog (Drosophila)	C_001_HK
232462_s_at	FLJ23569	BC040926	C_001_HK
238400_at	FLJ35220	hypothetical protein FLJ35220	C_001_HK
238402_s_at	FLJ35220	hypothetical protein FLJ35220	C_001_HK
228668_x_at	FLJ36031	hypothetical protein FLJ36031	C_001_HK
238930_at	FLJ40125	hypothetical protein FLJ40125	C_001_HK
241380_at	FLJ41603	FLJ41603 protein	C_001_HK
234379_at	FLT4	fms-related tyrosine kinase 4	C_001_HK
230946_at	FMN2	formin 2	C_001_HK
230646_at	FNDC5	fibronectin type III domain containing 5	C_001_HK
229619_at	FOLR2	folate receptor 2 (fetal)	C_001_HK
241609_at	FOXD3	forkhead box D3	C_001_HK
236011_at	FOXK1	forkhead box K1	C_001_HK
229237_s_at	FOXN3	forkhead box N3	C_001_HK
231273_x_at	FRZB	frizzled-related protein	C_001_HK
229458_s_at	GALK1	galactokinase 1	C_001_HK
236746_at	GALNT1	UDP-N-acetyl-alpha-D-galactosamine:polypeptide N-acetylgalactosaminyltransferase 1 (GalNAc-T1)	C_001_HK
229451_at	GALNT9	UDP-N-acetyl-alpha-D-galactosamine:polypeptide N-acetylgalactosaminyltransferase 9 (GalNAc-T9)	C_001_HK
235524_at	GARNL1	GTPase activating Rap/RanGAP domain-like 1	C_001_HK
228187_at	GAS1	growth arrest-specific 1	C_001_HK
230855_at	GATA4	GATA binding protein 4	C_001_HK
229282_at	GATA6	GATA binding protein 6	C_001_HK
238324_at	GATAD2A	GATA zinc finger domain containing 2A	C_001_HK
235426_at	GATM	glycine amidinotransferase (L-arginine:glycine amidinotransferase)	C_001_HK
229868_s_at	GDF15	growth differentiation factor 15	C_001_HK
244305_at	GGN	gametogenetin	C_001_HK
236447_at	GIGYF1	GRB10 interacting GYF protein 1	C_001_HK
230971_x_at	GLTPD2	glycolipid transfer protein domain containing 2	C_001_HK
234918_at	GLTSCR2	glioma tumor suppressor candidate region gene 2	C_001_HK
242816_at	GNAS	GNAS complex locus	C_001_HK
232043_at	GNG7	guanine nucleotide binding protein (G protein), gamma 7	C_001_HK
234715_at	GOLGA2LY1	golgi autoantigen, golgin subfamily a, 2-like, Y-linked 1	C_001_HK
224633_s_at	GPATCH4	G patch domain containing 4	C_001_HK
239422_at	GPC2	glypican 2	C_001_HK
244617_at	GPR26	G protein-coupled receptor 26	C_001_HK
229104_s_at	GPR39	G protein-coupled receptor 39	C_001_HK
228313_at	GPRC5B	G protein-coupled receptor, family C, group 5, member B	C_001_HK
228263_at	GRASP	GRP1 (general receptor for phosphoinositides 1)-associated scaffold protein	C_001_HK
233171_at	GRIN3A	glutamate receptor, ionotropic, N-methyl-D-aspartate 3A	C_001_HK
[truncated: 7,386 more rows]
