# Supplementary material for: Coexpression analysis of large cancer datasets provides insight into the cellular phenotypes of the tumour microenvironment
Source: BMC Genomics. 2013 Jul 11;14:469. doi: 10.1186/1471-2164-14-469 (PMC3721986; doi:10.1186/1471-2164-14-469)
Supplement: Additional file 5 — GO analysis of the main clusters of interest from the combined cancer data analysis. All graphs and tables described in this work are available from the website http://www.OncoGraph.org which supports the direct visualization of graphs in BioLayout Express3D using Java web start technology. [file 1471-2164-14-469-S5.xlsx]

## Sheet: Cluster 6 cell cycle
DAVID analysis - Functional clustering tool
Functional Group 1	Median: 3.392108493008944E-52
Category	Term	PValue	Genes	List Total	Pop Hits	Pop Total	Fold Enrichment	Bonferroni	Benjamini	FDR
GOTERM_BP_ALL	GO:0007049~cell cycle	3.06031e-59	CDC25A, CKS2, KPNA2, GTSE1, MYBL2, PTTG1, ZWINT, PBK, DBF4, MCM6, CENPF, FBXO5, EXO1, NCAPH, ASPM, KNTC1, NEK2, FANCI, CDKN3, POLE, CCNF, NCAPG, CCNB1, KIF23, PRC1, ESPL1, CDT1, E2F8, MCM3, CCNA2, RAD54L, CHAF1A, CDCA3, TIPIN, CKS1B, CHEK1, CHAF1B, MCM2, UBE2C, CCNB2, RAD51, TIMELESS, SMC2, PLK1, CDCA8, CDC2, MCM7, CEP55, NASP, NCAPD3, TTK, TPX2, E2F1, RANBP1, CENPE, NCAPG2, CDC20, NUSAP1, GMNN, …	151	870	12954	8.38159	1.60697e-55	1.60697e-55	5.85398e-56
GOTERM_BP_ALL	GO:0022403~cell cycle phase	7.12945e-57	CDC25A, CKS2, KPNA2, GTSE1, PTTG1, ZWINT, PBK, DBF4, FBXO5, CENPF, ASPM, KNTC1, NCAPH, EXO1, NEK2, CDKN3, POLE, CCNF, NCAPG, CCNB1, KIF23, ESPL1, CDT1, RAD54L, CCNA2, CDCA3, TIPIN, CHEK1, UBE2C, CCNB2, RAD51, TIMELESS, PLK1, SMC2, CDCA8, CDC2, CEP55, NCAPD3, TTK, TPX2, E2F1, CENPE, NCAPG2, CDC20, NUSAP1, KIF15, NDC80, AURKA, SMC4, BUB1B, BIRC5, AURKB, C18orf24, CDC25C, MAD2L1, KIF22, KIFC1, CDC6,…	151	349	12954	15.2403	3.74367e-53	1.87184e-53	1.36377e-53
GOTERM_BP_ALL	GO:0000278~mitotic cell cycle	2.0856e-55	CDC25A, KPNA2, GTSE1, PTTG1, ZWINT, PBK, DBF4, FBXO5, CENPF, ASPM, KNTC1, NCAPH, NEK2, CDKN3, POLE, CCNF, NCAPG, CCNB1, KIF23, PRC1, ESPL1, CDT1, CCNA2, CDCA3, TIPIN, CHEK1, UBE2C, CCNB2, TIMELESS, PLK1, SMC2, CDCA8, CDC2, CEP55, NCAPD3, TTK, TPX2, E2F1, CENPE, NCAPG2, CDC20, NUSAP1, KIF15, NDC80, AURKA, SMC4, BUB1B, BIRC5, AURKB, C18orf24, CDC25C, MAD2L1, KIF22, KIFC1, CDC6, KIF2C, KIF11, ZW10, …	151	313	12954	16.1709	1.09515e-51	3.6505e-52	3.98948e-52
GOTERM_BP_ALL	GO:0000279~M phase	3.72159e-55	CDC25A, CKS2, KPNA2, GTSE1, PTTG1, ZWINT, PBK, FBXO5, CENPF, ASPM, KNTC1, NCAPH, EXO1, NEK2, CCNF, NCAPG, CCNB1, KIF23, ESPL1, RAD54L, CCNA2, CDCA3, TIPIN, CHEK1, UBE2C, CCNB2, RAD51, TIMELESS, PLK1, SMC2, CDCA8, CDC2, CEP55, NCAPD3, TTK, TPX2, CENPE, NCAPG2, CDC20, NUSAP1, KIF15, NDC80, AURKA, SMC4, BUB1B, BIRC5, AURKB, C18orf24, CDC25C, MAD2L1, KIF22, KIFC1, CDC6, KIF2C, KIF11, ZW10, BUB1,	151	282	12954	17.3401	1.95421e-51	4.88551e-52	7.11891e-52
SP_PIR_KEYWORDS	cell cycle	4.99843e-54	CDC25A, CKS2, PTTG1, ZWINT, MCM6, FBXO5, CENPF, ASPM, KNTC1, NCAPH, NEK2, CDKN3, CCNF, NCAPG, CCNB1, KIF23, PRC1, CDT1, MCM3, CCNA2, CHAF1A, CDCA3, TIPIN, CHEK1, CKS1B, CHAF1B, MCM2, UBE2C, CCNB2, TIMELESS, SMC2, CDCA8, CDC2, CEP55, MCM7, NCAPD3, NASP, E2F1, CENPE, NCAPG2, CDC20, NUSAP1, GMNN, NDC80, AURKA, SMC4, BUB1B, BIRC5, AURKB, C18orf24, CDC25C, CDC45L, MAD2L1, KIFC1, CDC6, KIF11, CCNE2, ZW…	156	404	14969	14.4883	5.32333e-51	5.32333e-51	7.96076e-51
GOTERM_BP_ALL	GO:0022402~cell cycle process	3.39211e-52	CDC25A, CKS2, KPNA2, GTSE1, MYBL2, PTTG1, ZWINT, PBK, DBF4, FBXO5, CENPF, ASPM, KNTC1, NCAPH, EXO1, NEK2, CDKN3, POLE, CCNF, NCAPG, CCNB1, KIF23, PRC1, ESPL1, CDT1, CCNA2, RAD54L, CDCA3, TIPIN, CKS1B, CHEK1, UBE2C, CCNB2, RAD51, TIMELESS, SMC2, PLK1, CDCA8, CDC2, CEP55, NCAPD3, TTK, TPX2, E2F1, RANBP1, CENPE, NCAPG2, CDC20, NUSAP1, GMNN, NDC80, KIF15, AURKA, SMC4, BUB1B, BIRC5, AURKB, C18orf24, C…	151	737	12954	8.73013	1.7812e-48	3.56239e-49	6.48866e-49
GOTERM_BP_ALL	GO:0007067~mitosis	1.18283e-51	CDC25A, GTSE1, PTTG1, ZWINT, PBK, FBXO5, CENPF, ASPM, KNTC1, NCAPH, NEK2, CCNF, NCAPG, CCNB1, KIF23, ESPL1, CCNA2, CDCA3, TIPIN, UBE2C, CCNB2, TIMELESS, PLK1, SMC2, CDCA8, CDC2, CEP55, NCAPD3, TTK, TPX2, CENPE, NCAPG2, NUSAP1, CDC20, KIF15, NDC80, AURKA, SMC4, BIRC5, BUB1B, AURKB, C18orf24, MAD2L1, CDC25C, KIF22, KIFC1, CDC6, KIF2C, KIF11, ZW10, BUB1,	151	224	12954	19.5321	6.21106e-48	1.03518e-48	2.26261e-48
GOTERM_BP_ALL	GO:0000087~M phase of mitotic cell cycle	1.92227e-51	CDC25A, GTSE1, PTTG1, ZWINT, PBK, FBXO5, CENPF, ASPM, KNTC1, NCAPH, NEK2, CCNF, NCAPG, CCNB1, KIF23, ESPL1, CCNA2, CDCA3, TIPIN, UBE2C, CCNB2, TIMELESS, PLK1, SMC2, CDCA8, CDC2, CEP55, NCAPD3, TTK, TPX2, CENPE, NCAPG2, NUSAP1, CDC20, KIF15, NDC80, AURKA, SMC4, BIRC5, BUB1B, AURKB, C18orf24, MAD2L1, CDC25C, KIF22, KIFC1, CDC6, KIF2C, KIF11, ZW10, BUB1,	151	226	12954	19.3593	1.00938e-47	1.44197e-48	3.67705e-48
SP_PIR_KEYWORDS	mitosis	7.17981e-50	TIMELESS, CDC25A, SMC2, CDCA8, CDC2, CEP55, PTTG1, ZWINT, NCAPD3, CENPF, FBXO5, NCAPH, KNTC1, ASPM, CENPE, NCAPG2, NEK2, CDC20, NUSAP1, CCNF, NDC80, NCAPG, SMC4, CCNB1, BUB1B, KIF23, BIRC5, AURKB, C18orf24, CDC25C, MAD2L1, KIFC1, CDC6, CCNA2, CDCA3, KIF11, TIPIN, ZW10, UBE2C, CCNB2, BUB1,	156	125	14969	31.4733	7.6465e-47	3.82325e-47	1.14349e-46
SP_PIR_KEYWORDS	cell division	7.56916e-48	CDC25A, TIMELESS, SMC2, CKS2, CDCA8, CDC2, PTTG1, CEP55, ZWINT, NCAPD3, CENPF, FBXO5, NCAPH, KNTC1, ASPM, CENPE, NCAPG2, NEK2, CDC20, NUSAP1, CCNF, NDC80, NCAPG, SMC4, CCNB1, BUB1B, KIF23, BIRC5, AURKB, PRC1, C18orf24, CDC25C, MAD2L1, KIFC1, CDC6, CCNA2, CDCA3, KIF11, TIPIN, CKS1B, CCNE2, ZW10, UBE2C, BUB1, CCNB2,	156	191	14969	22.6072	8.06116e-45	2.68705e-45	1.2055e-44
GOTERM_BP_ALL	GO:0051301~cell division	1.65257e-44	CDC25A, TIMELESS, SMC2, CKS2, CDCA8, CDC2, PTTG1, CEP55, ZWINT, NCAPD3, CENPF, FBXO5, NCAPH, KNTC1, ASPM, CENPE, NCAPG2, NEK2, CDC20, NUSAP1, CCNF, NDC80, NCAPG, SMC4, CCNB1, BUB1B, KIF23, BIRC5, AURKB, PRC1, C18orf24, CDC25C, MAD2L1, ESPL1, KIFC1, CDC6, CCNA2, CDCA3, KIF11, TIPIN, CKS1B, CCNE2, ZW10, UBE2C, BUB1, CCNB2, RACGAP1,	151	235	12954	17.1576	8.67764e-41	1.08471e-41	3.16115e-41
Functional Group 2	Median: 5.385754368810271E-35
Category	Term	PValue	Genes	List Total	Pop Hits	Pop Total	Fold Enrichment	Bonferroni	Benjamini	FDR
GOTERM_BP_ALL	GO:0006260~DNA replication	1.47664e-39	TOP2A, BLM, RFC2, MCM7, NASP, RRM2, RFC4, FEN1, ORC6L, MCM6, DBF4, EXO1, TK1, HMGB2, GINS1, RFC3, RNASEH2A, POLE, GMNN, RRM1, CDC45L, CDT1, MCM3, ORC1L, CDC6, CHAF1A, MCM4, MCM5, TIPIN, PCNA, CHAF1B, POLA2, MCM2, TYMS, DTL, POLQ, CCNE2, GINS2, MCM10, PRIM1, POLE2, RAD51,	151	209	12954	17.2397	7.75385e-36	8.61539e-37	2.82463e-36
GOTERM_BP_ALL	GO:0006259~DNA metabolic process	5.48285e-36	ASF1B, KPNA2, H2AFZ, RFC2, PTTG1, PTTG3, RRM2, CENPA, ORC6L, MCM6, DBF4, EXO1, HMGB2, GINS1, FANCI, POLE, NEIL3, RRM1, RAD51AP1, CDT1, ORC1L, MCM3, RAD54L, CHAF1A, MCM4, TIPIN, CHEK1, CHAF1B, MCM2, POLA2, DTL, WHSC1, POLE2, RAD51, SMC2, TOP2A, BLM, MCM7, NASP, RFC4, USP1, FEN1, TK1, RFC3, RNASEH2A, GMNN, SMC4, PRKDC, CDC45L, KIF22, CDC6, MCM5, DTYMK, PCNA, EZH2, TYMS, POLQ, CCNE2, GINS2, MCM10, P…	151	734	12954	7.12953	2.87904e-32	2.87904e-33	1.0488e-32
SP_PIR_KEYWORDS	dna replication	1.02232e-34	BLM, RFC2, MCM7, NASP, RRM2, RFC4, ORC6L, MCM6, GINS1, RFC3, POLE, RRM1, CDC45L, CDT1, CDC6, ORC1L, MCM3, CHAF1A, MCM4, MCM5, PCNA, CHAF1B, MCM2, POLA2, GINS2, MCM10, PRIM1, POLE2,	156	78	14969	34.4454	1.08877e-31	2.72193e-32	1.6282e-31
GOTERM_BP_ALL	GO:0006261~DNA-dependent DNA replication	7.62312e-18	CDC45L, MCM7, CDT1, RFC4, ORC1L, CDC6, MCM3, MCM6, EXO1, MCM4, MCM5, TIPIN, HMGB2, PCNA, RFC3, MCM2, CCNE2, GMNN, PRIM1, RAD51,	151	105	12954	16.3406	4.0029e-14	2.10679e-15	1.4582e-14
Functional Group 3	Median: 5.027896995418019E-18
Category	Term	PValue	Genes	List Total	Pop Hits	Pop Total	Fold Enrichment	Bonferroni	Benjamini	FDR
GOTERM_CC_ALL	GO:0005694~chromosome	6.03374e-35	CENPN, TIMELESS, ASF1B, SMC2, TOP2A, OIP5, CDCA8, BLM, RFC2, H2AFZ, MYBL2, MCM7, ZWINT, NCAPD3, RFC4, CENPA, ORC6L, CENPF, CENPM, HMGB2, CENPE, RFC3, FANCI, NEK2, NDC80, SMC4, TMPO, BUB1B, BIRC5, AURKB, MAD2L1, KIF22, CDT1, MCM3, KIF2C, ZWILCH, TIPIN, CHEK1, PCNA, POLA2, MCM2, ZW10, PRIM1, BUB1, RAD51,	149	351	13658	11.7518	5.24332e-32	2.62166e-32	9.36244e-32
GOTERM_CC_ALL	GO:0044427~chromosomal part	2.80987e-34	CENPN, TIMELESS, ASF1B, SMC2, OIP5, CDCA8, BLM, RFC2, H2AFZ, MYBL2, MCM7, ZWINT, NCAPD3, RFC4, CENPA, ORC6L, CENPF, CENPM, HMGB2, CENPE, RFC3, NDC80, SMC4, TMPO, BUB1B, BIRC5, AURKB, MAD2L1, KIF22, CDT1, MCM3, KIF2C, ZWILCH, TIPIN, CHEK1, PCNA, POLA2, MCM2, ZW10, PRIM1, BUB1, RAD51,	149	296	13658	13.0064	2.44178e-31	8.13927e-32	4.36003e-31
GOTERM_CC_ALL	GO:0043228~non-membrane-bound organelle	3.94968e-29	CENPN, ASF1B, H2AFZ, RFC2, GTSE1, MYBL2, ZWINT, CENPA, ORC6L, FBXO5, CENPF, KNTC1, CENPM, HMGB2, NEK2, FANCI, EXOSC9, KIF14, TMPO, CCNB1, KIF23, PRC1, ESPL1, CDT1, MCM3, ZWILCH, LMNB1, TIPIN, CHEK1, POLA2, MCM2, CCNB2, RAD51, TIMELESS, SMC2, PLK1, TOP2A, OIP5, CDCA8, BLM, CDC2, KIF20A, MCM7, NCAPD3, RFC4, TTK, TPX2, RANBP1, KIF4A, CENPE, RFC3, CDC20, NUSAP1, NDC80, KIF15, AURKA, SMC4, BUB1B, BIRC…	149	1695	13658	4.05595	3.43227e-26	5.72046e-27	6.12866e-26
GOTERM_CC_ALL	GO:0043232~intracellular non-membrane-bound organelle	3.94968e-29	CENPN, ASF1B, H2AFZ, RFC2, GTSE1, MYBL2, ZWINT, CENPA, ORC6L, FBXO5, CENPF, KNTC1, CENPM, HMGB2, NEK2, FANCI, EXOSC9, KIF14, TMPO, CCNB1, KIF23, PRC1, ESPL1, CDT1, MCM3, ZWILCH, LMNB1, TIPIN, CHEK1, POLA2, MCM2, CCNB2, RAD51, TIMELESS, SMC2, PLK1, TOP2A, OIP5, CDCA8, BLM, CDC2, KIF20A, MCM7, NCAPD3, RFC4, TTK, TPX2, RANBP1, KIF4A, CENPE, RFC3, CDC20, NUSAP1, NDC80, KIF15, AURKA, SMC4, BUB1B, BIRC…	149	1695	13658	4.05595	3.43227e-26	5.72046e-27	6.12866e-26
GOTERM_CC_ALL	GO:0044446~intracellular organelle part	1.00558e-17	CENPN, ASF1B, KPNA2, H2AFZ, RFC2, GTSE1, MYBL2, ZWINT, CENPA, ORC6L, CENPF, FBXO5, KNTC1, CENPM, HMGB2, EXOSC9, NEK2, KIF14, TMPO, CCNB1, KIF23, PRC1, ESPL1, CDT1, E2F8, MCM3, CHAF1A, ZWILCH, LMNB1, TIPIN, CHEK1, CHAF1B, POLA2, MCM2, RAD51, TIMELESS, SMC2, PLK1, TOP2A, CDCA8, OIP5, BLM, CDC2, KIF20A, MCM7, NCAPD3, RFC4, TTK, TPX2, E2F1, RANBP1, KIF4A, CENPE, RFC3, CDC20, NUSAP1, NDC80, KIF15, AUR…	149	3291	13658	2.36751	8.73848e-15	6.72191e-16	1.56034e-14
GOTERM_CC_ALL	GO:0044422~organelle part	1.2477e-17	CENPN, ASF1B, KPNA2, H2AFZ, RFC2, GTSE1, MYBL2, ZWINT, CENPA, ORC6L, CENPF, FBXO5, KNTC1, CENPM, HMGB2, EXOSC9, NEK2, KIF14, TMPO, CCNB1, KIF23, PRC1, ESPL1, CDT1, E2F8, MCM3, CHAF1A, ZWILCH, LMNB1, TIPIN, CHEK1, CHAF1B, POLA2, MCM2, RAD51, TIMELESS, SMC2, PLK1, TOP2A, CDCA8, OIP5, BLM, CDC2, KIF20A, MCM7, NCAPD3, RFC4, TTK, TPX2, E2F1, RANBP1, KIF4A, CENPE, RFC3, CDC20, NUSAP1, NDC80, KIF15, AUR…	149	3302	13658	2.35962	1.08425e-14	7.74463e-16	1.93603e-14
GOTERM_CC_ALL	GO:0043234~protein complex	6.13602e-09	SMC2, KPNA2, TOP2A, CDCA8, RFC2, H2AFZ, KIF20A, MCM7, NCAPD3, ZWINT, RFC4, CENPA, ORC6L, CENPF, E2F1, KIF4A, CENPE, RFC3, EXOSC9, KIF14, KIF15, RRM1, SMC4, BUB1B, KIF23, BIRC5, INTS7, MAD2L1, KIF22, KIFC1, CKAP5, E2F8, MCM3, KIF18A, CHAF1A, KIF2C, ZWILCH, KIF11, PCNA, CHAF1B, EZH2, POLA2, MCM2, ZW10, BUB1, PRIM1, POLR2D,	149	1771	13658	2.43265	5.33219e-06	2.13288e-07	9.52117e-06
GOTERM_CC_ALL	GO:0032991~macromolecular complex	8.53039e-07	SMC2, KPNA2, TOP2A, CDCA8, RFC2, H2AFZ, KIF20A, MCM7, NCAPD3, ZWINT, RFC4, CENPA, ORC6L, CENPF, E2F1, KIF4A, CENPE, RFC3, EXOSC9, KIF14, KIF15, RRM1, SMC4, BUB1B, KIF23, BIRC5, INTS7, MAD2L1, KIF22, KIFC1, CKAP5, E2F8, MCM3, KIF18A, CHAF1A, KIF2C, ZWILCH, KIF11, PCNA, CHAF1B, EZH2, POLA2, MCM2, SNRPG, ZW10, BUB1, PRIM1, POLR2D,	149	2153	13658	2.04361	0.000741016	2.31651e-05	0.00132364
Functional Group 4	Median: 7.643694546716032E-19
Category	Term	PValue	Genes	List Total	Pop Hits	Pop Total	Fold Enrichment	Bonferroni	Benjamini	FDR
GOTERM_CC_ALL	GO:0005819~spindle	1.08207e-29	CDC2, TTK, FBXO5, CENPF, TPX2, KNTC1, KIF4A, CENPE, NEK2, CDC20, AURKA, BIRC5, KIF23, BUB1B, AURKB, C18orf24, PRC1, MAD2L1, KIFC1, KIF22, CDC6, KIF11, ZW10, BUB1, RACGAP1,	149	74	13658	30.9677	9.40317e-27	2.35079e-27	1.67903e-26
GOTERM_CC_ALL	GO:0015630~microtubule cytoskeleton	2.96616e-26	PLK1, TOP2A, CDC2, GTSE1, KIF20A, TTK, TPX2, FBXO5, CENPF, KNTC1, RANBP1, KIF4A, CENPE, NEK2, CDC20, NUSAP1, KIF14, KIF15, AURKA, CCNB1, BUB1B, BIRC5, KIF23, AURKB, C18orf24, PRC1, MAD2L1, ESPL1, KIF22, KIFC1, CKAP5, CDC6, KIF18A, KIF2C, KIF11, ZW10, CCNB2, BUB1, RACGAP1,	149	383	13658	9.33398	2.5776e-23	3.68228e-24	4.60255e-23
GOTERM_CC_ALL	GO:0044430~cytoskeletal part	1.52874e-18	PLK1, TOP2A, CDC2, GTSE1, KIF20A, TTK, TPX2, FBXO5, CENPF, KNTC1, RANBP1, KIF4A, CENPE, NEK2, CDC20, NUSAP1, KIF14, KIF15, AURKA, CCNB1, BUB1B, BIRC5, KIF23, AURKB, C18orf24, PRC1, MAD2L1, ESPL1, KIF22, KIFC1, CKAP5, CDC6, KIF18A, KIF2C, KIF11, LMNB1, ZW10, BUB1, RACGAP1,	149	633	13658	5.64757	1.32847e-15	1.32847e-16	2.37212e-15
GOTERM_CC_ALL	GO:0005856~cytoskeleton	1.99743e-12	PLK1, TOP2A, CDC2, GTSE1, KIF20A, TTK, TPX2, FBXO5, CENPF, KNTC1, RANBP1, KIF4A, CENPE, NEK2, CDC20, NUSAP1, KIF14, KIF15, AURKA, CCNB1, BUB1B, BIRC5, KIF23, AURKB, C18orf24, PRC1, MAD2L1, ESPL1, KIF22, KIFC1, CKAP5, CDC6, KIF18A, KIF2C, LMNB1, KIF11, ZW10, CCNB2, BUB1, RACGAP1,	149	1024	13658	3.58064	1.73574e-09	9.13549e-11	3.09933e-09
Functional Group 5	Median: 2.743523195888E-18
Category	Term	PValue	Genes	List Total	Pop Hits	Pop Total	Fold Enrichment	Bonferroni	Benjamini	FDR
GOTERM_CC_ALL	GO:0005634~nucleus	1.47036e-35	CENPN, ASF1B, RFC2, H2AFZ, MYBL2, CENPA, FOXM1, ORC6L, MCM6, KNTC1, ASPM, CENPM, HMGB2, NEK2, FANCI, POLE, NCAPG, KIAA0101, CCNB1, PRC1, ESPL1, CDT1, ORC1L, CHEK1, VRK1, CHAF1B, MCM2, DTL, WHSC1, CCNB2, RAD51, TIMELESS, PLK1, CDCA8, OIP5, BLM, MCM7, NCAPD3, NASP, DONSON, USP1, FEN1, TRIP13, KIF4A, CENPE, NCAPG2, NDC80, PRKDC, BIRC5, MAD2L1, KIFC1, DDX39, CASC5, CDC6, SNRPG, POLQ, CCNE2, GINS2, ZW…	149	4327	13658	2.5633	1.27774e-32	1.27774e-32	2.28153e-32
SP_PIR_KEYWORDS	nucleus	9.35484e-27	CENPN, ASF1B, RFC2, H2AFZ, MYBL2, CENPA, FOXM1, ORC6L, MCM6, KNTC1, ASPM, CENPM, HMGB2, NEK2, POLE, NCAPG, CCNB1, PRC1, ESPL1, CDT1, ORC1L, CHEK1, CHAF1B, VRK1, MCM2, WHSC1, RAD51, TIMELESS, PLK1, CDCA8, BLM, MCM7, NCAPD3, NASP, DONSON, USP1, FEN1, KIF4A, NCAPG2, NDC80, PRKDC, BIRC5, MAD2L1, KIFC1, CASC5, DDX39, CDC6, SNRPG, CCNE2, GINS2, BUB1, MCM10, KPNA2, PTTG1, ZWINT, FBXO5, CENPF, NCAPH, EXO…	156	3538	14969	2.71213	9.96291e-24	1.99258e-24	1.4899e-23
GOTERM_CC_ALL	GO:0005622~intracellular	1.32997e-23	CENPN, ASF1B, RFC2, H2AFZ, MYBL2, CENPA, FOXM1, ORC6L, MCM6, KNTC1, ASPM, HMMR, CENPM, HMGB2, NEK2, FANCI, KIF14, POLE, NCAPG, KIAA0101, CCNB1, PRC1, ESPL1, CDT1, ORC1L, ZWILCH, CDCA3, CHEK1, VRK1, CHAF1B, MCM2, DTL, SGTA, WHSC1, THOP1, CCNB2, RAD51, WDR67, TIMELESS, PLK1, ARHGAP11A, CDCA8, OIP5, BLM, MCM7, NCAPD3, NASP, USP1, FEN1, DONSON, TRIP13, KIF4A, TK1, CENPE, NCAPG2, NDC80, KIF15, PRKDC, …	149	9590	13658	1.42419	1.15574e-20	1.44468e-21	2.06369e-20
GOTERM_CC_ALL	GO:0044424~intracellular part	8.32677e-21	CENPN, ASF1B, RFC2, H2AFZ, MYBL2, CENPA, FOXM1, ORC6L, MCM6, KNTC1, ASPM, HMMR, CENPM, HMGB2, NEK2, FANCI, KIF14, POLE, NCAPG, KIAA0101, CCNB1, PRC1, ESPL1, CDT1, ORC1L, ZWILCH, CDCA3, CHEK1, VRK1, CHAF1B, MCM2, DTL, SGTA, WHSC1, THOP1, CCNB2, RAD51, TIMELESS, PLK1, CDCA8, OIP5, BLM, MCM7, NCAPD3, NASP, DONSON, USP1, FEN1, TRIP13, KIF4A, TK1, CENPE, NCAPG2, NDC80, KIF15, PRKDC, BIRC5, C18orf24, M…	149	9113	13658	1.4585	7.23596e-18	8.03995e-19	1.29205e-17
GOTERM_CC_ALL	GO:0043229~intracellular organelle	2.6636e-18	CENPN, ASF1B, RFC2, H2AFZ, MYBL2, CENPA, FOXM1, ORC6L, MCM6, KNTC1, ASPM, CENPM, HMGB2, NEK2, FANCI, KIF14, POLE, NCAPG, KIAA0101, CCNB1, PRC1, ESPL1, CDT1, ORC1L, ZWILCH, CHEK1, VRK1, CHAF1B, MCM2, DTL, WHSC1, CCNB2, RAD51, TIMELESS, PLK1, CDCA8, OIP5, BLM, MCM7, NCAPD3, NASP, DONSON, USP1, FEN1, TRIP13, KIF4A, CENPE, NCAPG2, NDC80, KIF15, PRKDC, BIRC5, C18orf24, MAD2L1, KIFC1, DDX39, CASC5, CDC…	149	7600	13658	1.59207	2.31467e-15	2.10424e-16	4.13306e-15
GOTERM_CC_ALL	GO:0043226~organelle	2.82345e-18	CENPN, ASF1B, RFC2, H2AFZ, MYBL2, CENPA, FOXM1, ORC6L, MCM6, KNTC1, ASPM, CENPM, HMGB2, NEK2, FANCI, KIF14, POLE, NCAPG, KIAA0101, CCNB1, PRC1, ESPL1, CDT1, ORC1L, ZWILCH, CHEK1, VRK1, CHAF1B, MCM2, DTL, WHSC1, CCNB2, RAD51, TIMELESS, PLK1, CDCA8, OIP5, BLM, MCM7, NCAPD3, NASP, DONSON, USP1, FEN1, TRIP13, KIF4A, CENPE, NCAPG2, NDC80, KIF15, PRKDC, BIRC5, C18orf24, MAD2L1, KIFC1, DDX39, CASC5, CDC…	149	7604	13658	1.59123	2.45358e-15	2.04465e-16	4.3811e-15
GOTERM_CC_ALL	GO:0043231~intracellular membrane-bound organelle	1.26852e-16	CENPN, ASF1B, RFC2, H2AFZ, MYBL2, CENPA, FOXM1, ORC6L, MCM6, KNTC1, ASPM, CENPM, HMGB2, NEK2, FANCI, POLE, NCAPG, KIAA0101, CCNB1, PRC1, ESPL1, CDT1, ORC1L, CHEK1, VRK1, CHAF1B, MCM2, DTL, WHSC1, CCNB2, RAD51, TIMELESS, PLK1, CDCA8, OIP5, BLM, MCM7, NCAPD3, NASP, DONSON, USP1, FEN1, TRIP13, KIF4A, CENPE, NCAPG2, NDC80, PRKDC, BIRC5, MAD2L1, KIFC1, DDX39, CASC5, CDC6, SNRPG, POLQ, CCNE2, GINS2, ZW…	149	6720	13658	1.66415	9.64784e-14	5.9952e-15	1.77636e-13
GOTERM_CC_ALL	GO:0043227~membrane-bound organelle	1.32398e-16	CENPN, ASF1B, RFC2, H2AFZ, MYBL2, CENPA, FOXM1, ORC6L, MCM6, KNTC1, ASPM, CENPM, HMGB2, NEK2, FANCI, POLE, NCAPG, KIAA0101, CCNB1, PRC1, ESPL1, CDT1, ORC1L, CHEK1, VRK1, CHAF1B, MCM2, DTL, WHSC1, CCNB2, RAD51, TIMELESS, PLK1, CDCA8, OIP5, BLM, MCM7, NCAPD3, NASP, DONSON, USP1, FEN1, TRIP13, KIF4A, CENPE, NCAPG2, NDC80, PRKDC, BIRC5, MAD2L1, KIFC1, DDX39, CASC5, CDC6, SNRPG, POLQ, CCNE2, GINS2, ZW…	149	6723	13658	1.6634	9.64784e-14	5.66214e-15	1.77636e-13
GOTERM_CC_ALL	GO:0044464~cell part	0.000818508	CENPN, ASF1B, RFC2, H2AFZ, MYBL2, CENPA, FOXM1, ORC6L, MCM6, KNTC1, ASPM, HMMR, CENPM, HMGB2, NEK2, FANCI, KIF14, POLE, NCAPG, KIAA0101, CCNB1, PRC1, ESPL1, CDT1, ORC1L, ZWILCH, CDCA3, CHEK1, VRK1, CHAF1B, MCM2, DTL, SGTA, WHSC1, THOP1, CCNB2, RAD51, WDR67, TIMELESS, PLK1, ARHGAP11A, CDCA8, OIP5, BLM, MCM7, NCAPD3, NASP, USP1, FEN1, DONSON, TRIP13, KIF4A, TK1, CENPE, NCAPG2, NDC80, KIF15, PRKDC, …	149	13021	13658	1.04892	0.509129	0.0172057	1.26255
GOTERM_CC_ALL	GO:0005623~cell	0.000827917	CENPN, ASF1B, RFC2, H2AFZ, MYBL2, CENPA, FOXM1, ORC6L, MCM6, KNTC1, ASPM, HMMR, CENPM, HMGB2, NEK2, FANCI, KIF14, POLE, NCAPG, KIAA0101, CCNB1, PRC1, ESPL1, CDT1, ORC1L, ZWILCH, CDCA3, CHEK1, VRK1, CHAF1B, MCM2, DTL, SGTA, WHSC1, THOP1, CCNB2, RAD51, WDR67, TIMELESS, PLK1, ARHGAP11A, CDCA8, OIP5, BLM, MCM7, NCAPD3, NASP, USP1, FEN1, DONSON, TRIP13, KIF4A, TK1, CENPE, NCAPG2, NDC80, KIF15, PRKDC, …	149	13022	13658	1.04884	0.51313	0.0169911	1.27697
Functional Group 6	Median: 1.092049685802107E-14
Category	Term	PValue	Genes	List Total	Pop Hits	Pop Total	Fold Enrichment	Bonferroni	Benjamini	FDR
UP_SEQ_FEATURE	nucleotide phosphate-binding region:ATP	5.38439e-22	SMC2, PLK1, TOP2A, BLM, CDC2, RFC2, KIF20A, MCM7, RFC4, ATAD2, TTK, PBK, MCM6, TRIP13, KIF4A, TK1, CENPE, NEK2, KIF14, AURKA, SMC4, BUB1B, KIF23, AURKB, KIF22, KIFC1, DDX39, MCM3, ORC1L, CDC6, KIF18A, RAD54L, KIF2C, MCM4, KIF11, MCM5, CHEK1, DTYMK, VRK1, MCM2, MKI67, BUB1, CHEK2, MELK, RAD51,	125	726	11295	5.60083	9.7032e-18	9.7032e-18	1.16289e-18
SP_PIR_KEYWORDS	atp-binding	9.35964e-19	RFC2, ATAD2, PBK, MCM6, NEK2, KIF14, RRM1, KIF23, ORC1L, MCM3, RAD54L, MCM4, CHEK1, VRK1, MCM2, RAD51, MELK, PLK1, SMC2, TOP2A, BLM, CDC2, KIF20A, MCM7, RFC4, TTK, TRIP13, TK1, KIF4A, CENPE, RFC3, KIF15, AURKA, SMC4, BUB1B, AURKB, KIFC1, KIF22, DDX39, KIF18A, CDC6, KIF2C, KIF11, MCM5, DTYMK, POLQ, BUB1, MKI67, CHEK2,	156	1083	14969	4.34146	9.96802e-16	1.424e-16	1.49066e-15
GOTERM_MF_ALL	GO:0005524~ATP binding	3.24006e-18	RFC2, ATAD2, PBK, MCM6, NEK2, PLK4, KIF14, RRM1, KIF23, FAM83D, ORC1L, MCM3, RAD54L, ERCC6L, MCM4, CHEK1, VRK1, MCM2, RAD51, MELK, PLK1, SMC2, TOP2A, BLM, CDC2, KIF20A, MCM7, RFC4, TTK, TPX2, TRIP13, TK1, KIF4A, CENPE, RFC3, KIF15, AURKA, PRKDC, SMC4, BUB1B, AURKB, KIF22, KIFC1, DDX39, KIF18A, CDC6, KIF2C, KIF11, MCM5, DTYMK, POLQ, MKI67, BUB1, CHEK2,	150	1351	14097	3.75642	9.31842e-15	9.31842e-15	5.80686e-15
GOTERM_MF_ALL	GO:0032559~adenyl ribonucleotide binding	5.59991e-18	RFC2, ATAD2, PBK, MCM6, NEK2, PLK4, KIF14, RRM1, KIF23, FAM83D, ORC1L, MCM3, RAD54L, ERCC6L, MCM4, CHEK1, VRK1, MCM2, RAD51, MELK, PLK1, SMC2, TOP2A, BLM, CDC2, KIF20A, MCM7, RFC4, TTK, TPX2, TRIP13, TK1, KIF4A, CENPE, RFC3, KIF15, AURKA, PRKDC, SMC4, BUB1B, AURKB, KIF22, KIFC1, DDX39, KIF18A, CDC6, KIF2C, KIF11, MCM5, DTYMK, POLQ, MKI67, BUB1, CHEK2,	150	1368	14097	3.70974	1.61053e-14	8.05267e-15	1.00362e-14
GOTERM_MF_ALL	GO:0030554~adenyl nucleotide binding	6.00621e-17	RFC2, ATAD2, PBK, MCM6, NEK2, PLK4, KIF14, RRM1, KIF23, FAM83D, ORC1L, MCM3, RAD54L, ERCC6L, MCM4, CHEK1, VRK1, MCM2, RAD51, MELK, PLK1, SMC2, TOP2A, BLM, CDC2, KIF20A, MCM7, RFC4, TTK, TPX2, TRIP13, TK1, KIF4A, CENPE, RFC3, KIF15, AURKA, PRKDC, SMC4, BUB1B, AURKB, KIF22, KIFC1, DDX39, KIF18A, CDC6, KIF2C, KIF11, MCM5, DTYMK, POLQ, MKI67, BUB1, CHEK2,	150	1445	14097	3.51206	3.193e-13	1.0647e-13	1.9984e-13
SP_PIR_KEYWORDS	nucleotide-binding	2.17809e-14	RFC2, ATAD2, PBK, MCM6, NEK2, KIF14, RRM1, KIF23, ORC1L, MCM3, RAD54L, MCM4, CHEK1, VRK1, MCM2, RAD51, MELK, PLK1, SMC2, TOP2A, BLM, CDC2, KIF20A, MCM7, RFC4, TTK, TRIP13, TK1, KIF4A, CENPE, RFC3, KIF15, AURKA, SMC4, BUB1B, AURKB, KIFC1, KIF22, DDX39, KIF18A, CDC6, KIF2C, KIF11, MCM5, DTYMK, POLQ, BUB1, MKI67, CHEK2,	156	1390	14969	3.38259	2.31748e-11	2.31748e-12	3.46612e-11
GOTERM_MF_ALL	GO:0032553~ribonucleotide binding	4.6625e-14	RFC2, ATAD2, PBK, MCM6, NEK2, PLK4, KIF14, RRM1, KIF23, FAM83D, ORC1L, MCM3, RAD54L, ERCC6L, MCM4, CHEK1, VRK1, MCM2, RAD51, MELK, PLK1, SMC2, TOP2A, BLM, CDC2, KIF20A, MCM7, RFC4, TTK, TPX2, TRIP13, TK1, KIF4A, CENPE, RFC3, KIF15, AURKA, PRKDC, SMC4, BUB1B, AURKB, KIF22, KIFC1, DDX39, KIF18A, CDC6, KIF2C, KIF11, MCM5, DTYMK, POLQ, MKI67, BUB1, CHEK2,	150	1683	14097	3.0154	1.34106e-10	2.68212e-11	8.35665e-11
GOTERM_MF_ALL	GO:0032555~purine ribonucleotide binding	4.6625e-14	RFC2, ATAD2, PBK, MCM6, NEK2, PLK4, KIF14, RRM1, KIF23, FAM83D, ORC1L, MCM3, RAD54L, ERCC6L, MCM4, CHEK1, VRK1, MCM2, RAD51, MELK, PLK1, SMC2, TOP2A, BLM, CDC2, KIF20A, MCM7, RFC4, TTK, TPX2, TRIP13, TK1, KIF4A, CENPE, RFC3, KIF15, AURKA, PRKDC, SMC4, BUB1B, AURKB, KIF22, KIFC1, DDX39, KIF18A, CDC6, KIF2C, KIF11, MCM5, DTYMK, POLQ, MKI67, BUB1, CHEK2,	150	1683	14097	3.0154	1.34106e-10	2.68212e-11	8.35665e-11
GOTERM_MF_ALL	GO:0017076~purine nucleotide binding	3.09512e-13	RFC2, ATAD2, PBK, MCM6, NEK2, PLK4, KIF14, RRM1, KIF23, FAM83D, ORC1L, MCM3, RAD54L, ERCC6L, MCM4, CHEK1, VRK1, MCM2, RAD51, MELK, PLK1, SMC2, TOP2A, BLM, CDC2, KIF20A, MCM7, RFC4, TTK, TPX2, TRIP13, TK1, KIF4A, CENPE, RFC3, KIF15, AURKA, PRKDC, SMC4, BUB1B, AURKB, KIF22, KIFC1, DDX39, KIF18A, CDC6, KIF2C, KIF11, MCM5, DTYMK, POLQ, MKI67, BUB1, CHEK2,	150	1763	14097	2.87857	8.90209e-10	1.48368e-10	5.54745e-10
GOTERM_MF_ALL	GO:0000166~nucleotide binding	5.44387e-12	RFC2, ATAD2, PBK, MCM6, NEK2, PLK4, KIF14, POLE, RRM1, KIF23, FAM83D, ORC1L, MCM3, RAD54L, ERCC6L, MCM4, CHEK1, VRK1, MCM2, RAD51, MELK, PLK1, SMC2, TOP2A, BLM, CDC2, KIF20A, MCM7, RFC4, TTK, TPX2, TRIP13, TK1, KIF4A, CENPE, RFC3, KIF15, AURKA, PRKDC, SMC4, BUB1B, AURKB, KIF22, KIFC1, DDX39, CDC6, KIF18A, KIF2C, KIF11, MCM5, DTYMK, POLQ, MKI67, BUB1, CHEK2, POLR2D,	150	2022	14097	2.60281	1.56566e-08	1.95707e-09	9.75654e-09
Functional Group 7	Median: 1.2310597566252523E-9
Category	Term	PValue	Genes	List Total	Pop Hits	Pop Total	Fold Enrichment	Bonferroni	Benjamini	FDR
GOTERM_BP_ALL	GO:0000070~mitotic sister chromatid segregation	9.29851e-20	SMC2, MAD2L1, ESPL1, KIFC1, NCAPD3, ZWINT, NCAPH, CENPE, NCAPG2, NEK2, ZW10, NUSAP1, NDC80, NCAPG, SMC4,	151	31	12954	41.5104	4.88265e-16	3.2551e-17	1.77868e-16
GOTERM_BP_ALL	GO:0000819~sister chromatid segregation	1.63567e-19	SMC2, MAD2L1, ESPL1, KIFC1, NCAPD3, ZWINT, NCAPH, CENPE, NCAPG2, NEK2, ZW10, NUSAP1, NDC80, NCAPG, SMC4,	151	32	12954	40.2132	8.58891e-16	5.36807e-17	3.12883e-16
GOTERM_BP_ALL	GO:0007059~chromosome segregation	2.9991e-19	SMC2, TOP2A, MAD2L1, ESPL1, KIFC1, PTTG1, NCAPD3, ZWINT, CENPF, NCAPH, CENPE, NCAPG2, NEK2, ZW10, NUSAP1, NDC80, NCAPG, SMC4,	151	63	12954	24.5109	1.57483e-15	9.26371e-17	5.7369e-16
GOTERM_BP_ALL	GO:0051276~chromosome organization and biogenesis	1.37693e-16	ASF1B, SMC2, TOP2A, BLM, H2AFZ, PTTG1, PTTG3, NCAPD3, NASP, ZWINT, CENPA, CENPF, NCAPH, HMGB2, CENPE, NCAPG2, NEK2, NUSAP1, NDC80, NCAPG, SMC4, MAD2L1, ESPL1, KIFC1, CHAF1A, CHAF1B, EZH2, MCM2, WHSC1, ZW10,	151	367	12954	7.01265	5.82978e-13	2.53131e-14	2.10942e-13
GOTERM_BP_ALL	GO:0030261~chromosome condensation	2.46212e-09	NCAPH, SMC2, TOP2A, NCAPG2, NCAPD3, NUSAP1, NCAPG, SMC4,	151	21	12954	32.6812	1.29285e-05	3.69388e-07	4.70972e-06
GOTERM_BP_ALL	GO:0007076~mitotic chromosome condensation	1.58711e-08	NCAPH, SMC2, NCAPG2, NCAPD3, NUSAP1, NCAPG, SMC4,	151	16	12954	37.5323	8.33359e-05	2.31498e-06	3.03594e-05
SP_PIR_KEYWORDS	dna condensation	2.69701e-08	NCAPH, SMC2, NCAPG2, NCAPD3, NCAPG, SMC4,	156	10	14969	57.5731	2.87227e-05	2.05165e-06	4.29539e-05
GOTERM_CC_ALL	GO:0000796~condensin complex	0.000689886	SMC2, NCAPD3, SMC4,	149	4	13658	68.7483	0.451034	0.0156582	1.06514
Functional Group 8	Median: 5.746768468541731E-10
Category	Term	PValue	Genes	List Total	Pop Hits	Pop Total	Fold Enrichment	Bonferroni	Benjamini	FDR
GOTERM_BP_ALL	GO:0006974~response to DNA damage stimulus	7.66053e-21	TIMELESS, TOP2A, BLM, CDC2, GTSE1, MCM7, PTTG1, RFC4, USP1, FEN1, EXO1, HMGB2, RFC3, FANCI, POLE, NEIL3, PRKDC, RAD51AP1, KIF22, RAD54L, CCNA2, CHAF1A, TIPIN, CHEK1, PCNA, CHAF1B, TYMS, DTL, POLQ, POLE2, CHEK2, RAD51,	151	306	12954	8.9713	4.02254e-17	2.87325e-18	1.46536e-17
GOTERM_BP_ALL	GO:0009719~response to endogenous stimulus	5.37239e-18	TIMELESS, TOP2A, BLM, CDC2, GTSE1, MCM7, PTTG1, RFC4, USP1, FEN1, EXO1, HMGB2, RFC3, FANCI, POLE, NEIL3, PRKDC, RAD51AP1, KIF22, RAD54L, CCNA2, CHAF1A, TIPIN, CHEK1, PCNA, CHAF1B, TYMS, DTL, POLQ, POLE2, CHEK2, RAD51,	151	383	12954	7.16767	2.82104e-14	1.56724e-15	1.02767e-14
GOTERM_BP_ALL	GO:0006281~DNA repair	1.03044e-14	TOP2A, BLM, KIF22, PTTG1, RFC4, FEN1, USP1, RAD54L, CHAF1A, EXO1, HMGB2, CHEK1, PCNA, CHAF1B, RFC3, TYMS, POLQ, FANCI, NEIL3, POLE, POLE2, RAD51, RAD51AP1, PRKDC,	151	249	12954	8.26873	5.4217e-11	2.16871e-12	1.97509e-11
SP_PIR_KEYWORDS	DNA damage	5.74677e-10	TIMELESS, PTTG1, USP1, RAD54L, CHAF1A, EXO1, TIPIN, CHEK1, CHAF1B, POLQ, POLE, NEIL3, RAD51, PRKDC, RAD51AP1,	156	152	14969	9.46926	6.12031e-07	5.56392e-08	9.15259e-07
SP_PIR_KEYWORDS	DNA repair	3.62975e-07	EXO1, CHEK1, CHAF1B, PTTG1, POLQ, POLE, USP1, RAD54L, CHAF1A, RAD51, RAD51AP1, PRKDC,	156	147	14969	7.83307	0.000386494	2.41603e-05	0.000578091
GOTERM_BP_ALL	GO:0006950~response to stress	6.86725e-07	TIMELESS, TOP2A, BLM, CDC2, GTSE1, MCM7, PTTG1, RFC4, USP1, FEN1, EXO1, HMGB2, RFC3, FANCI, POLE, NEIL3, PRKDC, RAD51AP1, KIF22, RAD54L, CCNA2, CHAF1A, TIPIN, CHEK1, PCNA, CHAF1B, TYMS, DTL, POLQ, POLE2, CHEK2, RAD51,	151	1033	12954	2.65752	0.0035995	8.013e-05	0.00131361
GOTERM_BP_ALL	GO:0050896~response to stimulus	0.074534	TIMELESS, TOP2A, BLM, CDC2, GTSE1, MCM7, PTTG1, RFC4, USP1, FEN1, CENPF, EXO1, HMGB2, RFC3, FANCI, EXOSC9, POLE, NEIL3, PRKDC, RAD51AP1, KIF22, CTPS, RAD54L, CCNA2, CHAF1A, TIPIN, CHEK1, PCNA, CHAF1B, TYMS, DTL, POLQ, POLE2, CHEK2, RAD51,	151	2304	12954	1.3032	1	0.964345	77.2742
Functional Group 9	Median: 2.0107261099203553E-6
Category	Term	PValue	Genes	List Total	Pop Hits	Pop Total	Fold Enrichment	Bonferroni	Benjamini	FDR
GOTERM_BP_ALL	GO:0006259~DNA metabolic process	5.48285e-36	ASF1B, KPNA2, H2AFZ, RFC2, PTTG1, PTTG3, RRM2, CENPA, ORC6L, MCM6, DBF4, EXO1, HMGB2, GINS1, FANCI, POLE, NEIL3, RRM1, RAD51AP1, CDT1, ORC1L, MCM3, RAD54L, CHAF1A, MCM4, TIPIN, CHEK1, CHAF1B, MCM2, POLA2, DTL, WHSC1, POLE2, RAD51, SMC2, TOP2A, BLM, MCM7, NASP, RFC4, USP1, FEN1, TK1, RFC3, RNASEH2A, GMNN, SMC4, PRKDC, CDC45L, KIF22, CDC6, MCM5, DTYMK, PCNA, EZH2, TYMS, POLQ, CCNE2, GINS2, MCM10, P…	151	734	12954	7.12953	2.87904e-32	2.87904e-33	1.0488e-32
GOTERM_BP_ALL	GO:0043283~biopolymer metabolic process	6.40284e-11	CDC25A, ASF1B, KPNA2, H2AFZ, RFC2, MYBL2, PTTG3, PTTG1, RRM2, CENPA, ORC6L, FOXM1, PBK, DBF4, MCM6, FBXO5, EXO1, KNTC1, HMGB2, GINS1, PLK4, EXOSC9, NEK2, FANCI, NEIL3, POLE, CDKN3, UBE2S, RRM1, RAD51AP1, CDT1, E2F8, TGS1, MCM3, ORC1L, RAD54L, CHAF1A, MCM4, CDCA3, TIPIN, CHEK1, VRK1, CHAF1B, POLA2, MCM2, DTL, WHSC1, UBE2C, POLE2, MELK, RAD51, TIMELESS, SMC2, PLK1, TOP2A, BLM, CDC2, MCM7, NASP, RFC…	151	4821	12954	1.70829	3.36213e-07	1.08456e-08	1.22478e-07
GOTERM_BP_ALL	GO:0006139~nucleobase, nucleoside, nucleotide and nucleic acid metabolic process	1.03827e-10	ASF1B, KPNA2, H2AFZ, RFC2, MYBL2, DHFR, PTTG1, PTTG3, RRM2, CENPA, ORC6L, FOXM1, MCM6, DBF4, CENPF, KNTC1, EXO1, HMGB2, GINS1, FANCI, EXOSC9, POLE, NEIL3, RRM1, TMPO, RAD51AP1, CDT1, E2F8, TGS1, MCM3, ORC1L, CCNA2, RAD54L, CHAF1A, MCM4, TIPIN, CHEK1, CHAF1B, POLA2, MCM2, DTL, WHSC1, POLE2, RAD51, TIMELESS, SMC2, TOP2A, BLM, MCM7, NASP, RFC4, FEN1, USP1, E2F1, TRIP13, TK1, RFC3, RNASEH2A, GMNN, SM…	151	3608	12954	1.90217	5.45194e-07	1.70373e-08	1.98607e-07
GOTERM_BP_ALL	GO:0043170~macromolecule metabolic process	2.01073e-06	ASF1B, RFC2, H2AFZ, MYBL2, CENPA, PBK, FOXM1, ORC6L, MCM6, KNTC1, HMGB2, FANCI, NEK2, CDKN3, KIF14, POLE, UBE2S, ESPL1, CDT1, ORC1L, CDCA3, CHEK1, CHAF1B, VRK1, MCM2, DTL, SGTA, WHSC1, UBE2C, THOP1, RAD51, TIMELESS, PLK1, BLM, MCM7, NASP, USP1, FEN1, TRIP13, TK1, CENPE, PRKDC, DDX39, CDC6, DTYMK, SNRPG, CCNE2, POLQ, GINS2, ZW10, BUB1, MCM10, PRIM1, CDC25A, KPNA2, PTTG1, PTTG3, RRM2, DBF4, FBXO5, …	151	6364	12954	1.38846	0.0105028	0.000207005	0.00384619
GOTERM_BP_ALL	GO:0044238~primary metabolic process	0.000225218	ASF1B, RFC2, H2AFZ, MYBL2, CENPA, PBK, FOXM1, ORC6L, MCM6, KNTC1, HMGB2, FANCI, NEK2, CDKN3, KIF14, POLE, UBE2S, ESPL1, CDT1, ORC1L, CDCA3, CHEK1, CHAF1B, VRK1, MCM2, DTL, SGTA, WHSC1, UBE2C, THOP1, RAD51, TIMELESS, PLK1, BLM, MCM7, NASP, USP1, FEN1, TRIP13, TK1, CENPE, PRKDC, DDX39, CDC6, DTYMK, SNRPG, CCNE2, POLQ, GINS2, ZW10, BUB1, MCM10, PRIM1, CDC25A, KPNA2, DHFR, PTTG1, PTTG3, RRM2, DBF4, F…	151	7314	12954	1.25503	0.693566	0.0169953	0.429934
GOTERM_BP_ALL	GO:0044237~cellular metabolic process	0.00034927	ASF1B, RFC2, H2AFZ, MYBL2, CENPA, PBK, FOXM1, ORC6L, MCM6, KNTC1, HMGB2, FANCI, NEK2, CDKN3, KIF14, POLE, UBE2S, ESPL1, CDT1, ORC1L, CDCA3, CHEK1, CHAF1B, VRK1, MCM2, DTL, SGTA, WHSC1, UBE2C, THOP1, RAD51, TIMELESS, PLK1, BLM, MCM7, NASP, USP1, FEN1, TRIP13, TK1, CENPE, PRKDC, DDX39, CDC6, DTYMK, SNRPG, CCNE2, POLQ, GINS2, BUB1, MCM10, PRIM1, CDC25A, KPNA2, DHFR, PTTG1, PTTG3, RRM2, DBF4, FBXO5, …	151	7285	12954	1.24825	0.84028	0.0251551	0.665997
GOTERM_BP_ALL	GO:0008152~metabolic process	0.00626797	ASF1B, RFC2, H2AFZ, MYBL2, CENPA, PBK, FOXM1, ORC6L, MCM6, KNTC1, HMGB2, FANCI, NEK2, CDKN3, KIF14, POLE, UBE2S, ESPL1, CDT1, ORC1L, CDCA3, CHEK1, CHAF1B, VRK1, MCM2, DTL, SGTA, WHSC1, UBE2C, THOP1, RAD51, TIMELESS, PLK1, BLM, MCM7, NASP, USP1, FEN1, TRIP13, TK1, CENPE, PRKDC, DDX39, CDC6, CECR5, DTYMK, SNRPG, CCNE2, POLQ, GINS2, ZW10, BUB1, MCM10, PRIM1, RACGAP1, CDC25A, KPNA2, DHFR, PTTG1, PTTG…	151	8031	12954	1.16435	1	0.298839	11.3324
Functional Group 10	Median: 0.01085747419575639
Category	Term	PValue	Genes	List Total	Pop Hits	Pop Total	Fold Enrichment	Bonferroni	Benjamini	FDR
GOTERM_BP_ALL	GO:0000074~regulation of progression through cell cycle	2.10772e-21	TIMELESS, CDC25A, PLK1, CKS2, CDC2, GTSE1, MYBL2, ZWINT, TTK, FBXO5, CENPF, KNTC1, NEK2, CDC20, NUSAP1, CDKN3, GMNN, CCNF, CCNB1, BUB1B, BIRC5, CDC25C, CDC45L, MAD2L1, ESPL1, CDT1, CDC6, CCNA2, MCM5, TIPIN, CKS1B, CHEK1, PCNA, CCNE2, ZW10, UBE2C, MKI67, CCNB2, BUB1, CHEK2,	151	521	12954	6.58642	1.10676e-17	1.00615e-18	4.0318e-18
GOTERM_BP_ALL	GO:0051726~regulation of cell cycle	2.58879e-21	TIMELESS, CDC25A, PLK1, CKS2, CDC2, GTSE1, MYBL2, ZWINT, TTK, FBXO5, CENPF, KNTC1, NEK2, CDC20, NUSAP1, CDKN3, GMNN, CCNF, CCNB1, BUB1B, BIRC5, CDC25C, CDC45L, MAD2L1, ESPL1, CDT1, CDC6, CCNA2, MCM5, TIPIN, CKS1B, CHEK1, PCNA, CCNE2, ZW10, UBE2C, MKI67, CCNB2, BUB1, CHEK2,	151	524	12954	6.54871	1.35938e-17	1.13281e-18	4.95203e-18
GOTERM_BP_ALL	GO:0000075~cell cycle checkpoint	5.76572e-21	BUB1B, BIRC5, CDC45L, MAD2L1, CDC2, GTSE1, CDT1, ZWINT, CDC6, TTK, CCNA2, CENPF, KNTC1, TIPIN, CHEK1, CCNE2, ZW10, BUB1, CHEK2,	151	62	12954	26.2899	3.02758e-17	2.32891e-18	1.10291e-17
GOTERM_BP_ALL	GO:0007088~regulation of mitosis	8.30079e-17	BUB1B, BIRC5, CDC25C, MAD2L1, ESPL1, GTSE1, CDC2, ZWINT, TTK, CCNA2, CENPF, KNTC1, NEK2, ZW10, NUSAP1, UBE2C, BUB1,	151	71	12954	20.5408	5.82978e-13	2.65343e-14	2.10942e-13
GOTERM_BP_ALL	GO:0050794~regulation of cellular process	0.00426255	CDC25A, ASF1B, CKS2, KPNA2, GTSE1, MYBL2, ZWINT, FOXM1, MCM6, FBXO5, CENPF, KNTC1, HMGB2, NEK2, CDKN3, CCNF, CCNB1, TMPO, ESPL1, CDT1, TGS1, E2F8, MCM3, CCNA2, CHAF1A, MCM4, TRAIP, TIPIN, CHEK1, CKS1B, CHAF1B, MCM2, WHSC1, UBE2C, CCNB2, RAD51, WDR67, TIMELESS, PLK1, TOP2A, BLM, CDC2, MCM7, TTK, E2F1, CDC20, NUSAP1, GMNN, BUB1B, BIRC5, CDC25C, CDC45L, MAD2L1, CDC6, MCM5, PCNA, ECT2, EZH2, CCNE2, Z…	151	4086	12954	1.34372	1	0.222777	7.84621
GOTERM_BP_ALL	GO:0050789~regulation of biological process	0.0174524	CDC25A, ASF1B, CKS2, KPNA2, GTSE1, MYBL2, ZWINT, FOXM1, MCM6, FBXO5, CENPF, KNTC1, HMGB2, NEK2, CDKN3, CCNF, CCNB1, TMPO, ESPL1, CDT1, TGS1, E2F8, MCM3, CCNA2, CHAF1A, MCM4, TRAIP, TIPIN, CHEK1, CKS1B, CHAF1B, MCM2, WHSC1, UBE2C, CCNB2, RAD51, WDR67, TIMELESS, PLK1, TOP2A, BLM, CDC2, MCM7, TTK, E2F1, RANBP1, CDC20, NUSAP1, GMNN, BUB1B, BIRC5, CDC25C, CDC45L, MAD2L1, CDC6, MCM5, PCNA, ECT2, EZH2, …	151	4419	12954	1.26187	1	0.59602	28.5941
GOTERM_BP_ALL	GO:0065007~biological regulation	0.0829634	CDC25A, ASF1B, CKS2, KPNA2, GTSE1, MYBL2, ZWINT, FOXM1, MCM6, FBXO5, CENPF, KNTC1, HMGB2, NEK2, CDKN3, CCNF, CCNB1, TMPO, ESPL1, CDT1, TGS1, E2F8, MCM3, CCNA2, CHAF1A, MCM4, TRAIP, TIPIN, CHEK1, CKS1B, CHAF1B, MCM2, WHSC1, UBE2C, CCNB2, RAD51, WDR67, TIMELESS, PLK1, TOP2A, BLM, CDC2, MCM7, TTK, E2F1, RANBP1, CDC20, NUSAP1, GMNN, AURKA, BUB1B, BIRC5, CDC25C, CDC45L, MAD2L1, CDC6, MCM5, PCNA, ECT2,…	151	4862	12954	1.16454	1	0.973701	80.9232
GOTERM_BP_ALL	GO:0019219~regulation of nucleobase, nucleoside, nucleotide and nucleic acid metabolic process	0.272751	TIMELESS, ASF1B, KPNA2, BLM, MYBL2, MCM7, FOXM1, MCM6, CENPF, E2F1, KNTC1, HMGB2, GMNN, TMPO, CDC45L, CDT1, TGS1, E2F8, CDC6, MCM3, CCNA2, CHAF1A, MCM4, MCM5, TIPIN, PCNA, CHAF1B, EZH2, MCM2, WHSC1, WDHD1, RAD51,	151	2393	12954	1.14719	1	0.999995	99.774
GOTERM_BP_ALL	GO:0031323~regulation of cellular metabolic process	0.465633	TIMELESS, ASF1B, KPNA2, BLM, MYBL2, MCM7, FOXM1, MCM6, CENPF, E2F1, KNTC1, HMGB2, GMNN, TMPO, CDC45L, CDT1, TGS1, E2F8, CDC6, MCM3, CCNA2, CHAF1A, MCM4, MCM5, TIPIN, PCNA, CHAF1B, EZH2, MCM2, WHSC1, WDHD1, RAD51,	151	2606	12954	1.05342	1	1	99.9994
GOTERM_BP_ALL	GO:0019222~regulation of metabolic process	0.557627	TIMELESS, ASF1B, KPNA2, BLM, MYBL2, MCM7, FOXM1, MCM6, CENPF, E2F1, KNTC1, HMGB2, GMNN, TMPO, CDC45L, CDT1, TGS1, E2F8, CDC6, MCM3, CCNA2, CHAF1A, MCM4, MCM5, TIPIN, PCNA, CHAF1B, EZH2, MCM2, WHSC1, WDHD1, RAD51,	151	2704	12954	1.01524	1	1	100
Functional Group 11	Median: 2.3349133677249297E-7
Category	Term	PValue	Genes	List Total	Pop Hits	Pop Total	Fold Enrichment	Bonferroni	Benjamini	FDR
GOTERM_BP_ALL	GO:0007017~microtubule-based process	8.89832e-18	KPNA2, CKS2, GTSE1, KIF20A, ZWINT, TTK, KIF4A, RANBP1, CENPE, KIF14, NUSAP1, KIF15, NDC80, AURKA, KIF23, BUB1B, PRC1, ESPL1, KIFC1, KIF22, CKAP5, KIF18A, KIF2C, KIF11, UBE2C,	151	204	12954	10.5132	4.67251e-14	2.33625e-15	1.70213e-14
GOTERM_BP_ALL	GO:0006996~organelle organization and biogenesis	1.5878e-17	ASF1B, CKS2, KPNA2, H2AFZ, GTSE1, PTTG1, PTTG3, ZWINT, CENPA, CENPF, NCAPH, HMGB2, NEK2, EXOSC9, KIF14, NCAPG, KIF23, PRC1, ESPL1, CHAF1A, CHAF1B, MCM2, WHSC1, UBE2C, SMC2, TOP2A, BLM, KIF20A, NCAPD3, NASP, TTK, KIF4A, RANBP1, CENPE, NCAPG2, NUSAP1, KIF15, NDC80, AURKA, SMC4, BUB1B, MAD2L1, KIFC1, KIF22, CKAP5, KIF18A, KIF2C, KIF11, EZH2, ZW10, RACGAP1,	151	1137	12954	3.84801	8.33755e-14	3.97026e-15	3.03726e-14
GOTERM_BP_ALL	GO:0007051~spindle organization and biogenesis	1.01273e-14	BUB1B, KIF23, KIF11, CKS2, RANBP1, PRC1, ZWINT, NDC80, UBE2C, AURKA, TTK,	151	21	12954	44.9366	5.3051e-11	2.21045e-12	1.9329e-11
GOTERM_BP_ALL	GO:0000226~microtubule cytoskeleton organization and biogenesis	3.30028e-13	KIF23, BUB1B, CKS2, PRC1, ESPL1, CKAP5, ZWINT, TTK, KIF2C, KIF11, RANBP1, NUSAP1, UBE2C, NDC80, AURKA,	151	80	12954	16.0853	1.73319e-09	6.18998e-11	6.31384e-10
INTERPRO	IPR001752:Kinesin, motor region	1.19362e-12	KIF2C, KIF23, KIF11, KIF4A, CENPE, KIF22, KIFC1, KIF20A, KIF14, KIF18A, KIF15,	140	37	14650	31.11	7.00644e-09	7.00644e-09	2.30985e-09
SMART	SM00129:KISc	1.49399e-12	KIF2C, KIF23, KIF11, KIF4A, CENPE, KIF22, KIFC1, KIF20A, KIF14, KIF18A, KIF15,	86	37	8573	29.6364	9.0538e-10	9.0538e-10	2.20957e-09
UP_SEQ_FEATURE	domain:Kinesin-motor	1.43804e-11	KIF2C, KIF23, KIF11, KIF4A, CENPE, KIF22, KIFC1, KIF20A, KIF14, KIF18A,	125	29	11295	31.1586	2.59151e-07	1.29575e-07	3.10581e-08
GOTERM_CC_ALL	GO:0005874~microtubule	2.39594e-11	KIF23, BIRC5, PRC1, KIF22, CDC2, KIFC1, GTSE1, KIF20A, KIF18A, KIF2C, KNTC1, KIF11, KIF4A, CENPE, ZW10, NUSAP1, KIF14, KIF15, RACGAP1,	149	219	13658	7.95262	2.08208e-08	1.04104e-09	3.71775e-08
GOTERM_BP_ALL	GO:0007010~cytoskeleton organization and biogenesis	5.13372e-10	CKS2, KPNA2, GTSE1, KIF20A, ZWINT, TTK, KIF4A, RANBP1, CENPE, KIF14, NUSAP1, KIF15, NDC80, AURKA, KIF23, BUB1B, PRC1, ESPL1, KIFC1, KIF22, CKAP5, KIF18A, KIF2C, KIF11, UBE2C, RACGAP1,	151	498	12954	4.4789	2.69571e-06	8.16884e-08	9.82015e-07
GOTERM_MF_ALL	GO:0003777~microtubule motor activity	8.74463e-09	KIF2C, KIF23, KIF11, KIF4A, CENPE, KIF22, KIFC1, KIF20A, KIF14, KIF18A, KIF15,	150	78	14097	13.2536	2.51492e-05	2.51495e-06	1.56722e-05
SP_PIR_KEYWORDS	microtubule	1.40518e-08	KIF23, PRC1, KIFC1, GTSE1, KIF22, KIF20A, KIF18A, KIF2C, KIF11, KIF4A, CENPE, KIF14, NUSAP1, KIF15,	156	163	14969	8.24154	1.49651e-05	1.15117e-06	2.23797e-05
SP_PIR_KEYWORDS	motor protein	1.20103e-07	KIF2C, KIF23, KIF11, KIF4A, CENPE, KIF22, KIFC1, KIF20A, KIF14, KIF18A, KIF15,	156	104	14969	10.1491	0.000127901	8.52727e-06	0.000191282
GOTERM_BP_ALL	GO:0007018~microtubule-based movement	2.07082e-07	KIF2C, KIF23, KIF11, KIF4A, CENPE, KIF22, KIFC1, KIF20A, KIF14, KIF18A, KIF15,	151	99	12954	9.53201	0.0010868	2.58898e-05	0.00039612
GOTERM_BP_ALL	GO:0016043~cellular component organization and biogenesis	2.59901e-07	ASF1B, CKS2, KPNA2, H2AFZ, GTSE1, PTTG1, PTTG3, ZWINT, CENPA, CENPF, KNTC1, NCAPH, HMGB2, NEK2, EXOSC9, KIF14, NCAPG, KIF23, PRC1, ESPL1, CHAF1A, CHAF1B, MCM2, POLA2, WHSC1, UBE2C, RAD51, SMC2, TOP2A, BLM, KIF20A, NCAPD3, NASP, TTK, KIF4A, RANBP1, CENPE, NCAPG2, NUSAP1, KIF15, NDC80, AURKA, SMC4, BUB1B, BIRC5, MAD2L1, KIF22, KIFC1, CKAP5, DDX39, KIF18A, KIF2C, KIF11, PCNA, EZH2, SNRPG, ZW10, RACG…	151	2598	12954	1.91521	0.00136381	3.17376e-05	0.000497155
GOTERM_CC_ALL	GO:0005875~microtubule associated complex	3.6241e-07	KIF2C, KIF23, KIF11, KIF4A, CENPE, KIF22, KIFC1, KIF20A, KIF14, KIF18A, KIF15,	149	112	13658	9.00276	0.000314885	1.01591e-05	0.000562344
GOTERM_BP_ALL	GO:0030705~cytoskeleton-dependent intracellular transport	1.07403e-06	KIF2C, KIF23, KIF11, KIF4A, CENPE, KIF22, KIFC1, KIF20A, KIF14, KIF18A, KIF15,	151	118	12954	7.99719	0.00562386	0.000122595	0.00205446
GOTERM_MF_ALL	GO:0003774~motor activity	3.54734e-06	KIF2C, KIF23, KIF11, KIF4A, CENPE, KIF22, KIFC1, KIF20A, KIF14, KIF18A, KIF15,	150	147	14097	7.03252	0.0101503	0.000849818	0.00635737
COG_ONTOLOGY	Cell division and chromosome partitioning	4.72322e-06	WDR67, KIF23, SMC2, KIFC1, CEP55, CENPF, KIF11, TRAIP, HMMR, KIF4A, CENPE, KIF14, NDC80, KIF15, SMC4,	37	287	2808	3.96648	0.000391951	0.000391951	0.00505782
UP_SEQ_FEATURE	region of interest:Globular	0.000340832	KIF2C, KIF4A, CENPE, KIF20A,	125	13	11295	27.8031	0.997852	0.640795	0.73353
GOTERM_BP_ALL	GO:0051649~establishment of cellular localization	0.000727189	KIF23, BIRC5, KPNA2, ESPL1, KIF22, KIFC1, KIF20A, DDX39, ZWINT, KIF18A, KIF2C, CENPF, KIF11, RANBP1, KIF4A, PCNA, CENPE, POLA2, ZW10, NUSAP1, KIF14, KIF15,	151	845	12954	2.23354	0.978069	0.0483981	1.38189
GOTERM_CC_ALL	GO:0005871~kinesin complex	0.000758422	KIF2C, KIF23, KIF11, KIF15,	149	17	13658	21.5681	0.482796	0.0163479	1.17037
GOTERM_BP_ALL	GO:0051641~cellular localization	0.00100946	KIF23, BIRC5, KPNA2, ESPL1, KIF22, KIFC1, KIF20A, DDX39, ZWINT, KIF18A, KIF2C, CENPF, KIF11, RANBP1, KIF4A, PCNA, CENPE, POLA2, ZW10, NUSAP1, KIF14, KIF15,	151	867	12954	2.17686	0.995025	0.0641423	1.9134
GOTERM_BP_ALL	GO:0046907~intracellular transport	0.00558289	KIF23, KPNA2, KIF22, KIFC1, KIF20A, DDX39, KIF18A, KIF2C, KIF11, RANBP1, KIF4A, PCNA, CENPE, POLA2, ZW10, KIF14, KIF15,	151	682	12954	2.13841	1	0.276065	10.1558
GOTERM_BP_ALL	GO:0051234~establishment of localization	0.925843	KIF23, BIRC5, KPNA2, ESPL1, KIF22, KIFC1, KIF20A, CKAP5, ZWINT, NASP, DDX39, KIF18A, KIF2C, CENPF, KIF11, RANBP1, KIF4A, PCNA, CENPE, POLA2, ZW10, NUSAP1, KIF14, KIF15,	151	2536	12954	0.811875	1	1	100
GOTERM_BP_ALL	GO:0051179~localization	0.979213	KPNA2, KIF20A, NASP, ZWINT, CENPF, KIF4A, HMMR, RANBP1, CENPE, KIF14, NUSAP1, KIF15, BIRC5, KIF23, ESPL1, KIFC1, KIF22, DDX39, CKAP5, KIF18A, KIF2C, KIF11, PCNA, POLA2, ZW10,	151	2895	12954	0.74083	1	1	100
GOTERM_BP_ALL	GO:0006810~transport	0.99139	KIF23, KPNA2, KIF22, KIFC1, KIF20A, CKAP5, NASP, DDX39, KIF18A, KIF2C, KIF11, RANBP1, KIF4A, PCNA, CENPE, POLA2, ZW10, KIF14, KIF15,	151	2446	12954	0.666383	1	1	100
Functional Group 12	Median: 8.682525274876773E-6
Category	Term	PValue	Genes	List Total	Pop Hits	Pop Total	Fold Enrichment	Bonferroni	Benjamini	FDR
GOTERM_BP_ALL	GO:0006261~DNA-dependent DNA replication	7.62312e-18	CDC45L, MCM7, CDT1, RFC4, ORC1L, CDC6, MCM3, MCM6, EXO1, MCM4, MCM5, TIPIN, HMGB2, PCNA, RFC3, MCM2, CCNE2, GMNN, PRIM1, RAD51,	151	105	12954	16.3406	4.0029e-14	2.10679e-15	1.4582e-14
GOTERM_MF_ALL	GO:0008094~DNA-dependent ATPase activity	5.27917e-12	MCM4, MCM5, TOP2A, BLM, RFC3, MCM2, RFC2, MCM7, RFC4, MCM3, RAD51, MCM6,	150	52	14097	21.6877	1.51827e-08	2.16896e-09	9.46127e-09
UP_SEQ_FEATURE	domain:MCM	3.03503e-09	MCM4, MCM5, MCM2, MCM7, MCM3, MCM6,	125	7	11295	77.4514	5.46929e-05	1.82313e-05	6.55488e-06
INTERPRO	IPR001208:MCM	1.73532e-08	MCM4, MCM5, MCM2, MCM7, MCM3, MCM6,	140	10	14650	62.7857	0.000101858	5.09305e-05	3.35819e-05
SMART	SM00350:MCM	2.06234e-08	MCM4, MCM5, MCM2, MCM7, MCM3, MCM6,	86	10	8573	59.8116	1.24977e-05	6.24887e-06	3.05007e-05
INTERPRO	IPR003593:AAA+ ATPase, core	6.13924e-07	MCM4, TRIP13, RFC3, RFC2, MCM7, RFC4, ATAD2, MCM3, CDC6, ORC1L, RAD51,	140	135	14650	8.52646	0.00359725	0.00120052	0.00118805
SMART	SM00382:AAA	8.24437e-07	MCM4, TRIP13, RFC3, RFC2, MCM7, RFC4, ATAD2, MCM3, CDC6, ORC1L, RAD51,	86	136	8573	8.06284	0.000499484	0.000166523	0.00121928
GOTERM_MF_ALL	GO:0042623~ATPase activity, coupled	6.7492e-06	TOP2A, BLM, RFC2, MCM7, DDX39, RFC4, MCM3, MCM6, MCM4, MCM5, MCM2, RFC3, POLQ, RAD51,	150	274	14097	4.8019	0.0192236	0.00138552	0.0120953
GOTERM_MF_ALL	GO:0016887~ATPase activity	1.06158e-05	SMC2, TOP2A, BLM, RFC2, MCM7, DDX39, RFC4, MCM3, MCM6, MCM4, MCM5, RFC3, MCM2, POLQ, RAD51,	150	330	14097	4.27182	0.03007	0.00203335	0.0190241
GOTERM_MF_ALL	GO:0017111~nucleoside-triphosphatase activity	3.23638e-05	SMC2, TOP2A, BLM, RFC2, MCM7, DDX39, RFC4, ATAD2, ORC1L, CDC6, MCM3, MCM6, MCM4, TRIP13, MCM5, RFC3, MCM2, POLQ, RAD51,	150	570	14097	3.13267	0.0888792	0.00546032	0.0579868
GOTERM_MF_ALL	GO:0016462~pyrophosphatase activity	5.90712e-05	SMC2, TOP2A, BLM, RFC2, MCM7, DDX39, RFC4, ATAD2, ORC1L, CDC6, MCM3, MCM6, MCM4, TRIP13, MCM5, RFC3, MCM2, POLQ, RAD51,	150	597	14097	2.99099	0.156246	0.00890192	0.105815
GOTERM_MF_ALL	GO:0016818~hydrolase activity, acting on acid anhydrides, in phosphorus-containing anhydrides	6.43645e-05	SMC2, TOP2A, BLM, RFC2, MCM7, DDX39, RFC4, ATAD2, ORC1L, CDC6, MCM3, MCM6, MCM4, TRIP13, MCM5, RFC3, MCM2, POLQ, RAD51,	150	601	14097	2.97108	0.168994	0.00921321	0.115292
GOTERM_MF_ALL	GO:0016817~hydrolase activity, acting on acid anhydrides	6.71656e-05	SMC2, TOP2A, BLM, RFC2, MCM7, DDX39, RFC4, ATAD2, ORC1L, CDC6, MCM3, MCM6, MCM4, TRIP13, MCM5, RFC3, MCM2, POLQ, RAD51,	150	603	14097	2.96123	0.175662	0.00915662	0.120306
INTERPRO	IPR003959:AAA ATPase, core	7.96651e-05	TRIP13, RFC2, RFC4, ATAD2, CDC6, ORC1L,	140	47	14650	13.3587	0.373529	0.0892898	0.154055
INTERPRO	IPR012340:Nucleic acid-binding, OB-fold	0.000170019	MCM4, MCM5, MCM2, MCM7, MCM3, MCM6,	140	55	14650	11.4156	0.63142	0.104972	0.328507
GOTERM_MF_ALL	GO:0016787~hydrolase activity	0.0193498	CDC25A, SMC2, TOP2A, BLM, RFC2, MCM7, RFC4, ATAD2, USP1, FEN1, MCM6, TRIP13, EXO1, RFC3, RNASEH2A, EXOSC9, POLE, CDKN3, NEIL3, CDC25C, ESPL1, DDX39, ORC1L, CDC6, MCM3, RAD54L, CECR5, MCM4, MCM5, MCM2, POLQ, THOP1, RAD51,	150	2102	14097	1.47542	1	0.737626	29.5444
Functional Group 13	Median: 1.0771378397618394E-6
Category	Term	PValue	Genes	List Total	Pop Hits	Pop Total	Fold Enrichment	Bonferroni	Benjamini	FDR
GOTERM_BP_ALL	GO:0006270~DNA replication initiation	2.40597e-14	MCM4, MCM5, TIPIN, CDC45L, MCM2, CCNE2, MCM7, CDT1, MCM3, CDC6, ORC1L, MCM6,	151	31	12954	33.2083	1.26506e-10	4.86566e-12	4.60854e-11
GOTERM_MF_ALL	GO:0008094~DNA-dependent ATPase activity	5.27917e-12	MCM4, MCM5, TOP2A, BLM, RFC3, MCM2, RFC2, MCM7, RFC4, MCM3, RAD51, MCM6,	150	52	14097	21.6877	1.51827e-08	2.16896e-09	9.46127e-09
UP_SEQ_FEATURE	domain:MCM	3.03503e-09	MCM4, MCM5, MCM2, MCM7, MCM3, MCM6,	125	7	11295	77.4514	5.46929e-05	1.82313e-05	6.55488e-06
SP_PIR_KEYWORDS	DNA replication initiation	6.09469e-09	MCM4, MCM5, POLA2, MCM2, MCM7, MCM3,	156	8	14969	71.9663	6.49082e-06	5.40903e-07	9.70671e-06
INTERPRO	IPR001208:MCM	1.73532e-08	MCM4, MCM5, MCM2, MCM7, MCM3, MCM6,	140	10	14650	62.7857	0.000101858	5.09305e-05	3.35819e-05
SMART	SM00350:MCM	2.06234e-08	MCM4, MCM5, MCM2, MCM7, MCM3, MCM6,	86	10	8573	59.8116	1.24977e-05	6.24887e-06	3.05007e-05
GOTERM_BP_ALL	GO:0006268~DNA unwinding during replication	5.32601e-07	MCM4, HMGB2, MCM2, MCM7, RAD51, MCM6,	151	15	12954	34.3152	0.00279278	6.35591e-05	0.00101879
GOTERM_BP_ALL	GO:0032392~DNA geometric change	1.07714e-06	MCM4, HMGB2, MCM2, MCM7, RAD51, MCM6,	151	17	12954	30.2781	0.00564009	0.000120334	0.00206041
GOTERM_BP_ALL	GO:0032508~DNA duplex unwinding	1.07714e-06	MCM4, HMGB2, MCM2, MCM7, RAD51, MCM6,	151	17	12954	30.2781	0.00564009	0.000120334	0.00206041
GOTERM_MF_ALL	GO:0003697~single-stranded DNA binding	0.000161712	MCM4, HMGB2, MCM7, RAD51, RAD51AP1, MCM6,	150	49	14097	11.5078	0.371941	0.0200196	0.289426
INTERPRO	IPR012340:Nucleic acid-binding, OB-fold	0.000170019	MCM4, MCM5, MCM2, MCM7, MCM3, MCM6,	140	55	14650	11.4156	0.63142	0.104972	0.328507
GOTERM_MF_ALL	GO:0043566~structure-specific DNA binding	0.000534781	MCM4, HMGB2, MCM7, FEN1, RAD51, RAD51AP1, MCM6,	150	96	14097	6.85271	0.785285	0.0574543	0.954114
SP_PIR_KEYWORDS	heterohexamer	0.000630536	MCM4, MCM2, MCM7,	156	4	14969	71.9663	0.489177	0.0276008	0.999511
GOTERM_MF_ALL	GO:0003678~DNA helicase activity	0.00640102	MCM4, BLM, MCM7, MCM6,	150	36	14097	10.4422	1	0.384926	10.8713
GOTERM_MF_ALL	GO:0003690~double-stranded DNA binding	0.0213308	HMGB2, FEN1, RAD51, RAD51AP1,	150	56	14097	6.71286	1	0.763574	32.0521
SP_PIR_KEYWORDS	zinc finger	0.478693	MCM4, MCM2, MCM7,	156	155	14969	1.8572	1	0.999999	99.9969
Functional Group 14	Median: 1.821298524899657E-5
Category	Term	PValue	Genes	List Total	Pop Hits	Pop Total	Fold Enrichment	Bonferroni	Benjamini	FDR
GOTERM_BP_ALL	GO:0031570~DNA integrity checkpoint	2.22778e-09	TIPIN, CDC45L, CHEK1, CDC2, GTSE1, CDT1, CDC6, CCNA2, CHEK2,	151	32	12954	24.1279	1.1698e-05	3.44061e-07	4.26145e-06
KEGG_PATHWAY	hsa04115:p53 signaling pathway	1.79464e-05	CHEK1, CDC2, GTSE1, CCNE2, RRM2, CCNB2, CHEK2, CCNB1,	53	68	4126	9.15871	0.00413707	0.00138093	0.0230215
GOTERM_BP_ALL	GO:0000077~DNA damage checkpoint	1.84796e-05	TIPIN, CHEK1, CDC2, GTSE1, CCNA2, CHEK2,	151	29	12954	17.7493	0.0924777	0.00186436	0.0353431
GOTERM_BP_ALL	GO:0042770~DNA damage response, signal transduction	0.000223258	TIPIN, CHEK1, CDC2, GTSE1, CCNA2, CHEK2,	151	48	12954	10.7235	0.690394	0.0170942	0.4262
Functional Group 15	Median: 3.997158103977137E-4
Category	Term	PValue	Genes	List Total	Pop Hits	Pop Total	Fold Enrichment	Bonferroni	Benjamini	FDR
GOTERM_CC_ALL	GO:0005876~spindle microtubule	3.53274e-08	BIRC5, KIF11, KNTC1, KIF4A, PRC1, CDC2, ZW10,	149	19	13658	33.7711	3.0699e-05	1.09641e-06	5.48169e-05
GOTERM_BP_ALL	GO:0007096~regulation of exit from mitosis	0.000399716	BIRC5, KNTC1, ZW10, UBE2C,	151	13	12954	26.3963	0.877461	0.0283483	0.761841
GOTERM_BP_ALL	GO:0010458~exit from mitosis	0.000399716	BIRC5, KNTC1, ZW10, UBE2C,	151	13	12954	26.3963	0.877461	0.0283483	0.761841
Functional Group 16	Median: 2.967051776807647E-5
Category	Term	PValue	Genes	List Total	Pop Hits	Pop Total	Fold Enrichment	Bonferroni	Benjamini	FDR
GOTERM_BP_ALL	GO:0051325~interphase	2.59958e-13	TIMELESS, BIRC5, KPNA2, CDC25C, CDC2, GTSE1, CDT1, CDC6, DBF4, CENPF, E2F1, TIPIN, CHEK1, CDKN3, POLE, CCNB1,	151	96	12954	14.298	1.36475e-09	5.05463e-11	4.97158e-10
GOTERM_BP_ALL	GO:0051329~interphase of mitotic cell cycle	3.04302e-11	BIRC5, KPNA2, CDC25C, GTSE1, CDC2, CDT1, CDC6, DBF4, CENPF, E2F1, CHEK1, CDKN3, POLE, CCNB1,	151	90	12954	13.3448	1.59789e-07	5.3263e-09	5.82091e-08
GOTERM_BP_ALL	GO:0031570~DNA integrity checkpoint	2.22778e-09	TIPIN, CDC45L, CHEK1, CDC2, GTSE1, CDT1, CDC6, CCNA2, CHEK2,	151	32	12954	24.1279	1.1698e-05	3.44061e-07	4.26145e-06
GOTERM_BP_ALL	GO:0051052~regulation of DNA metabolic process	1.31074e-07	TIPIN, KPNA2, CDC45L, PCNA, BLM, CDT1, GMNN, CDC6, RAD51,	151	52	12954	14.8479	0.000688035	1.72066e-05	0.000250728
GOTERM_BP_ALL	GO:0051053~negative regulation of DNA metabolic process	1.98657e-06	TIPIN, CDC45L, BLM, CDT1, GMNN, CDC6,	151	19	12954	27.091	0.0103773	0.000208608	0.00379998
GOTERM_BP_ALL	GO:0006275~regulation of DNA replication	2.19696e-05	TIPIN, CDC45L, PCNA, CDT1, GMNN, CDC6,	151	30	12954	17.1576	0.108958	0.00217431	0.0420166
GOTERM_BP_ALL	GO:0000076~DNA replication checkpoint	2.96705e-05	TIPIN, CDC45L, CDT1, CDC6,	151	6	12954	57.1921	0.144272	0.00288107	0.0567406
GOTERM_BP_ALL	GO:0032297~negative regulation of DNA replication initiation	2.96705e-05	TIPIN, CDC45L, CDT1, CDC6,	151	6	12954	57.1921	0.144272	0.00288107	0.0567406
GOTERM_BP_ALL	GO:0008156~negative regulation of DNA replication	3.65565e-05	TIPIN, CDC45L, CDT1, GMNN, CDC6,	151	17	12954	25.2318	0.174662	0.00330421	0.0699047
GOTERM_BP_ALL	GO:0030174~regulation of DNA replication initiation	8.16715e-05	TIPIN, CDC45L, CDT1, CDC6,	151	8	12954	42.894	0.348758	0.00712243	0.156111
GOTERM_BP_ALL	GO:0045934~negative regulation of nucleobase, nucleoside, nucleotide and nucleic acid metabolic process	0.0348222	CENPF, TIMELESS, E2F1, TIPIN, CDC45L, BLM, CDT1, GMNN, CDC6,	151	324	12954	2.383	1	0.80457	49.2358
GOTERM_BP_ALL	GO:0031324~negative regulation of cellular metabolic process	0.0779904	CENPF, TIMELESS, E2F1, TIPIN, CDC45L, BLM, CDT1, GMNN, CDC6,	151	384	12954	2.01066	1	0.967889	78.844
GOTERM_BP_ALL	GO:0009892~negative regulation of metabolic process	0.12761	CENPF, TIMELESS, E2F1, TIPIN, CDC45L, BLM, CDT1, GMNN, CDC6,	151	431	12954	1.7914	1	0.996463	92.657
GOTERM_BP_ALL	GO:0048523~negative regulation of cellular process	0.41386	BUB1B, TIMELESS, BIRC5, CDC45L, BLM, CDC2, MYBL2, CDT1, CDC6, CENPF, E2F1, TIPIN, CHEK1, CDKN3, GMNN,	151	1113	12954	1.15617	1	1	99.9964
GOTERM_BP_ALL	GO:0048519~negative regulation of biological process	0.478102	BUB1B, TIMELESS, BIRC5, CDC45L, BLM, CDC2, MYBL2, CDT1, CDC6, CENPF, E2F1, TIPIN, CHEK1, CDKN3, GMNN,	151	1161	12954	1.10837	1	1	99.9996
Functional Group 17	Median: 4.6447473495059246E-5
Category	Term	PValue	Genes	List Total	Pop Hits	Pop Total	Fold Enrichment	Bonferroni	Benjamini	FDR
GOTERM_MF_ALL	GO:0003677~DNA binding	1.56175e-06	TOP2A, BLM, RFC2, H2AFZ, MYBL2, MCM7, PTTG1, RFC4, CENPA, FEN1, FOXM1, ORC6L, MCM6, E2F1, EXO1, KNTC1, KIF4A, HMGB2, RFC3, NUSAP1, NEIL3, POLE, KIF15, C12orf48, TMPO, RAD51AP1, PRKDC, KIF22, CDT1, E2F8, MCM3, ORC1L, RAD54L, ERCC6L, KIF2C, MCM4, MCM5, PCNA, EZH2, POLA2, MCM2, WHSC1, POLQ, ZW10, WDHD1, POLE2, RAD51,	150	2180	14097	2.02617	0.00448152	0.000408243	0.00279894
SP_PIR_KEYWORDS	dna-binding	4.64475e-05	TOP2A, BLM, H2AFZ, MYBL2, MCM7, CENPA, FOXM1, ORC6L, MCM6, E2F1, EXO1, KIF4A, HMGB2, RFC3, NUSAP1, POLE, NEIL3, C12orf48, PRKDC, RAD51AP1, TMPO, KIF22, CDT1, ORC1L, MCM3, RAD54L, MCM4, MCM5, PCNA, EZH2, MCM2, WHSC1, WDHD1, POLE2, RAD51,	156	1626	14969	2.06545	0.0482641	0.00260018	0.073949
GOTERM_MF_ALL	GO:0003676~nucleic acid binding	0.000383117	H2AFZ, RFC2, MYBL2, PTTG1, CENPA, ORC6L, FOXM1, MCM6, DBF4, KNTC1, EXO1, HMGB2, EXOSC9, POLE, NEIL3, C12orf48, RAD51AP1, TMPO, CDT1, E2F8, ORC1L, MCM3, RAD54L, ERCC6L, MCM4, MCM2, POLA2, WHSC1, POLE2, RAD51, TOP2A, BLM, MCM7, RFC4, FEN1, E2F1, KIF4A, RFC3, RNASEH2A, NUSAP1, KIF15, PRKDC, AURKB, KIF22, DDX39, KIF2C, MCM5, PCNA, EZH2, SNRPG, POLQ, ZW10, WDHD1,	150	3181	14097	1.56584	0.667813	0.0431248	0.684405
Functional Group 18	Median: 1.0843558781703663E-6
Category	Term	PValue	Genes	List Total	Pop Hits	Pop Total	Fold Enrichment	Bonferroni	Benjamini	FDR
GOTERM_CC_ALL	GO:0005815~microtubule organizing center	2.68446e-08	BIRC5, PLK1, MAD2L1, TOP2A, ESPL1, KIFC1, CKAP5, RANBP1, NEK2, KIF15, BUB1, AURKA, CCNB1,	149	136	13658	8.76204	2.33277e-05	8.63998e-07	4.16543e-05
GOTERM_CC_ALL	GO:0005813~centrosome	1.08436e-06	BIRC5, PLK1, RANBP1, TOP2A, ESPL1, KIFC1, CKAP5, NEK2, KIF15, AURKA, CCNB1,	149	126	13658	8.00245	0.000941862	2.85543e-05	0.00168256
GOTERM_CC_ALL	GO:0044444~cytoplasmic part	0.999831	BIRC5, PLK1, TOP2A, MAD2L1, ESPL1, KIFC1, KIF20A, CKAP5, CASC5, RANBP1, HMGB2, NEK2, ZW10, KIF14, KIF15, RRM1, BUB1, AURKA, KIAA0101, RACGAP1, CCNB1,	149	3430	13658	0.561211	1	1	100
Functional Group 19	Median: 0.02393083685380251
Category	Term	PValue	Genes	List Total	Pop Hits	Pop Total	Fold Enrichment	Bonferroni	Benjamini	FDR
UP_SEQ_FEATURE	domain:Kinesin-motor	1.43804e-11	KIF2C, KIF23, KIF11, KIF4A, CENPE, KIF22, KIFC1, KIF20A, KIF14, KIF18A,	125	29	11295	31.1586	2.59151e-07	1.29575e-07	3.10581e-08
SP_PIR_KEYWORDS	ATP	0.00382467	KIF23, KIF11, PLK1, TK1, TOP2A, CENPE, CDC2, KIFC1, NEK2,	156	243	14969	3.55389	0.983111	0.145266	5.92053
SP_PIR_KEYWORDS	nucleotide binding	0.044037	KIF23, KIF11, TK1, CENPE, KIFC1,	156	128	14969	3.74825	1	0.776615	51.1916
SP_PIR_KEYWORDS	P-loop	0.0528906	KIF23, KIF11, TK1, CENPE, KIFC1,	156	136	14969	3.52776	1	0.808623	57.9141
Functional Group 20	Median: 1.9480228395491215E-4
Category	Term	PValue	Genes	List Total	Pop Hits	Pop Total	Fold Enrichment	Bonferroni	Benjamini	FDR
INTERPRO	IPR004367:Cyclin, C-terminal	7.21619e-06	CCNE2, CCNF, CCNB2, CCNA2, CCNB1,	140	14	14650	37.3724	0.0414746	0.0105339	0.0139638
PIR_SUPERFAMILY	PIRSF001771:cyclin, A/B/D/E types	0.000102962	CCNE2, CCNB2, CCNA2, CCNB1,	62	10	6212	40.0774	0.272446	0.272446	0.185842
INTERPRO	IPR014400:Cyclin, A/B/D/E	0.000130446	CCNE2, CCNB2, CCNA2, CCNB1,	140	11	14650	38.0519	0.535023	0.103624	0.252136
INTERPRO	IPR006671:Cyclin, N-terminal	0.000133134	CCNE2, CCNF, CCNB2, CCNA2, CCNB1,	140	28	14650	18.6862	0.542303	0.0930732	0.257325
INTERPRO	IPR013763:Cyclin-related	0.000256471	CCNE2, CCNF, CCNB2, CCNA2, CCNB1,	140	33	14650	15.855	0.778133	0.13978	0.495154
SP_PIR_KEYWORDS	cyclin	0.000302757	CCNE2, CDKN3, CCNF, CCNB2, CCNA2, CCNB1,	156	57	14969	10.1005	0.275653	0.0139232	0.481098
INTERPRO	IPR006670:Cyclin	0.000361149	CCNE2, CCNF, CCNB2, CCNA2, CCNB1,	140	36	14650	14.5337	0.880008	0.175318	0.696582
SMART	SM00385:CYCLIN	0.000416288	CCNE2, CCNF, CCNB2, CCNA2, CCNB1,	86	36	8573	13.8453	0.223006	0.0611324	0.613899
Functional Group 21	Median: 8.24382005083298E-4
Category	Term	PValue	Genes	List Total	Pop Hits	Pop Total	Fold Enrichment	Bonferroni	Benjamini	FDR
GOTERM_CC_ALL	GO:0005663~DNA replication factor C complex	2.43491e-05	PCNA, RFC3, RFC2, RFC4,	149	6	13658	61.1096	0.0209373	0.000622149	0.0377754
PIR_SUPERFAMILY	PIRSF004274:phage T4 DNA polymerase accessory protein 44	0.000561982	RFC3, RFC2, RFC4,	62	4	6212	75.1452	0.823855	0.580304	1.01039
GOTERM_MF_ALL	GO:0003689~DNA clamp loader activity	0.00108678	RFC3, RFC2, RFC4,	150	5	14097	56.388	0.956163	0.0989935	1.92993
GOTERM_MF_ALL	GO:0033170~DNA-protein loading ATPase activity	0.00108678	RFC3, RFC2, RFC4,	150	5	14097	56.388	0.956163	0.0989935	1.92993
Functional Group 22	Median: 0.004425158979968705
Category	Term	PValue	Genes	List Total	Pop Hits	Pop Total	Fold Enrichment	Bonferroni	Benjamini	FDR
KEGG_PATHWAY	hsa00240:Pyrimidine metabolism	7.89248e-08	TK1, DTYMK, POLA2, TYMS, CTPS, RRM2, POLE, RRM1, PRIM1, POLE2, POLR2D,	53	87	4126	9.84298	1.82315e-05	9.11578e-06	0.000101255
GOTERM_MF_ALL	GO:0003887~DNA-directed DNA polymerase activity	1.42021e-05	PCNA, RFC3, POLA2, POLQ, POLE, POLE2,	150	30	14097	18.796	0.0400227	0.00254959	0.0254501
KEGG_PATHWAY	hsa03030:DNA polymerase	0.000197916	POLA2, POLQ, POLE, PRIM1, POLE2,	53	24	4126	16.2186	0.0446936	0.0113657	0.253615
GOTERM_MF_ALL	GO:0016779~nucleotidyltransferase activity	0.000311012	PCNA, RFC3, POLA2, POLQ, POLE, PRIM1, POLE2, POLR2D,	150	122	14097	6.16262	0.591233	0.0365893	0.555934
KEGG_PATHWAY	hsa00230:Purine metabolism	0.00853931	POLA2, RRM2, POLE, RRM1, PRIM1, POLE2, POLR2D,	53	143	4126	3.81079	0.862076	0.327135	10.4187
COG_ONTOLOGY	DNA replication, recombination, and repair	0.0188343	BLM, KIF22, POLQ, NEIL3, POLE, PRIM1,	37	123	2808	3.70204	0.793645	0.545737	18.4223
SP_PIR_KEYWORDS	DNA-directed DNA polymerase	0.0214869	POLQ, POLE, POLE2,	156	22	14969	13.0848	1	0.575471	29.2445
SP_PIR_KEYWORDS	Nucleotidyltransferase	0.0360083	POLQ, POLE, PRIM1, POLE2,	156	70	14969	5.48315	1	0.727979	44.2374
Functional Group 23	Median: 0.012181296222689344
Category	Term	PValue	Genes	List Total	Pop Hits	Pop Total	Fold Enrichment	Bonferroni	Benjamini	FDR
GOTERM_CC_ALL	GO:0044428~nuclear part	1.04136e-09	TIMELESS, SMC2, KPNA2, TOP2A, OIP5, MCM7, NCAPD3, ORC6L, CENPF, E2F1, KIF4A, HMGB2, NEK2, EXOSC9, TMPO, BUB1B, INTS7, E2F8, MCM3, CHAF1A, LMNB1, TIPIN, CHEK1, PCNA, CHAF1B, EZH2, MCM2, POLA2, SNRPG, POLQ, MKI67, PRIM1, WDHD1, CHEK2, RAD51, POLR2D,	149	1040	13658	3.173	9.04944e-07	4.11339e-08	1.61587e-06
GOTERM_CC_ALL	GO:0031981~nuclear lumen	0.000745184	KPNA2, OIP5, TOP2A, INTS7, MCM7, E2F8, CHAF1A, CENPF, E2F1, KIF4A, CHAF1B, EZH2, POLQ, EXOSC9, MKI67, WDHD1, CHEK2, POLR2D,	149	656	13658	2.51518	0.476808	0.0164732	1.15006
GOTERM_CC_ALL	GO:0005654~nucleoplasm	0.00249697	KPNA2, OIP5, TOP2A, INTS7, MCM7, E2F8, CHAF1A, E2F1, CHAF1B, EZH2, POLQ, WDHD1, CHEK2, POLR2D,	149	488	13658	2.62972	0.886117	0.0481777	3.80507
GOTERM_CC_ALL	GO:0031974~membrane-enclosed lumen	0.0218656	KPNA2, OIP5, TOP2A, INTS7, MCM7, E2F8, CHAF1A, CENPF, E2F1, KIF4A, CHAF1B, EZH2, POLQ, EXOSC9, MKI67, WDHD1, CHEK2, POLR2D,	149	922	13658	1.78954	1	0.313883	29.0397
GOTERM_CC_ALL	GO:0043233~organelle lumen	0.0218656	KPNA2, OIP5, TOP2A, INTS7, MCM7, E2F8, CHAF1A, CENPF, E2F1, KIF4A, CHAF1B, EZH2, POLQ, EXOSC9, MKI67, WDHD1, CHEK2, POLR2D,	149	922	13658	1.78954	1	0.313883	29.0397
GOTERM_CC_ALL	GO:0044451~nucleoplasm part	0.0392258	E2F1, INTS7, OIP5, CHAF1B, EZH2, MCM7, E2F8, CHEK2, CHAF1A, POLR2D,	149	420	13658	2.18249	1	0.481133	46.2549
Functional Group 24	Median: 1.3133292328038689E-4
Category	Term	PValue	Genes	List Total	Pop Hits	Pop Total	Fold Enrichment	Bonferroni	Benjamini	FDR
GOTERM_BP_ALL	GO:0007126~meiosis	0.00011181	EXO1, CKS2, CHEK1, ZW10, NEK2, RAD54L, RAD51,	151	66	12954	9.09874	0.444089	0.00957918	0.213661
GOTERM_BP_ALL	GO:0051327~M phase of meiotic cell cycle	0.00011181	EXO1, CKS2, CHEK1, ZW10, NEK2, RAD54L, RAD51,	151	66	12954	9.09874	0.444089	0.00957918	0.213661
GOTERM_BP_ALL	GO:0006310~DNA recombination	0.000130507	EXO1, KPNA2, CHEK1, BLM, RAD54L, RAD51, RAD51AP1, PRKDC,	151	97	12954	7.07531	0.496079	0.0108194	0.249348
GOTERM_BP_ALL	GO:0051321~meiotic cell cycle	0.000132159	EXO1, CKS2, CHEK1, ZW10, NEK2, RAD54L, RAD51,	151	68	12954	8.83113	0.500432	0.0107854	0.2525
GOTERM_CC_ALL	GO:0000794~condensed nuclear chromosome	0.00536168	CHEK1, NCAPD3, NEK2, RAD51,	149	33	13658	11.1108	0.990645	0.0946201	8.00354
GOTERM_BP_ALL	GO:0007127~meiosis I	0.0468984	CKS2, CHEK1, RAD51,	151	30	12954	8.57881	1	0.882051	60.1012
Functional Group 25	Median: 0.0016405167516291709
Category	Term	PValue	Genes	List Total	Pop Hits	Pop Total	Fold Enrichment	Bonferroni	Benjamini	FDR
GOTERM_BP_ALL	GO:0007346~regulation of progression through mitotic cell cycle	3.04718e-05	FBXO5, BIRC5, CDC25C, CDC2, CDT1, CDC6,	151	32	12954	16.0853	0.147864	0.00285324	0.0582724
GOTERM_BP_ALL	GO:0000080~G1 phase of mitotic cell cycle	0.00128699	E2F1, CDC25C, CDC2, CDC6,	151	19	12954	18.0606	0.998844	0.0800959	2.43334
GOTERM_BP_ALL	GO:0051318~G1 phase	0.00199404	E2F1, CDC25C, CDC2, CDC6,	151	22	12954	15.5978	0.999972	0.117305	3.74618
GOTERM_BP_ALL	GO:0007089~traversing start control point of mitotic cell cycle	0.00269245	CDC25C, CDC2, CDC6,	151	7	12954	36.7663	0.999999	0.153423	5.02652
Functional Group 26	Median: 0.0012745878727209354
Category	Term	PValue	Genes	List Total	Pop Hits	Pop Total	Fold Enrichment	Bonferroni	Benjamini	FDR
GOTERM_BP_ALL	GO:0000910~cytokinesis	3.04718e-05	BIRC5, AURKB, PRC1, ESPL1, NUSAP1, RACGAP1,	151	32	12954	16.0853	0.147864	0.00285324	0.0582724
GOTERM_BP_ALL	GO:0051656~establishment of organelle localization	0.000211744	CENPF, BIRC5, CENPE, ESPL1, NUSAP1,	151	26	12954	16.4977	0.671094	0.0164598	0.404262
GOTERM_BP_ALL	GO:0051640~organelle localization	0.000611289	CENPF, BIRC5, CENPE, ESPL1, NUSAP1,	151	34	12954	12.6159	0.959678	0.041908	1.16286
GOTERM_BP_ALL	GO:0050000~chromosome localization	0.00193789	CENPF, BIRC5, CENPE,	151	6	12954	42.894	0.999962	0.116811	3.64253
GOTERM_BP_ALL	GO:0051303~establishment of chromosome localization	0.00193789	CENPF, BIRC5, CENPE,	151	6	12954	42.894	0.999962	0.116811	3.64253
GOTERM_BP_ALL	GO:0045787~positive regulation of progression through cell cycle	0.0311209	BIRC5, ESPL1, NUSAP1,	151	24	12954	10.7235	1	0.769876	45.3796
Functional Group 27	Median: 0.00627507683142995
Category	Term	PValue	Genes	List Total	Pop Hits	Pop Total	Fold Enrichment	Bonferroni	Benjamini	FDR
GOTERM_BP_ALL	GO:0000079~regulation of cyclin-dependent protein kinase activity	9.53574e-08	CDC25A, CKS2, CDC25C, CKS1B, CHEK1, CCNE2, CDKN3, CDC6, CCNA2,	151	50	12954	15.4419	0.000500596	1.28389e-05	0.000182406
GOTERM_BP_ALL	GO:0045859~regulation of protein kinase activity	0.00505064	CDC25A, CKS2, CDC25C, CKS1B, CHEK1, CCNE2, CDKN3, CDC6, CCNA2,	151	228	12954	3.38637	1	0.255784	9.23143
GOTERM_BP_ALL	GO:0043549~regulation of kinase activity	0.0058876	CDC25A, CKS2, CDC25C, CKS1B, CHEK1, CCNE2, CDKN3, CDC6, CCNA2,	151	234	12954	3.29954	1	0.286116	10.6809
GOTERM_BP_ALL	GO:0051338~regulation of transferase activity	0.00666255	CDC25A, CKS2, CDC25C, CKS1B, CHEK1, CCNE2, CDKN3, CDC6, CCNA2,	151	239	12954	3.23051	1	0.308918	12.0034
GOTERM_BP_ALL	GO:0050790~regulation of catalytic activity	0.020443	FBXO5, CDC25A, BIRC5, WDR67, CKS2, CDC25C, CKS1B, CHEK1, CCNE2, CDKN3, CDC6, CCNA2,	151	469	12954	2.195	1	0.637101	32.6387
GOTERM_BP_ALL	GO:0065009~regulation of a molecular function	0.0218414	WDR67, BIRC5, CDC25A, CKS2, CDC25C, BLM, CDC6, CCNA2, FBXO5, CHEK1, CKS1B, CCNE2, CDKN3,	151	536	12954	2.08068	1	0.65826	34.4546
Functional Group 28	Median: 0.0031289240152050663
Category	Term	PValue	Genes	List Total	Pop Hits	Pop Total	Fold Enrichment	Bonferroni	Benjamini	FDR
GOTERM_CC_ALL	GO:0000940~outer kinetochore of condensed chromosome	0.000347417	BUB1B, CENPF, CENPE,	149	3	13658	91.6644	0.260631	0.00835264	0.537724
GOTERM_CC_ALL	GO:0000777~condensed chromosome kinetochore	0.00312892	BUB1B, CENPF, CENPE,	149	8	13658	34.3742	0.934342	0.0587229	4.74637
GOTERM_CC_ALL	GO:0000779~condensed chromosome, pericentric region	0.00312892	BUB1B, CENPF, CENPE,	149	8	13658	34.3742	0.934342	0.0587229	4.74637
Functional Group 29	Median: 0.0043789084247737135
Category	Term	PValue	Genes	List Total	Pop Hits	Pop Total	Fold Enrichment	Bonferroni	Benjamini	FDR
GOTERM_BP_ALL	GO:0006310~DNA recombination	0.000130507	EXO1, KPNA2, CHEK1, BLM, RAD54L, RAD51, RAD51AP1, PRKDC,	151	97	12954	7.07531	0.496079	0.0108194	0.249348
GOTERM_BP_ALL	GO:0006302~double-strand break repair	0.000611289	FEN1, RAD54L, RAD51, RAD51AP1, PRKDC,	151	34	12954	12.6159	0.959678	0.041908	1.16286
GOTERM_BP_ALL	GO:0000725~recombinational repair	0.00814653	RAD54L, RAD51, RAD51AP1,	151	12	12954	21.447	1	0.354863	14.4843
GOTERM_BP_ALL	GO:0000724~double-strand break repair via homologous recombination	0.00814653	RAD54L, RAD51, RAD51AP1,	151	12	12954	21.447	1	0.354863	14.4843
Functional Group 30	Median: 0.004776867292344898
Category	Term	PValue	Genes	List Total	Pop Hits	Pop Total	Fold Enrichment	Bonferroni	Benjamini	FDR
GOTERM_CC_ALL	GO:0043596~nuclear replication fork	0.000515604	POLA2, MCM7, MCM3, PRIM1,	149	15	13658	24.4438	0.361208	0.0120398	0.797067
GOTERM_CC_ALL	GO:0005658~alpha DNA polymerase:primase complex	0.00114163	POLA2, MCM3, PRIM1,	149	5	13658	54.9987	0.629404	0.0228203	1.75684
GOTERM_CC_ALL	GO:0030894~replisome	0.00841211	POLA2, MCM3, PRIM1,	149	13	13658	21.1533	0.999352	0.139135	12.2854
GOTERM_CC_ALL	GO:0043601~nuclear replisome	0.00841211	POLA2, MCM3, PRIM1,	149	13	13658	21.1533	0.999352	0.139135	12.2854
Functional Group 31	Median: 0.0063461984574923825
Category	Term	PValue	Genes	List Total	Pop Hits	Pop Total	Fold Enrichment	Bonferroni	Benjamini	FDR
GOTERM_BP_ALL	GO:0006334~nucleosome assembly	0.000132159	ASF1B, HMGB2, CHAF1B, MCM2, H2AFZ, CENPA, CHAF1A,	151	68	12954	8.83113	0.500432	0.0107854	0.2525
GOTERM_BP_ALL	GO:0031497~chromatin assembly	0.000346421	ASF1B, HMGB2, CHAF1B, MCM2, H2AFZ, CENPA, CHAF1A,	151	81	12954	7.41378	0.837873	0.0252994	0.660582
GOTERM_BP_ALL	GO:0006333~chromatin assembly or disassembly	0.0030517	ASF1B, HMGB2, CHAF1B, MCM2, H2AFZ, CENPA, CHAF1A,	151	123	12954	4.88225	1	0.170238	5.67882
GOTERM_BP_ALL	GO:0065004~protein-DNA complex assembly	0.00386107	ASF1B, HMGB2, CHAF1B, MCM2, H2AFZ, CENPA, CHAF1A,	151	129	12954	4.65517	1	0.206132	7.13286
GOTERM_BP_ALL	GO:0006325~establishment and/or maintenance of chromatin architecture	0.0063462	ASF1B, HMGB2, CHAF1B, EZH2, MCM2, H2AFZ, WHSC1, NASP, CENPA, CHAF1A,	151	288	12954	2.97875	1	0.299275	11.4658
GOTERM_BP_ALL	GO:0006323~DNA packaging	0.00722773	ASF1B, HMGB2, CHAF1B, EZH2, MCM2, H2AFZ, WHSC1, NASP, CENPA, CHAF1A,	151	294	12954	2.91796	1	0.327516	12.9562
GOTERM_BP_ALL	GO:0065003~macromolecular complex assembly	0.0184187	ASF1B, H2AFZ, CENPA, CHAF1A, CENPF, KNTC1, HMGB2, CHAF1B, CENPE, MCM2, SNRPG, ZW10, RAD51,	151	523	12954	2.1324	1	0.608839	29.9254
GOTERM_BP_ALL	GO:0022607~cellular component assembly	0.0300763	ASF1B, H2AFZ, CENPA, CHAF1A, CENPF, KNTC1, HMGB2, CHAF1B, CENPE, MCM2, SNRPG, ZW10, RAD51,	151	562	12954	1.98442	1	0.764167	44.242
GOTERM_BP_ALL	GO:0006461~protein complex assembly	0.120694	CENPF, KNTC1, CENPE, CHAF1B, ZW10, CHAF1A, RAD51,	151	290	12954	2.07075	1	0.9953	91.4598
Functional Group 32	Median: 0.6904990803477792
Category	Term	PValue	Genes	List Total	Pop Hits	Pop Total	Fold Enrichment	Bonferroni	Benjamini	FDR
GOTERM_BP_ALL	GO:0048015~phosphoinositide-mediated signaling	3.07719e-08	BUB1B, CKS2, TOP2A, HMGB2, PCNA, TYMS, ZWINT, RFC4, NDC80, FEN1, UBE2C, AURKA,	151	104	12954	9.89862	0.00016157	4.36711e-06	5.88627e-05
GOTERM_BP_ALL	GO:0019932~second-messenger-mediated signaling	0.000150457	BUB1B, CKS2, TOP2A, HMGB2, PCNA, TYMS, ZWINT, RFC4, NDC80, FEN1, UBE2C, AURKA,	151	249	12954	4.13437	0.546204	0.0119	0.287412
GOTERM_BP_ALL	GO:0007242~intracellular signaling cascade	0.690499	BUB1B, WDR67, CKS2, TOP2A, ZWINT, RFC4, FEN1, HMGB2, PCNA, ECT2, TYMS, UBE2C, NDC80, THOP1, AURKA, RACGAP1,	151	1424	12954	0.963911	1	1	100
GOTERM_BP_ALL	GO:0007165~signal transduction	0.999964	BUB1B, WDR67, CKS2, ARHGAP11A, TOP2A, ZWINT, RFC4, FEN1, TRAIP, RANBP1, HMGB2, PCNA, ECT2, TYMS, UBE2C, NDC80, THOP1, AURKA, RACGAP1,	151	3182	12954	0.512248	1	1	100
GOTERM_BP_ALL	GO:0007154~cell communication	0.999996	BUB1B, WDR67, CKS2, ARHGAP11A, TOP2A, OIP5, ZWINT, RFC4, FEN1, TRAIP, RANBP1, HMGB2, PCNA, ECT2, TYMS, UBE2C, NDC80, THOP1, AURKA, RACGAP1,	151	3537	12954	0.48509	1	1	100
Functional Group 33	Median: 0.005013417347210901
Category	Term	PValue	Genes	List Total	Pop Hits	Pop Total	Fold Enrichment	Bonferroni	Benjamini	FDR
GOTERM_MF_ALL	GO:0016772~transferase activity, transferring phosphorus-containing groups	4.32849e-06	PLK1, CKS2, CDC2, PBK, TTK, TK1, RFC3, NEK2, PLK4, POLE, CDKN3, AURKA, PRKDC, BUB1B, AURKB, DTYMK, CHEK1, CKS1B, PCNA, VRK1, POLA2, POLQ, BUB1, PRIM1, POLE2, CHEK2, MELK, POLR2D,	150	988	14097	2.6634	0.0123716	0.000957139	0.00775727
SP_PIR_KEYWORDS	kinase	7.37842e-05	BUB1B, AURKB, CKS2, PLK1, CDC2, TTK, PBK, TK1, CHEK1, DTYMK, CKS1B, VRK1, NEK2, PLK4, CDKN3, BUB1, AURKA, CHEK2, MELK, PRKDC,	156	677	14969	2.83472	0.0755748	0.00392145	0.117448
INTERPRO	IPR008271:Serine/threonine protein kinase, active site	0.000104028	BUB1B, AURKB, PLK1, CDC2, PBK, TTK, CHEK1, VRK1, NEK2, BUB1, AURKA, MELK, CHEK2,	140	343	14650	3.96606	0.457018	0.0967715	0.201123
SP_PIR_KEYWORDS	Serine/threonine-protein kinase	0.000112706	BUB1B, AURKB, PLK1, CDC2, PBK, TTK, CHEK1, VRK1, NEK2, BUB1, AURKA, CHEK2, MELK, PRKDC,	156	366	14969	3.67041	0.113114	0.00569984	0.179351
GOTERM_MF_ALL	GO:0004674~protein serine/threonine kinase activity	0.000129099	BUB1B, AURKB, PLK1, CDC2, PBK, TTK, CHEK1, VRK1, NEK2, PLK4, BUB1, AURKA, CHEK2, MELK, PRKDC,	150	415	14097	3.39687	0.310172	0.0167362	0.23112
INTERPRO	IPR000719:Protein kinase, core	0.000565509	BUB1B, AURKB, PLK1, CDC2, PBK, TTK, CHEK1, VRK1, NEK2, PLK4, BUB1, AURKA, CHEK2, MELK,	140	473	14650	3.09725	0.963864	0.241723	1.08871
UP_SEQ_FEATURE	binding site:ATP	0.000711995	BUB1B, AURKB, PLK1, TOP2A, CDC2, PBK, TTK, CHEK1, VRK1, NEK2, BUB1, AURKA, CHEK2, MELK,	125	421	11295	3.00485	0.999997	0.840168	1.5265
UP_SEQ_FEATURE	domain:Protein kinase	0.00129044	BUB1B, AURKB, PLK1, CDC2, PBK, TTK, CHEK1, VRK1, NEK2, BUB1, AURKA, MELK, CHEK2,	125	394	11295	2.98142	1	0.945456	2.75028
GOTERM_MF_ALL	GO:0016301~kinase activity	0.00161635	BUB1B, AURKB, CKS2, PLK1, CDC2, TTK, PBK, TK1, CHEK1, DTYMK, CKS1B, VRK1, NEK2, PLK4, CDKN3, BUB1, AURKA, CHEK2, MELK, PRKDC,	150	852	14097	2.2061	0.990461	0.135312	2.85756
SMART	SM00220:S_TKc	0.00212019	AURKB, PLK1, CHEK1, VRK1, CDC2, PLK4, NEK2, AURKA, TTK, PBK, CHEK2, MELK,	86	406	8573	2.94639	0.723682	0.226818	3.0902
GOTERM_MF_ALL	GO:0016740~transferase activity	0.00235924	PLK1, CKS2, CDC2, PBK, TTK, TK1, RFC3, NEK2, PLK4, POLE, CDKN3, AURKA, PRKDC, BUB1B, AURKB, TGS1, DTYMK, CHEK1, CKS1B, PCNA, VRK1, EZH2, POLA2, TYMS, POLQ, WHSC1, BUB1, PRIM1, POLE2, CHEK2, MELK, POLR2D,	150	1744	14097	1.7244	0.998879	0.181105	4.1449
INTERPRO	IPR002290:Serine/threonine protein kinase	0.00265564	AURKB, PLK1, CHEK1, CDC2, NEK2, AURKA, TTK, CHEK2, MELK,	140	250	14650	3.76714	1	0.699022	5.01584
GOTERM_MF_ALL	GO:0004672~protein kinase activity	0.00446841	BUB1B, AURKB, PLK1, CDC2, PBK, TTK, CHEK1, VRK1, NEK2, PLK4, BUB1, AURKA, CHEK2, MELK, PRKDC,	150	599	14097	2.35342	0.999997	0.300771	7.71261
UP_SEQ_FEATURE	active site:Proton acceptor	0.00555842	BUB1B, AURKB, PLK1, CDC2, PBK, TTK, CHEK1, VRK1, NEK2, BUB1, RRM1, AURKA, CHEK2, MELK,	125	532	11295	2.37789	1	0.999986	11.3419
GOTERM_MF_ALL	GO:0016773~phosphotransferase activity, alcohol group as acceptor	0.017223	BUB1B, AURKB, PLK1, CDC2, PBK, TTK, CHEK1, VRK1, NEK2, PLK4, BUB1, AURKA, CHEK2, MELK, PRKDC,	150	705	14097	1.99957	1	0.704373	26.7551
SP_PIR_KEYWORDS	transferase	0.0246846	BUB1B, AURKB, PLK1, CDC2, TTK, PBK, TK1, CHEK1, DTYMK, VRK1, TYMS, WHSC1, POLQ, NEK2, POLE, BUB1, PRIM1, AURKA, POLE2, CHEK2, MELK, PRKDC,	156	1287	14969	1.64026	1	0.613522	32.8387
GOTERM_BP_ALL	GO:0006468~protein amino acid phosphorylation	0.0297474	BUB1B, AURKB, PLK1, CDC2, PBK, TTK, CHEK1, VRK1, NEK2, PLK4, BUB1, AURKA, CHEK2, MELK,	151	626	12954	1.91858	1	0.763447	43.8792
GOTERM_BP_ALL	GO:0006793~phosphorus metabolic process	0.0369995	BUB1B, CDC25A, AURKB, PLK1, CDC25C, CDC2, MCM7, PBK, TTK, CHEK1, VRK1, NEK2, PLK4, CDKN3, BUB1, AURKA, CHEK2, MELK,	151	919	12954	1.68029	1	0.818525	51.3821
GOTERM_BP_ALL	GO:0006796~phosphate metabolic process	0.0369995	BUB1B, CDC25A, AURKB, PLK1, CDC25C, CDC2, MCM7, PBK, TTK, CHEK1, VRK1, NEK2, PLK4, CDKN3, BUB1, AURKA, CHEK2, MELK,	151	919	12954	1.68029	1	0.818525	51.3821
GOTERM_BP_ALL	GO:0016310~phosphorylation	0.0573789	BUB1B, AURKB, PLK1, CDC2, MCM7, PBK, TTK, CHEK1, VRK1, NEK2, PLK4, BUB1, AURKA, CHEK2, MELK,	151	760	12954	1.69319	1	0.924658	67.7074
GOTERM_BP_ALL	GO:0043687~post-translational protein modification	0.0594038	BUB1B, CDC25A, AURKB, PLK1, CDC25C, CDC2, USP1, TTK, PBK, FBXO5, CDCA3, CHEK1, VRK1, DTL, PLK4, NEK2, CDC20, CDKN3, UBE2S, UBE2C, BUB1, AURKA, CHEK2, MELK,	151	1417	12954	1.45301	1	0.929889	69.0088
GOTERM_BP_ALL	GO:0006464~protein modification process	0.158701	CDC25A, PLK1, CDC2, USP1, PBK, TTK, FBXO5, NEK2, PLK4, CDKN3, CDC20, UBE2S, AURKA, PRKDC, BUB1B, AURKB, CDC25C, CDCA3, CHEK1, VRK1, DTL, UBE2C, BUB1, MELK, CHEK2,	151	1677	12954	1.27889	1	0.998966	96.3323
GOTERM_BP_ALL	GO:0043412~biopolymer modification	0.214213	CDC25A, PLK1, CDC2, USP1, PBK, TTK, FBXO5, NEK2, PLK4, CDKN3, CDC20, UBE2S, AURKA, PRKDC, BUB1B, AURKB, CDC25C, CDCA3, CHEK1, VRK1, DTL, UBE2C, BUB1, MELK, CHEK2,	151	1749	12954	1.22624	1	0.999921	99.0061
GOTERM_BP_ALL	GO:0019538~protein metabolic process	0.727425	CDC25A, PLK1, CDC2, USP1, TTK, PBK, FBXO5, CENPF, KNTC1, CENPE, PLK4, NEK2, CDC20, KIF14, CDKN3, UBE2S, AURKA, PRKDC, BUB1B, AURKB, CDC25C, ESPL1, CHAF1A, CDCA3, CHEK1, VRK1, CHAF1B, DTL, SGTA, ZW10, UBE2C, THOP1, BUB1, CHEK2, MELK, RAD51,	151	3260	12954	0.947353	1	1	100
GOTERM_BP_ALL	GO:0044267~cellular protein metabolic process	0.827345	CDC25A, PLK1, CDC2, USP1, TTK, PBK, FBXO5, CENPF, CENPE, NEK2, PLK4, CDC20, KIF14, CDKN3, UBE2S, AURKA, PRKDC, BUB1B, AURKB, CDC25C, ESPL1, CHAF1A, CDCA3, CHEK1, VRK1, DTL, SGTA, UBE2C, THOP1, BUB1, CHEK2, MELK,	151	3056	12954	0.898304	1	1	100
GOTERM_BP_ALL	GO:0044260~cellular macromolecule metabolic process	0.852466	CDC25A, PLK1, CDC2, USP1, TTK, PBK, FBXO5, CENPF, CENPE, NEK2, PLK4, CDC20, KIF14, CDKN3, UBE2S, AURKA, PRKDC, BUB1B, AURKB, CDC25C, ESPL1, CHAF1A, CDCA3, CHEK1, VRK1, DTL, SGTA, UBE2C, THOP1, BUB1, CHEK2, MELK,	151	3103	12954	0.884698	1	1	100
Functional Group 34	Median: 0.0425797376833069
Category	Term	PValue	Genes	List Total	Pop Hits	Pop Total	Fold Enrichment	Bonferroni	Benjamini	FDR
INTERPRO	IPR000357:HEAT	0.00335799	NCAPG2, CKAP5, NCAPD3, NCAPG, PRKDC,	140	65	14650	8.04945	1	0.755936	6.30195
UP_SEQ_FEATURE	repeat:HEAT 1	0.0425797	CKAP5, NCAPG, PRKDC,	125	30	11295	9.036	1	1	60.928
UP_SEQ_FEATURE	repeat:HEAT 2	0.0425797	CKAP5, NCAPG, PRKDC,	125	30	11295	9.036	1	1	60.928
Functional Group 35	Median: 0.02686904036390151
Category	Term	PValue	Genes	List Total	Pop Hits	Pop Total	Fold Enrichment	Bonferroni	Benjamini	FDR
UP_SEQ_FEATURE	domain:FHA	0.0260228	KIF14, MKI67, CHEK2,	125	23	11295	11.7861	1	1	43.4173
INTERPRO	IPR000253:Forkhead-associated	0.026869	KIF14, MKI67, CHEK2,	140	27	14650	11.627	1	0.999918	40.9674
SMART	SM00240:FHA	0.0290464	KIF14, MKI67, CHEK2,	86	27	8573	11.0762	1	0.922061	35.3343
Functional Group 36	Median: 0.03505562949249363
Category	Term	PValue	Genes	List Total	Pop Hits	Pop Total	Fold Enrichment	Bonferroni	Benjamini	FDR
GOTERM_MF_ALL	GO:0004523~ribonuclease H activity	0.00298016	EXO1, RNASEH2A, FEN1,	150	8	14097	35.2425	0.999813	0.217491	5.20851
GOTERM_MF_ALL	GO:0004520~endodeoxyribonuclease activity	0.0151963	EXO1, NEIL3, FEN1,	150	18	14097	15.6633	1	0.667461	24.0002
GOTERM_MF_ALL	GO:0004518~nuclease activity	0.0215138	EXO1, RNASEH2A, EXOSC9, NEIL3, POLE, FEN1,	150	150	14097	3.7592	1	0.758664	32.2794
GOTERM_MF_ALL	GO:0004527~exonuclease activity	0.0244527	EXO1, EXOSC9, POLE, FEN1,	150	59	14097	6.37153	1	0.794483	35.8336
GOTERM_MF_ALL	GO:0016891~endoribonuclease activity, producing 5'-phosphomonoesters	0.0283984	EXO1, RNASEH2A, FEN1,	150	25	14097	11.2776	1	0.828452	40.3291
GOTERM_MF_ALL	GO:0016796~exonuclease activity, active with either ribo- or deoxyribonucleic acids and producing 5'-phosphomonoesters	0.0283984	EXO1, EXOSC9, FEN1,	150	25	14097	11.2776	1	0.828452	40.3291
GOTERM_MF_ALL	GO:0004540~ribonuclease activity	0.0289783	EXO1, RNASEH2A, EXOSC9, FEN1,	150	63	14097	5.96698	1	0.828288	40.9641
GOTERM_MF_ALL	GO:0016893~endonuclease activity, active with either ribo- or deoxyribonucleic acids and producing 5'-phosphomonoesters	0.0350556	EXO1, RNASEH2A, FEN1,	150	28	14097	10.0693	1	0.876866	47.2468
GOTERM_MF_ALL	GO:0004536~deoxyribonuclease activity	0.0422509	EXO1, NEIL3, FEN1,	150	31	14097	9.09484	1	0.916516	53.869
SP_PIR_KEYWORDS	nuclease	0.042808	EXO1, RNASEH2A, EXOSC9, FEN1,	156	75	14969	5.11761	1	0.777554	50.1826
SP_PIR_KEYWORDS	Exonuclease	0.0481546	EXO1, EXOSC9, FEN1,	156	34	14969	8.46663	1	0.796633	54.4343
GOTERM_MF_ALL	GO:0004519~endonuclease activity	0.0560113	EXO1, RNASEH2A, NEIL3, FEN1,	150	82	14097	4.58439	1	0.958745	64.408
GOTERM_MF_ALL	GO:0004521~endoribonuclease activity	0.0637716	EXO1, RNASEH2A, FEN1,	150	39	14097	7.22923	1	0.972006	69.3025
SP_PIR_KEYWORDS	Endonuclease	0.0759927	EXO1, RNASEH2A, FEN1,	156	44	14969	6.5424	1	0.903492	71.5993
GOTERM_MF_ALL	GO:0016788~hydrolase activity, acting on ester bonds	0.228192	CDC25A, EXO1, CDC25C, RNASEH2A, EXOSC9, NEIL3, POLE, CDKN3, USP1, FEN1,	150	634	14097	1.48233	1	0.999995	99.0363
Functional Group 37	Median: 0.1326764685569011
Category	Term	PValue	Genes	List Total	Pop Hits	Pop Total	Fold Enrichment	Bonferroni	Benjamini	FDR
GOTERM_MF_ALL	GO:0046982~protein heterodimerization activity	0.00104433	CENPF, BIRC5, TIMELESS, SMC2, TOP2A, POLA2, SMC4,	150	109	14097	6.03541	0.950464	0.101765	1.8552
GOTERM_MF_ALL	GO:0046983~protein dimerization activity	0.054235	CENPF, BIRC5, TIMELESS, KNTC1, SMC2, TOP2A, POLA2, SMC4,	150	321	14097	2.34218	1	0.956911	63.1884
GOTERM_MF_ALL	GO:0042802~identical protein binding	0.211118	CENPF, BIRC5, TIMELESS, TRIP13, TOP2A, RAD51, MCM6,	150	378	14097	1.74037	1	0.99999	98.5736
GOTERM_MF_ALL	GO:0042803~protein homodimerization activity	0.253541	CENPF, BIRC5, TIMELESS, TOP2A,	150	165	14097	2.2783	1	0.999998	99.4703
Functional Group 38	Median: 0.18798301048266414
Category	Term	PValue	Genes	List Total	Pop Hits	Pop Total	Fold Enrichment	Bonferroni	Benjamini	FDR
GOTERM_MF_ALL	GO:0016538~cyclin-dependent protein kinase regulator activity	0.00225071	CKS2, CKS1B, CCNE2,	150	7	14097	40.2771	0.998467	0.178295	3.95783
GOTERM_MF_ALL	GO:0019887~protein kinase regulator activity	0.187983	CKS2, CKS1B, CCNE2,	150	75	14097	3.7592	1	0.999967	97.6055
GOTERM_MF_ALL	GO:0019207~kinase regulator activity	0.250067	CKS2, CKS1B, CCNE2,	150	91	14097	3.09824	1	0.999998	99.4244
Functional Group 39	Median: 0.09363880306040763
Category	Term	PValue	Genes	List Total	Pop Hits	Pop Total	Fold Enrichment	Bonferroni	Benjamini	FDR
GOTERM_MF_ALL	GO:0004386~helicase activity	0.00080752	MCM4, BLM, POLQ, MCM7, DDX39, RAD54L, ERCC6L, MCM6,	150	143	14097	5.25762	0.902057	0.0824522	1.4374
INTERPRO	IPR001650:DNA/RNA helicase, C-terminal	0.0171977	BLM, POLQ, DDX39, RAD54L, ERCC6L,	140	104	14650	5.03091	1	0.998278	28.5165
INTERPRO	IPR014021:Helicase, superfamily 1 and 2, ATP-binding	0.0171977	BLM, POLQ, DDX39, RAD54L, ERCC6L,	140	104	14650	5.03091	1	0.998278	28.5165
SMART	SM00490:HELICc	0.0195547	BLM, POLQ, DDX39, RAD54L, ERCC6L,	86	104	8573	4.7926	0.999994	0.86393	25.3281
INTERPRO	IPR014001:DEAD-like helicase, N-terminal	0.0763423	BLM, POLQ, DDX39, RAD54L,	140	104	14650	4.02473	1	1	78.4933
SMART	SM00487:DEXDc	0.0936388	BLM, POLQ, DDX39, RAD54L,	86	109	8573	3.6582	1	0.998667	76.6378
INTERPRO	IPR011545:DNA/RNA helicase, DEAD/DEAH box type, N-terminal	0.114012	BLM, POLQ, DDX39,	140	61	14650	5.14637	1	1	90.3921
SP_PIR_KEYWORDS	helicase	0.142438	BLM, POLQ, DDX39, RAD54L,	156	126	14969	3.04619	1	0.988001	91.3473
UP_SEQ_FEATURE	domain:Helicase C-terminal	0.19107	BLM, DDX39, RAD54L,	125	73	11295	3.71342	1	1	98.9741
UP_SEQ_FEATURE	domain:Helicase ATP-binding	0.207063	BLM, DDX39, RAD54L,	125	77	11295	3.52052	1	1	99.3335
GOTERM_MF_ALL	GO:0008026~ATP-dependent helicase activity	0.277515	BLM, POLQ, DDX39,	150	98	14097	2.87694	1	0.999999	99.7049
Functional Group 40	Median: 0.14588769336411925
Category	Term	PValue	Genes	List Total	Pop Hits	Pop Total	Fold Enrichment	Bonferroni	Benjamini	FDR
GOTERM_BP_ALL	GO:0001824~blastocyst development	0.0126694	GINS1, NCAPG2, NASP,	151	15	12954	17.1576	1	0.48464	21.6432
GOTERM_BP_ALL	GO:0001701~in utero embryonic development	0.137128	GINS1, NCAPG2, NASP,	151	56	12954	4.59579	1	0.997643	94.047
GOTERM_BP_ALL	GO:0009792~embryonic development ending in birth or egg hatching	0.145888	GINS1, NCAPG2, NASP, PRKDC,	151	114	12954	3.01011	1	0.998287	95.1025
GOTERM_BP_ALL	GO:0043009~chordate embryonic development	0.145888	GINS1, NCAPG2, NASP, PRKDC,	151	114	12954	3.01011	1	0.998287	95.1025
GOTERM_BP_ALL	GO:0009790~embryonic development	0.433767	GINS1, NCAPG2, NASP, RACGAP1, PRKDC,	151	290	12954	1.4791	1	1	99.9981
Functional Group 41	Median: 0.23618489930386194
Category	Term	PValue	Genes	List Total	Pop Hits	Pop Total	Fold Enrichment	Bonferroni	Benjamini	FDR
GOTERM_BP_ALL	GO:0009262~deoxyribonucleotide metabolic process	0.00814653	DTYMK, TYMS, RRM2,	151	12	12954	21.447	1	0.354863	14.4843
GOTERM_BP_ALL	GO:0006221~pyrimidine nucleotide biosynthetic process	0.0311209	DTYMK, TYMS, CTPS,	151	24	12954	10.7235	1	0.769876	45.3796
GOTERM_BP_ALL	GO:0006220~pyrimidine nucleotide metabolic process	0.0526846	DTYMK, TYMS, CTPS,	151	32	12954	8.04263	1	0.908209	64.4882
GOTERM_BP_ALL	GO:0009117~nucleotide metabolic process	0.236121	DTYMK, TYMS, CTPS, DHFR, RRM2,	151	214	12954	2.00439	1	0.999972	99.4214
GOTERM_BP_ALL	GO:0009165~nucleotide biosynthetic process	0.236249	DTYMK, TYMS, CTPS, DHFR,	151	145	12954	2.36657	1	0.99997	99.4232
GOTERM_BP_ALL	GO:0055086~nucleobase, nucleoside and nucleotide metabolic process	0.26643	DTYMK, TYMS, CTPS, DHFR, RRM2,	151	226	12954	1.89797	1	0.999993	99.7333
GOTERM_BP_ALL	GO:0044249~cellular biosynthetic process	0.997467	DTYMK, TYMS, CTPS, DHFR, KIF14,	151	991	12954	0.432836	1	1	100
GOTERM_BP_ALL	GO:0009058~biosynthetic process	0.999925	DTYMK, TYMS, CTPS, DHFR, KIF14,	151	1337	12954	0.320823	1	1	100
Functional Group 42	Median: 0.2191497389729517
Category	Term	PValue	Genes	List Total	Pop Hits	Pop Total	Fold Enrichment	Bonferroni	Benjamini	FDR
UP_SEQ_FEATURE	repeat:TPR 3	0.199046	SGTA, NASP, PRKDC,	125	75	11295	3.6144	1	1	99.1717
UP_SEQ_FEATURE	repeat:TPR 1	0.21915	SGTA, NASP, PRKDC,	125	80	11295	3.3885	1	1	99.5217
UP_SEQ_FEATURE	repeat:TPR 2	0.21915	SGTA, NASP, PRKDC,	125	80	11295	3.3885	1	1	99.5217
SP_PIR_KEYWORDS	TPR repeat	0.357234	SGTA, NASP, PRKDC,	156	121	14969	2.37905	1	0.999986	99.9123
Functional Group 43	Median: 0.2571232160778542
Category	Term	PValue	Genes	List Total	Pop Hits	Pop Total	Fold Enrichment	Bonferroni	Benjamini	FDR
UP_SEQ_FEATURE	repeat:WD 5	0.207549	WDR67, CHAF1B, CDC20, WDHD1,	125	143	11295	2.52755	1	1	99.3422
UP_SEQ_FEATURE	repeat:WD 7	0.223193	CHAF1B, CDC20, WDHD1,	125	81	11295	3.34667	1	1	99.5724
UP_SEQ_FEATURE	repeat:WD 4	0.233437	WDR67, CHAF1B, CDC20, WDHD1,	125	152	11295	2.37789	1	1	99.679
INTERPRO	IPR001680:WD40 repeat	0.241956	WDR67, CHAF1B, WDR76, CDC20, WDHD1,	140	264	14650	1.98187	1	1	99.5303
UP_SEQ_FEATURE	repeat:WD 3	0.25396	WDR67, CHAF1B, CDC20, WDHD1,	125	159	11295	2.27321	1	1	99.8214
SP_PIR_KEYWORDS	wd repeat	0.260287	WDR67, CHAF1B, WDR76, CDC20, WDHD1,	156	250	14969	1.9191	1	0.999734	99.1784
UP_SEQ_FEATURE	repeat:WD 1	0.262837	WDR67, CHAF1B, CDC20, WDHD1,	125	162	11295	2.23111	1	1	99.8621
UP_SEQ_FEATURE	repeat:WD 2	0.262837	WDR67, CHAF1B, CDC20, WDHD1,	125	162	11295	2.23111	1	1	99.8621
SMART	SM00320:WD40	0.266022	WDR67, CHAF1B, WDR76, CDC20, WDHD1,	86	264	8573	1.88799	1	1	98.9683
UP_SEQ_FEATURE	repeat:WD 6	0.368727	CHAF1B, CDC20, WDHD1,	125	117	11295	2.31692	1	1	99.9952
Functional Group 44	Median: 0.29799131940260454
Category	Term	PValue	Genes	List Total	Pop Hits	Pop Total	Fold Enrichment	Bonferroni	Benjamini	FDR
GOTERM_MF_ALL	GO:0030234~enzyme regulator activity	0.113311	WDR67, BIRC5, CKS2, ARHGAP11A, PTTG1, DBF4, RANBP1, CKS1B, ECT2, PCNA, RFC3, CCNE2, RACGAP1,	150	768	14097	1.59081	1	0.997922	88.4135
GOTERM_MF_ALL	GO:0008047~enzyme activator activity	0.221322	WDR67, RANBP1, ARHGAP11A, RFC3, DBF4, RACGAP1,	150	305	14097	1.84879	1	0.999994	98.8704
GOTERM_MF_ALL	GO:0005096~GTPase activator activity	0.374661	WDR67, RANBP1, ARHGAP11A, RACGAP1,	150	207	14097	1.81604	1	1	99.9778
GOTERM_MF_ALL	GO:0030695~GTPase regulator activity	0.541471	WDR67, RANBP1, ARHGAP11A, ECT2, RACGAP1,	150	365	14097	1.2874	1	1	99.9999
Functional Group 45	Median: 0.48783744512789856
Category	Term	PValue	Genes	List Total	Pop Hits	Pop Total	Fold Enrichment	Bonferroni	Benjamini	FDR
UP_SEQ_FEATURE	compositionally biased region:Poly-Glu	0.0867184	BUB1B, KPNA2, POLA2, SHCBP1, DDX39, NCAPG, CHAF1A,	125	279	11295	2.2671	1	1	85.9018
GOTERM_BP_ALL	GO:0006913~nucleocytoplasmic transport	0.487837	KPNA2, POLA2, DDX39,	151	141	12954	1.82528	1	1	99.9997
GOTERM_BP_ALL	GO:0051169~nuclear transport	0.495272	KPNA2, POLA2, DDX39,	151	143	12954	1.79975	1	1	99.9998
Functional Group 46	Median: 0.45527684371303445
Category	Term	PValue	Genes	List Total	Pop Hits	Pop Total	Fold Enrichment	Bonferroni	Benjamini	FDR
GOTERM_BP_ALL	GO:0007276~gamete generation	0.203871	FBXO5, ASF1B, CHEK1, PTTG1, CASC5, RACGAP1,	151	270	12954	1.9064	1	0.999877	98.7237
GOTERM_BP_ALL	GO:0019953~sexual reproduction	0.315009	FBXO5, ASF1B, CHEK1, PTTG1, CASC5, RACGAP1,	151	321	12954	1.60352	1	0.999999	99.9281
GOTERM_BP_ALL	GO:0007283~spermatogenesis	0.455277	ASF1B, PTTG1, CASC5, RACGAP1,	151	215	12954	1.59606	1	1	99.9991
GOTERM_BP_ALL	GO:0048232~male gamete generation	0.455277	ASF1B, PTTG1, CASC5, RACGAP1,	151	215	12954	1.59606	1	1	99.9991
GOTERM_BP_ALL	GO:0000003~reproduction	0.575237	FBXO5, ASF1B, TOP2A, CHEK1, PTTG1, CASC5, RACGAP1,	151	527	12954	1.1395	1	1	100
Functional Group 47	Median: 0.4665983066243081
Category	Term	PValue	Genes	List Total	Pop Hits	Pop Total	Fold Enrichment	Bonferroni	Benjamini	FDR
SP_PIR_KEYWORDS	phosphoric monoester hydrolase	0.160086	CDC25A, CDC25C, CDKN3,	156	69	14969	4.17196	1	0.992474	93.7867
GOTERM_MF_ALL	GO:0004725~protein tyrosine phosphatase activity	0.277515	CDC25A, CDC25C, CDKN3,	150	98	14097	2.87694	1	0.999999	99.7049
SP_PIR_KEYWORDS	protein phosphatase	0.338433	CDC25A, CDC25C, CDKN3,	156	116	14969	2.4816	1	0.999978	99.8612
GOTERM_BP_ALL	GO:0006470~protein amino acid dephosphorylation	0.437925	CDC25A, CDC25C, CDKN3,	151	128	12954	2.01066	1	1	99.9984
GOTERM_BP_ALL	GO:0016311~dephosphorylation	0.495272	CDC25A, CDC25C, CDKN3,	151	143	12954	1.79975	1	1	99.9998
GOTERM_MF_ALL	GO:0004721~phosphoprotein phosphatase activity	0.496045	CDC25A, CDC25C, CDKN3,	150	158	14097	1.78443	1	1	99.9995
GOTERM_MF_ALL	GO:0016791~phosphoric monoester hydrolase activity	0.71358	CDC25A, CDC25C, CDKN3,	150	235	14097	1.19974	1	1	100
GOTERM_MF_ALL	GO:0042578~phosphoric ester hydrolase activity	0.845715	CDC25A, CDC25C, CDKN3,	150	312	14097	0.903654	1	1	100
Functional Group 48	Median: 0.9017272249772478
Category	Term	PValue	Genes	List Total	Pop Hits	Pop Total	Fold Enrichment	Bonferroni	Benjamini	FDR
GOTERM_CC_ALL	GO:0005635~nuclear envelope	0.122742	CENPF, LMNB1, KPNA2, PCNA, TMPO,	149	175	13658	2.61898	1	0.878445	86.8926
GOTERM_CC_ALL	GO:0044453~nuclear membrane part	0.263081	LMNB1, KPNA2, TMPO,	149	92	13658	2.98906	1	0.99196	99.1235
GOTERM_CC_ALL	GO:0031965~nuclear membrane	0.420109	LMNB1, KPNA2, TMPO,	149	132	13658	2.08328	1	0.999753	99.9787
GOTERM_CC_ALL	GO:0031967~organelle envelope	0.824623	CENPF, LMNB1, KPNA2, PCNA, TMPO,	149	524	13658	0.874661	1	1	100
GOTERM_CC_ALL	GO:0031975~envelope	0.826877	CENPF, LMNB1, KPNA2, PCNA, TMPO,	149	526	13658	0.871335	1	1	100
GOTERM_CC_ALL	GO:0012505~endomembrane system	0.976577	CENPF, LMNB1, KPNA2, PCNA, ZW10, TMPO,	149	931	13658	0.590748	1	1	100
GOTERM_CC_ALL	GO:0031090~organelle membrane	0.999967	LMNB1, KPNA2, ZW10, TMPO,	149	1335	13658	0.27465	1	1	100
SP_PIR_KEYWORDS	membrane	1	LMNB1, ZW10, TMPO,	156	4667	14969	0.061681	1	1	100
GOTERM_CC_ALL	GO:0044425~membrane part	1	LMNB1, KPNA2, ZW10, TMPO,	149	5093	13658	0.0719925	1	1	100
GOTERM_CC_ALL	GO:0016020~membrane	1	CENPF, LMNB1, KPNA2, PCNA, ZW10, TMPO,	149	6103	13658	0.0901174	1	1	100
Functional Group 49	Median: 0.59190625863721
Category	Term	PValue	Genes	List Total	Pop Hits	Pop Total	Fold Enrichment	Bonferroni	Benjamini	FDR
SP_PIR_KEYWORDS	Ubl conjugation pathway	0.436218	FBXO5, CDCA3, CDC20, USP1, UBE2C, UBE2S,	156	418	14969	1.37735	1	0.999999	99.9891
KEGG_PATHWAY	hsa04120:Ubiquitin mediated proteolysis	0.495976	CDC20, UBE2C, UBE2S,	53	131	4126	1.7828	1	1	99.9848
GOTERM_BP_ALL	GO:0006512~ubiquitin cycle	0.527236	FBXO5, CDCA3, DTL, CDC20, USP1, UBE2C, UBE2S,	151	502	12954	1.19625	1	1	99.9999
GOTERM_BP_ALL	GO:0006511~ubiquitin-dependent protein catabolic process	0.574062	CDC20, USP1, UBE2C,	151	165	12954	1.55978	1	1	100
GOTERM_BP_ALL	GO:0019941~modification-dependent protein catabolic process	0.579371	CDC20, USP1, UBE2C,	151	167	12954	1.5411	1	1	100
GOTERM_BP_ALL	GO:0043632~modification-dependent macromolecule catabolic process	0.579371	CDC20, USP1, UBE2C,	151	167	12954	1.5411	1	1	100
GOTERM_BP_ALL	GO:0051603~proteolysis involved in cellular protein catabolic process	0.585426	CDC20, USP1, UBE2C,	151	169	12954	1.52287	1	1	100
GOTERM_BP_ALL	GO:0044257~cellular protein catabolic process	0.591906	CDC20, USP1, UBE2C,	151	171	12954	1.50505	1	1	100
GOTERM_BP_ALL	GO:0043285~biopolymer catabolic process	0.706666	RNASEH2A, CDC20, USP1, UBE2C,	151	313	12954	1.09633	1	1	100
GOTERM_BP_ALL	GO:0044265~cellular macromolecule catabolic process	0.710743	RNASEH2A, CDC20, USP1, UBE2C,	151	315	12954	1.08937	1	1	100
GOTERM_BP_ALL	GO:0030163~protein catabolic process	0.740375	CDC20, USP1, UBE2C,	151	226	12954	1.13878	1	1	100
GOTERM_BP_ALL	GO:0009057~macromolecule catabolic process	0.848972	RNASEH2A, CDC20, USP1, UBE2C,	151	402	12954	0.853613	1	1	100
GOTERM_BP_ALL	GO:0044248~cellular catabolic process	0.953049	RNASEH2A, CDC20, USP1, UBE2C,	151	541	12954	0.634293	1	1	100
GOTERM_BP_ALL	GO:0006508~proteolysis	0.963472	ESPL1, CDC20, USP1, UBE2C, THOP1,	151	695	12954	0.61718	1	1	100
GOTERM_BP_ALL	GO:0009056~catabolic process	0.986206	RNASEH2A, CDC20, USP1, UBE2C,	151	674	12954	0.509128	1	1	100
Functional Group 50	Median: 0.8140879364377087
Category	Term	PValue	Genes	List Total	Pop Hits	Pop Total	Fold Enrichment	Bonferroni	Benjamini	FDR
GOTERM_BP_ALL	GO:0019219~regulation of nucleobase, nucleoside, nucleotide and nucleic acid metabolic process	0.272751	TIMELESS, ASF1B, KPNA2, BLM, MYBL2, MCM7, FOXM1, MCM6, CENPF, E2F1, KNTC1, HMGB2, GMNN, TMPO, CDC45L, CDT1, TGS1, E2F8, CDC6, MCM3, CCNA2, CHAF1A, MCM4, MCM5, TIPIN, PCNA, CHAF1B, EZH2, MCM2, WHSC1, WDHD1, RAD51,	151	2393	12954	1.14719	1	0.999995	99.774
GOTERM_BP_ALL	GO:0031323~regulation of cellular metabolic process	0.465633	TIMELESS, ASF1B, KPNA2, BLM, MYBL2, MCM7, FOXM1, MCM6, CENPF, E2F1, KNTC1, HMGB2, GMNN, TMPO, CDC45L, CDT1, TGS1, E2F8, CDC6, MCM3, CCNA2, CHAF1A, MCM4, MCM5, TIPIN, PCNA, CHAF1B, EZH2, MCM2, WHSC1, WDHD1, RAD51,	151	2606	12954	1.05342	1	1	99.9994
GOTERM_BP_ALL	GO:0019222~regulation of metabolic process	0.557627	TIMELESS, ASF1B, KPNA2, BLM, MYBL2, MCM7, FOXM1, MCM6, CENPF, E2F1, KNTC1, HMGB2, GMNN, TMPO, CDC45L, CDT1, TGS1, E2F8, CDC6, MCM3, CCNA2, CHAF1A, MCM4, MCM5, TIPIN, PCNA, CHAF1B, EZH2, MCM2, WHSC1, WDHD1, RAD51,	151	2704	12954	1.01524	1	1	100
GOTERM_BP_ALL	GO:0006350~transcription	0.700307	TIMELESS, ASF1B, MYBL2, MCM7, PTTG1, FOXM1, MCM6, CENPF, TRIP13, KNTC1, E2F1, HMGB2, TMPO, TGS1, E2F8, MCM3, CCNA2, CHAF1A, MCM4, MCM5, CHAF1B, MCM2, EZH2, WHSC1, PRIM1, WDHD1, POLR2D,	151	2424	12954	0.95556	1	1	100
SP_PIR_KEYWORDS	Transcription	0.70544	TIMELESS, ASF1B, MYBL2, MCM7, MCM3, FOXM1, CHAF1A, MCM6, E2F1, MCM4, MCM5, CHAF1B, EZH2, MCM2, WHSC1, PRIM1, POLR2D,	156	1711	14969	0.953382	1	1	100
GOTERM_BP_ALL	GO:0032774~RNA biosynthetic process	0.777382	TIMELESS, ASF1B, MYBL2, PTTG1, MCM7, E2F8, TGS1, MCM3, FOXM1, CHAF1A, MCM6, E2F1, MCM4, KNTC1, TRIP13, MCM5, HMGB2, CHAF1B, EZH2, MCM2, WHSC1, PRIM1, WDHD1, POLR2D,	151	2251	12954	0.914666	1	1	100
GOTERM_BP_ALL	GO:0016070~RNA metabolic process	0.814088	TIMELESS, ASF1B, MYBL2, MCM7, PTTG1, FOXM1, MCM6, TRIP13, KNTC1, E2F1, HMGB2, RNASEH2A, EXOSC9, INTS7, DDX39, TGS1, E2F8, MCM3, CHAF1A, MCM4, MCM5, CHAF1B, EZH2, MCM2, SNRPG, WHSC1, PRIM1, WDHD1, POLR2D,	151	2761	12954	0.90107	1	1	100
GOTERM_BP_ALL	GO:0006351~transcription, DNA-dependent	0.837039	TIMELESS, ASF1B, MYBL2, MCM7, PTTG1, E2F8, TGS1, MCM3, FOXM1, CHAF1A, MCM6, E2F1, MCM4, KNTC1, TRIP13, MCM5, HMGB2, CHAF1B, EZH2, MCM2, WHSC1, WDHD1, POLR2D,	151	2248	12954	0.877725	1	1	100
SP_PIR_KEYWORDS	Transcription regulation	0.839569	TIMELESS, ASF1B, MYBL2, MCM7, MCM3, FOXM1, CHAF1A, MCM6, MCM4, E2F1, MCM5, CHAF1B, EZH2, MCM2, WHSC1,	156	1678	14969	0.857763	1	1	100
GOTERM_BP_ALL	GO:0045449~regulation of transcription	0.883274	TIMELESS, ASF1B, MYBL2, MCM7, E2F8, TGS1, MCM3, CCNA2, FOXM1, CHAF1A, MCM6, CENPF, E2F1, MCM4, KNTC1, MCM5, HMGB2, CHAF1B, EZH2, MCM2, WHSC1, WDHD1, TMPO,	151	2334	12954	0.845384	1	1	100
GOTERM_BP_ALL	GO:0010467~gene expression	0.922123	TIMELESS, ASF1B, MYBL2, MCM7, PTTG1, FOXM1, MCM6, CENPF, E2F1, TRIP13, KNTC1, HMGB2, EXOSC9, KIF14, TMPO, INTS7, DDX39, TGS1, E2F8, MCM3, CCNA2, CHAF1A, MCM4, MCM5, CHAF1B, EZH2, MCM2, SNRPG, WHSC1, PRIM1, WDHD1, POLR2D,	151	3275	12954	0.838235	1	1	100
GOTERM_BP_ALL	GO:0006355~regulation of transcription, DNA-dependent	0.9395	TIMELESS, ASF1B, MYBL2, MCM7, TGS1, E2F8, MCM3, FOXM1, CHAF1A, MCM6, E2F1, MCM4, KNTC1, MCM5, HMGB2, CHAF1B, EZH2, MCM2, WHSC1, WDHD1,	151	2195	12954	0.781668	1	1	100
GOTERM_BP_ALL	GO:0010468~regulation of gene expression	0.941855	TIMELESS, ASF1B, MYBL2, MCM7, E2F8, TGS1, MCM3, CCNA2, FOXM1, CHAF1A, MCM6, CENPF, E2F1, MCM4, KNTC1, MCM5, HMGB2, CHAF1B, EZH2, MCM2, WHSC1, WDHD1, TMPO,	151	2494	12954	0.791149	1	1	100
Functional Group 51	Median: 0.7542202045603125
Category	Term	PValue	Genes	List Total	Pop Hits	Pop Total	Fold Enrichment	Bonferroni	Benjamini	FDR
GOTERM_MF_ALL	GO:0016879~ligase activity, forming carbon-nitrogen bonds	0.666611	CTPS, UBE2C, UBE2S,	150	215	14097	1.31135	1	1	100
SP_PIR_KEYWORDS	ligase	0.75422	CTPS, UBE2C, UBE2S,	156	260	14969	1.10717	1	1	100
GOTERM_MF_ALL	GO:0016874~ligase activity	0.769837	FAM83D, CTPS, UBE2C, UBE2S,	150	380	14097	0.989263	1	1	100
Functional Group 52	Median: 0.7386212355660805
Category	Term	PValue	Genes	List Total	Pop Hits	Pop Total	Fold Enrichment	Bonferroni	Benjamini	FDR
GOTERM_BP_ALL	GO:0006915~apoptosis	0.540869	BUB1B, BIRC5, E2F1, TRAIP, TOP2A, ESPL1, CDC2, MYBL2, CHEK2, PRKDC,	151	772	12954	1.11124	1	1	100
GOTERM_BP_ALL	GO:0012501~programmed cell death	0.551966	BUB1B, BIRC5, E2F1, TRAIP, TOP2A, ESPL1, CDC2, MYBL2, CHEK2, PRKDC,	151	779	12954	1.10126	1	1	100
GOTERM_BP_ALL	GO:0008219~cell death	0.616172	BUB1B, BIRC5, E2F1, TRAIP, TOP2A, ESPL1, CDC2, MYBL2, CHEK2, PRKDC,	151	821	12954	1.04492	1	1	100
GOTERM_BP_ALL	GO:0016265~death	0.616172	BUB1B, BIRC5, E2F1, TRAIP, TOP2A, ESPL1, CDC2, MYBL2, CHEK2, PRKDC,	151	821	12954	1.04492	1	1	100
GOTERM_BP_ALL	GO:0042981~regulation of apoptosis	0.734103	BIRC5, TRAIP, TOP2A, CDC2, MYBL2, CHEK2,	151	526	12954	0.978571	1	1	100
GOTERM_BP_ALL	GO:0043067~regulation of programmed cell death	0.743139	BIRC5, TRAIP, TOP2A, CDC2, MYBL2, CHEK2,	151	532	12954	0.967535	1	1	100
GOTERM_BP_ALL	GO:0048468~cell development	0.7598	BIRC5, BUB1B, TOP2A, ESPL1, CDC2, MYBL2, CASC5, FBXO5, E2F1, TRAIP, CHEK2, PRKDC, RACGAP1,	151	1215	12954	0.917897	1	1	100
GOTERM_BP_ALL	GO:0048869~cellular developmental process	0.960725	BUB1B, BIRC5, ASF1B, TOP2A, ESPL1, BLM, CDC2, MYBL2, CASC5, FBXO5, E2F1, TRAIP, CHEK2, PRKDC, RACGAP1,	151	1779	12954	0.72334	1	1	100
GOTERM_BP_ALL	GO:0030154~cell differentiation	0.960725	BUB1B, BIRC5, ASF1B, TOP2A, ESPL1, BLM, CDC2, MYBL2, CASC5, FBXO5, E2F1, TRAIP, CHEK2, PRKDC, RACGAP1,	151	1779	12954	0.72334	1	1	100
GOTERM_BP_ALL	GO:0032502~developmental process	0.995449	TIMELESS, ASF1B, TOP2A, BLM, CDC2, MYBL2, NASP, DONSON, FBXO5, CENPF, E2F1, GINS1, NCAPG2, CCNF, GMNN, PRKDC, BIRC5, BUB1B, ESPL1, CASC5, TRAIP, WHSC1, STIL, CHEK2, RACGAP1,	151	3160	12954	0.678703	1	1	100
Functional Group 53	Median: 0.743139486544063
Category	Term	PValue	Genes	List Total	Pop Hits	Pop Total	Fold Enrichment	Bonferroni	Benjamini	FDR
GOTERM_BP_ALL	GO:0006916~anti-apoptosis	0.574873	BIRC5, CDC2, MYBL2,	151	166	12954	1.55039	1	1	100
GOTERM_BP_ALL	GO:0042981~regulation of apoptosis	0.734103	BIRC5, TRAIP, TOP2A, CDC2, MYBL2, CHEK2,	151	526	12954	0.978571	1	1	100
GOTERM_BP_ALL	GO:0043066~negative regulation of apoptosis	0.740375	BIRC5, CDC2, MYBL2,	151	226	12954	1.13878	1	1	100
GOTERM_BP_ALL	GO:0043067~regulation of programmed cell death	0.743139	BIRC5, TRAIP, TOP2A, CDC2, MYBL2, CHEK2,	151	532	12954	0.967535	1	1	100
GOTERM_BP_ALL	GO:0043069~negative regulation of programmed cell death	0.746977	BIRC5, CDC2, MYBL2,	151	229	12954	1.12386	1	1	100
GOTERM_BP_ALL	GO:0043065~positive regulation of apoptosis	0.798404	TRAIP, TOP2A, CHEK2,	151	255	12954	1.00927	1	1	100
GOTERM_BP_ALL	GO:0043068~positive regulation of programmed cell death	0.801952	TRAIP, TOP2A, CHEK2,	151	257	12954	1.00142	1	1	100
Functional Group 54	Median: 0.8138202150371207
Category	Term	PValue	Genes	List Total	Pop Hits	Pop Total	Fold Enrichment	Bonferroni	Benjamini	FDR
GOTERM_BP_ALL	GO:0033036~macromolecule localization	0.583083	BIRC5, KPNA2, PCNA, POLA2, KIF20A, CKAP5, ZW10, DDX39, NASP, KIF18A,	151	799	12954	1.07369	1	1	100
SP_PIR_KEYWORDS	protein transport	0.611498	KPNA2, KIF20A, ZW10, NASP, KIF18A,	156	407	14969	1.17881	1	1	100
GOTERM_BP_ALL	GO:0008104~protein localization	0.780764	BIRC5, KPNA2, PCNA, POLA2, KIF20A, ZW10, NASP, KIF18A,	151	757	12954	0.906611	1	1	100
GOTERM_BP_ALL	GO:0015031~protein transport	0.787384	KPNA2, PCNA, POLA2, KIF20A, ZW10, NASP, KIF18A,	151	664	12954	0.904392	1	1	100
GOTERM_BP_ALL	GO:0045184~establishment of protein localization	0.840257	KPNA2, PCNA, POLA2, KIF20A, ZW10, NASP, KIF18A,	151	713	12954	0.842239	1	1	100
GOTERM_BP_ALL	GO:0006886~intracellular protein transport	0.943843	KPNA2, PCNA, POLA2,	151	391	12954	0.658221	1	1	100
GOTERM_BP_ALL	GO:0006810~transport	0.99139	KIF23, KPNA2, KIF22, KIFC1, KIF20A, CKAP5, NASP, DDX39, KIF18A, KIF2C, KIF11, RANBP1, KIF4A, PCNA, CENPE, POLA2, ZW10, KIF14, KIF15,	151	2446	12954	0.666383	1	1	100
SP_PIR_KEYWORDS	transport	0.999703	KPNA2, KIF20A, ZW10, NASP, KIF18A,	156	1351	14969	0.355126	1	1	100
Functional Group 55	Median: 0.9235441405828493
Category	Term	PValue	Genes	List Total	Pop Hits	Pop Total	Fold Enrichment	Bonferroni	Benjamini	FDR
GOTERM_BP_ALL	GO:0006366~transcription from RNA polymerase II promoter	0.885803	E2F1, TRIP13, HMGB2, MYBL2, PTTG1, POLR2D,	151	660	12954	0.779892	1	1	100
GOTERM_MF_ALL	GO:0003700~transcription factor activity	0.923544	E2F1, KNTC1, HMGB2, MYBL2, PTTG1, E2F8, FOXM1,	150	907	14097	0.725314	1	1	100
GOTERM_MF_ALL	GO:0030528~transcription regulator activity	0.991878	E2F1, TRIP13, KNTC1, HMGB2, MYBL2, PTTG1, E2F8, FOXM1,	150	1364	14097	0.551202	1	1	100
Functional Group 56	Median: 0.954373435883764
Category	Term	PValue	Genes	List Total	Pop Hits	Pop Total	Fold Enrichment	Bonferroni	Benjamini	FDR
GOTERM_BP_ALL	GO:0045935~positive regulation of nucleobase, nucleoside, nucleotide and nucleic acid metabolic process	0.902546	E2F1, CCNA2, RAD51,	151	334	12954	0.770552	1	1	100
GOTERM_BP_ALL	GO:0031325~positive regulation of cellular metabolic process	0.954373	E2F1, CCNA2, RAD51,	151	412	12954	0.62467	1	1	100
GOTERM_BP_ALL	GO:0009893~positive regulation of metabolic process	0.965872	E2F1, CCNA2, RAD51,	151	441	12954	0.583592	1	1	100
Functional Group 57	Median: 0.9634718295326952
Category	Term	PValue	Genes	List Total	Pop Hits	Pop Total	Fold Enrichment	Bonferroni	Benjamini	FDR
SP_PIR_KEYWORDS	protease	0.930982	ESPL1, USP1, THOP1,	156	414	14969	0.695327	1	1	100
GOTERM_BP_ALL	GO:0006508~proteolysis	0.963472	ESPL1, CDC20, USP1, UBE2C, THOP1,	151	695	12954	0.61718	1	1	100
GOTERM_MF_ALL	GO:0008233~peptidase activity	0.987701	ESPL1, USP1, THOP1,	150	592	14097	0.47625	1	1	100
Functional Group 58	Median: 0.9984934405890886
Category	Term	PValue	Genes	List Total	Pop Hits	Pop Total	Fold Enrichment	Bonferroni	Benjamini	FDR
GOTERM_BP_ALL	GO:0016481~negative regulation of transcription	0.862183	CENPF, TIMELESS, E2F1,	151	297	12954	0.866546	1	1	100
GOTERM_BP_ALL	GO:0032502~developmental process	0.995449	TIMELESS, ASF1B, TOP2A, BLM, CDC2, MYBL2, NASP, DONSON, FBXO5, CENPF, E2F1, GINS1, NCAPG2, CCNF, GMNN, PRKDC, BIRC5, BUB1B, ESPL1, CASC5, TRAIP, WHSC1, STIL, CHEK2, RACGAP1,	151	3160	12954	0.678703	1	1	100
GOTERM_BP_ALL	GO:0048513~organ development	0.997253	CENPF, TIMELESS, E2F1, BLM, GMNN, CCNF, PRKDC,	151	1250	12954	0.480413	1	1	100
GOTERM_BP_ALL	GO:0007275~multicellular organismal development	0.998493	TIMELESS, ASF1B, BLM, MYBL2, NASP, DONSON, CENPF, E2F1, GINS1, NCAPG2, STIL, GMNN, CCNF, PRKDC, RACGAP1,	151	2271	12954	0.566632	1	1	100
GOTERM_BP_ALL	GO:0048856~anatomical structure development	0.998965	TIMELESS, BLM, NASP, CASC5, CENPF, E2F1, GINS1, NCAPG2, WHSC1, CCNF, GMNN, PRKDC, RACGAP1,	151	2093	12954	0.532845	1	1	100
GOTERM_BP_ALL	GO:0048731~system development	0.99987	CENPF, TIMELESS, E2F1, BLM, GMNN, CCNF, RACGAP1, PRKDC,	151	1713	12954	0.400645	1	1	100
GOTERM_BP_ALL	GO:0032501~multicellular organismal process	1	TIMELESS, ASF1B, BLM, MYBL2, NASP, DONSON, CENPF, E2F1, GINS1, NCAPG2, STIL, GMNN, CCNF, PRKDC, RACGAP1,	151	3308	12954	0.389003	1	1	100
Functional Group 59	Median: 0.9993391085071073
Category	Term	PValue	Genes	List Total	Pop Hits	Pop Total	Fold Enrichment	Bonferroni	Benjamini	FDR
SP_PIR_KEYWORDS	zinc-finger	0.996669	FBXO5, TRAIP, MCM2, WHSC1, NEIL3, POLE, PRIM1, MCM10,	156	1516	14969	0.50636	1	1	100
SP_PIR_KEYWORDS	metal-binding	0.997768	BIRC5, AURKB, RRM2, FBXO5, TRAIP, MCM2, RNASEH2A, WHSC1, NEK2, POLE, NEIL3, THOP1, MCM10, PRIM1, CHEK2,	156	2485	14969	0.579206	1	1	100
SP_PIR_KEYWORDS	zinc	0.998309	FBXO5, BIRC5, TRAIP, MCM2, WHSC1, NEIL3, POLE, PRIM1, MCM10, THOP1,	156	1881	14969	0.510128	1	1	100
GOTERM_MF_ALL	GO:0008270~zinc ion binding	0.998929	FBXO5, BIRC5, TRAIP, MCM2, WHSC1, NEIL3, POLE, PRIM1, MCM10, THOP1, DBF4, RACGAP1,	150	2161	14097	0.52187	1	1	100
GOTERM_MF_ALL	GO:0046914~transition metal ion binding	0.999749	BIRC5, RRM2, FEN1, DBF4, FBXO5, TRAIP, MCM2, WHSC1, POLE, NEIL3, THOP1, MCM10, PRIM1, RACGAP1,	150	2610	14097	0.504107	1	1	100
GOTERM_MF_ALL	GO:0046872~metal ion binding	1	BIRC5, AURKB, RRM2, FEN1, DBF4, FBXO5, TRAIP, MCM2, RNASEH2A, WHSC1, NEK2, NEIL3, POLE, THOP1, MCM10, PRIM1, CHEK2, RACGAP1,	150	3913	14097	0.432313	1	1	100
GOTERM_MF_ALL	GO:0043167~ion binding	1	BIRC5, AURKB, RRM2, FEN1, DBF4, FBXO5, TRAIP, MCM2, RNASEH2A, WHSC1, NEK2, NEIL3, POLE, THOP1, MCM10, PRIM1, CHEK2, RACGAP1,	150	3993	14097	0.423651	1	1	100
GOTERM_MF_ALL	GO:0043169~cation binding	1	BIRC5, RRM2, FEN1, DBF4, FBXO5, TRAIP, MCM2, WHSC1, POLE, NEIL3, THOP1, MCM10, PRIM1, RACGAP1,	150	3617	14097	0.36376	1	1	100
Functional Group 60	Median: 0.999999258779251
Category	Term	PValue	Genes	List Total	Pop Hits	Pop Total	Fold Enrichment	Bonferroni	Benjamini	FDR
SP_PIR_KEYWORDS	receptor	0.999966	PSMC3IP, HMMR, KIF15,	156	1196	14969	0.24069	1	1	100
GOTERM_MF_ALL	GO:0004872~receptor activity	0.999999	PSMC3IP, HMMR, KIF15,	150	1510	14097	0.186715	1	1	100
GOTERM_MF_ALL	GO:0060089~molecular transducer activity	0.999999	PSMC3IP, TRAIP, HMMR, ECT2, KIF15,	150	1929	14097	0.243598	1	1	100
GOTERM_MF_ALL	GO:0004871~signal transducer activity	0.999999	PSMC3IP, TRAIP, HMMR, ECT2, KIF15,	150	1929	14097	0.243598	1	1	100
GSEA analysis - Molecular signatures database comparison
geneset name	# genes in geneset (K)	description	# genes in overlap (k)	k/K	p value
NUCLEUS	1367	Genes annotated by the GO term GO:0005634. A membrane-bounded organelle of eukaryotic cells in which chromosomes are housed and replicated. In most cells, the nucleus contains all of the cell's chromosomes except the organellar chromosomes, and is the site of RNA synthesis and processing. In some species, or in specialized cell types, RNA metabolism or DNA replication may be absent.	54	0.0395	0
PUJANA_ATM_PCC_NETWORK	1461	Genes constituting the ATM-PCC network of transcripts whose expression positively correlated (Pearson correlation coefficient, PCC >= 0.4) with that of ATM [Gene ID=472] across a compendium of normal tissues.	58	0.0397	0
ORGANELLE_PART	1155	Genes annotated by the GO term GO:0044422. Any constituent part of an organelle, an organized structure of distinctive morphology and function. Includes constituent parts of the nucleus, mitochondria, plastids, vacuoles, vesicles, ribosomes and the cytoskeleton, but excludes the plasma membrane.	57	0.0494	0
INTRACELLULAR_ORGANELLE_PART	1150	Genes annotated by the GO term GO:0044446. A constituent part of an intracellular organelle, an organized structure of distinctive morphology and function, occurring within the cell. Includes constituent parts of the nucleus, mitochondria, plastids, vacuoles, vesicles, ribosomes and the cytoskeleton but excludes the plasma membrane.	57	0.0496	0
BUYTAERT_PHOTODYNAMIC_THERAPY_STRESS_DN	646	Genes down-regulated in T24 (bladder cancer) cells in response to the photodynamic therapy (PDT) stress.	39	0.0604	0
PUJANA_BRCA1_PCC_NETWORK	1671	Genes constituting the BRCA1-PCC network of transcripts whose expression positively correlated (Pearson correlation coefficient, PCC >= 0.4) with that of BRCA1 [Gene ID=672] across a compendium of normal tissues.	113	0.0676	0
RODRIGUES_THYROID_CARCINOMA_ANAPLASTIC_UP	721	Genes up-regulated in anaplastic thyroid carcinoma (ATC) compared to normal thyroid tissue.	49	0.068	0
SMID_BREAST_CANCER_BASAL_UP	676	Genes up-regulated in basal subtype of breast cancer samles.	47	0.0695	0
GEORGES_TARGETS_OF_MIR192_AND_MIR215	860	Genes down-regulated in HCT116 cells (colon cancer) by expression of MIR192 or MIR215 [Gene ID=406967, 406997] at 24 h.	61	0.0709	0
module_16	495	Genes in module_16	37	0.0747	0
ZHANG_BREAST_CANCER_PROGENITORS_UP	441	Genes changed in cancer stem cells isolated from mammary tumors compared to the non-tumorigenic cells.	33	0.0748	0
BORCZUK_MALIGNANT_MESOTHELIOMA_UP	313	Genes up-regulated in biphasic (mixed) vs epithelial subtypes of malignant peritoneal mesothelioma.	24	0.0767	0
INTRACELLULAR_NON_MEMBRANE_BOUND_ORGANELLE	617	Genes annotated by the GO term GO:0043232. Organized structure of distinctive morphology and function, not bounded by a lipid bilayer membrane and occurring within the cell. Includes ribosomes, the cytoskeleton and chromosomes.	48	0.0778	0
NON_MEMBRANE_BOUND_ORGANELLE	617	Genes annotated by the GO term GO:0043228. Organized structure of distinctive morphology and function, not bounded by a lipid bilayer membrane. Includes ribosomes, the cytoskeleton and chromosomes.	48	0.0778	0
module_8	406	Genes in module_8	36	0.0887	0
DODD_NASOPHARYNGEAL_CARCINOMA_DN	1375	Genes down-regulated in nasopharyngeal carcinoma (NPC) compared to the normal tissue.	124	0.0902	0
NAKAMURA_TUMOR_ZONE_PERIPHERAL_VS_CENTRAL_UP	288	Up-regulated genes in peripheral zone of human pancreatic cancer growing in the pancreas of nude mice compared to that of the tumor from the central zone.	26	0.0903	0
KIM_WT1_TARGETS_DN	471	Genes down-regulated in UB27 cells (osteosarcoma) at any time point after inducing the expression of a mutant form of WT1 [Gene ID=7490].	43	0.0913	0
MORF_BUB3	260	Neighborhood of BUB3	24	0.0923	0
module_18	436	Genes in module_18	41	0.094	0
CYTOSKELETAL_PART	231	Genes annotated by the GO term GO:0044430. Any constituent part of the cytoskeleton, a cellular scaffolding or skeleton that maintains cell shape, enables some cell motion (using structures such as flagella and cilia), and plays important roles in both intra-cellular transport (e.g. the movement of vesicles and organelles) and cellular division. Includes constituent parts of intermediate filament…	22	0.0952	0
TIEN_INTESTINE_PROBIOTICS_24HR_UP	563	Genes up-regulated in Caco-2 cells (intestinal epithelium) after coculture with the probiotic bacteria L. casei for 24h.	56	0.0995	0
module_52	419	Genes in module_52	42	0.1002	0
module_3	375	Genes in module_3	38	0.1013	0
module_17	353	Genes in module_17	36	0.102	0
BOYAULT_LIVER_CANCER_SUBCLASS_G3_UP	190	Up-regulated genes in hepatocellular carcinoma (HCC) subclass G3, defined by unsupervised clustering.	20	0.1053	0
PYEON_CANCER_HEAD_AND_NECK_VS_CERVICAL_UP	190	Up-regulated genes in head and neck cancer compared to cervical carcinoma samples.	20	0.1053	0
PAL_PRMT5_TARGETS_UP	217	Genes up-regulated in NIH-3T3 cells (fibroblast) after knockdown of PRMT5 [Gene ID=10419] by RNAi.	23	0.106	0
TOYOTA_TARGETS_OF_MIR34B_AND_MIR34C	460	Genes down-regulated in HCT116 cells (colon cancer) upon expression of MIR34B or MIR34C [Gene ID=407041, 407042] microRNAs.	49	0.1065	0
DNA_METABOLIC_PROCESS	253	Genes annotated by the GO term GO:0006259. The chemical reactions and pathways involving DNA, deoxyribonucleic acid, one of the two main types of nucleic acid, consisting of a long, unbranched macromolecule formed from one, or more commonly, two, strands of linked deoxyribonucleotides.	27	0.1067	0
GRADE_COLON_AND_RECTAL_CANCER_UP	221	Up-regulated genes in both rectal and colon carcinoma compared to normal mucosa samples.	24	0.1086	0
KINSEY_TARGETS_OF_EWSR1_FLII_FUSION_UP	1281	Genes up-regulated in TC71 and EWS502 cells (Ewing's sarcoma) upon knockdown of the EWSR1-FLII fusion [Gene ID=2130, 2314].	141	0.1101	0
NUYTTEN_EZH2_TARGETS_DN	915	Genes down-regulated in PC3 cells (prostate cancer) after knockdown of EZH2 [Gene ID=2146] by RNAi.	101	0.1104	0
module_105	194	Genes in module_105	22	0.1134	0
CASORELLI_ACUTE_PROMYELOCYTIC_LEUKEMIA_DN	670	Genes down-regulated in APL (acute promyeolocytic leukemia) blasts expressing PML-RARA fusion [Gene ID=5371, 5914] compared to normal promyeloblasts.	76	0.1134	0
module_118	395	Genes in module_118	46	0.1165	0
RODRIGUES_THYROID_CARCINOMA_POORLY_DIFFERENTIATED_UP	640	Genes up-regulated in poorly differentiated thyroid carcinoma (PDTC) compared to normal thyroid tissue.	75	0.1172	0
BENPORATH_ES_1	378	Set 'ES exp1': genes overexpressed in human embryonic stem cells according to 5 or more out of 20 profiling studies.	46	0.1217	0
PUJANA_CHEK2_PCC_NETWORK	782	Genes constituting the CHEK2-PCC network of transcripts whose expression positively correlates (Pearson correlation coefficient, PCC >= 0.4) with that of CHEK2 [Gene ID=11200].	97	0.124	0
KAUFFMANN_DNA_REPAIR_GENES	205	Genes involved in DNA repair, compiled manually by the authors.	26	0.1268	0
module_98	381	Genes in module_98	50	0.1312	0
RHEIN_ALL_GLUCOCORTICOID_THERAPY_DN	366	Genes down-regulated in ALL (acute lymphoblastic leukemia) blasts after 1 week of treatment with glucocorticoids.	49	0.1339	0
CONCANNON_APOPTOSIS_BY_EPOXOMICIN_DN	171	Genes down-regulated in SH-SY5Y cells (neuroblastoma) after treatment with epoxomicin [PubChem=3035402], a protease inhibitor causing apoptosis.	23	0.1345	0
POOLA_INVASIVE_BREAST_CANCER_UP	304	Genes up-regulated in atypical ductal hyperplastic tissues from patients with (ADHC) breast cancer vs those without the cancer (ADH).	41	0.1349	0
module_53	391	Genes in module_53	54	0.1381	0
WEST_ADRENOCORTICAL_TUMOR_UP	297	Up-regulated genes in pediatric adrenocortical tumors (ACT) compared to the normal tissue.	42	0.1414	0
BERENJENO_TRANSFORMED_BY_RHOA_UP	568	Genes up-regulated in NIH3T3 cells (fibroblasts) transformed by expression of contitutively active (Q63L) form of RHOA [Gene ID=387] off plasmid vector.	81	0.1426	0
SASAKI_ADULT_T_CELL_LEUKEMIA	139	Genes up-regulated in adult T-cell leukemia (ATL) cells compared to T lymphocytes from healthy controls.	20	0.1439	0
REGULATION_OF_CELL_CYCLE	177	Genes annotated by the GO term GO:0051726. Any process that modulates the rate or extent of progression through the cell cycle.	26	0.1469	0
module_197	170	Genes in module_197	25	0.1471	0

## Sheet: Cluster 7 macrophage
DAVID analysis - Functional clustering tool
Functional Group 1	Median: 3.2212285724915348E-27
Category	Term	PValue	Genes	List Total	Pop Hits	Pop Total	Fold Enrichment	Bonferroni	Benjamini	FDR
GOTERM_BP_ALL	GO:0006955~immune response	3.96e-32	HLA-DRB5, PTAFR, MNDA, CHIT1, FCGR3B, TREM2, HLA-DMA, CTSC, TLR2, HLA-DMB, CD4, LILRB1, LILRB4, TNFRSF14, CLEC7A, SECTM1, CTSS, CIITA, LILRB2, FCGR1A, CCR1, CD74, TLR8, IGSF6, FCGR2A, LCP2, FCER1G, C1QB, GBP2, C1QA, HLA-DRA, LY86, LAIR1, IFI30, TNFSF13B, LST1, CMKLR1, C2, C1QC, HLA-DOA, CD97, IL18BP, CLEC10A, LY96, HLA-DPA1, CD86, TLR7, C5AR1, GPR65, HLA-DPB1, CD14, TLR1,	140	620	12954	7.76046	2.08e-28	2.08e-28	7.58e-29
GOTERM_BP_ALL	GO:0002376~immune system process	4.99e-31	HLA-DRB5, PTAFR, MNDA, CHIT1, FCGR3B, TREM2, HLA-DMA, CTSC, TLR2, HLA-DMB, CD4, LILRB1, LILRB4, TNFRSF14, CLEC7A, SECTM1, CTSS, ITGAM, CIITA, LILRB2, FCGR1A, CCR1, CD74, TLR8, IGSF6, FCGR2A, LCP2, FCER1G, VSIG4, C1QB, GBP2, MAFB, C1QA, HLA-DRA, LY86, LAIR1, TNFSF13B, IFI30, LST1, ITGB2, CMKLR1, C2, C1QC, HLA-DOA, CD97, IL18BP, CLEC10A, LY96, HLA-DPA1, CD86, TLR7, C5AR1, GPR65, HLA-DPB1, CD14, SPI…	140	830	12954	6.35437	2.62e-27	1.31e-27	9.54e-28
GOTERM_BP_ALL	GO:0050896~response to stimulus	6.44e-27	HLA-DRB5, PTAFR, FCGR3B, MNDA, CHIT1, TREM2, APOL2, CCRL2, HLA-DMA, RNASE6, MAN2B1, CD4, CTSC, TLR2, HLA-DMB, LILRB1, LILRB4, TNFRSF14, CLEC7A, SECTM1, GPX1, CTSS, ITGAM, CIITA, CYBB, LILRB2, FCGR1A, CCR1, ARRB2, AOAH, CD74, NCF2, TLR8, IGSF6, ADORA3, FCER1G, LCP2, FCGR2A, C1QB, GBP2, C1QA, HLA-DRA, LY86, LAIR1, TNFSF13B, IFI30, TRPV2, LST1, ACP2, ITGB2, FGR, CMKLR1, TBXAS1, C2, PLA2G7, SIGLEC1, …	140	2304	12954	3.29312	3.38e-23	1.13e-23	1.23e-23
SP_PIR_KEYWORDS	immune response	3.85e-26	HLA-DRB5, C1QB, C1QA, HLA-DRA, LY86, HLA-DMA, LAIR1, HLA-DMB, TLR2, CD4, LST1, LILRB1, LILRB4, C2, CLEC7A, C1QC, HLA-DOA, CLEC10A, LY96, LILRB2, HLA-DPA1, CD74, TLR7, HLA-DPB1, CD14, TLR8, TLR1,	143	146	14969	19.3583	4.1e-23	4.1e-23	6.13e-23
Functional Group 2	Median: 2.0814384264090698E-18
Category	Term	PValue	Genes	List Total	Pop Hits	Pop Total	Fold Enrichment	Bonferroni	Benjamini	FDR
SP_PIR_KEYWORDS	glycoprotein	7.06e-23	HLA-DRB5, PTAFR, FCGR3B, TREM2, RNF130, SRGN, CCRL2, SCPEP1, HLA-DMA, RNASE6, MAN2B1, CD4, CTSC, TLR2, HLA-DMB, LILRB1, CD68, TNFRSF14, CLEC7A, IL15RA, SECTM1, CTSS, ITGAM, MSR1, CLEC2B, HS3ST2, FGL2, CYBB, P2RY13, LILRB2, FCGR1A, CCR1, AOAH, CD74, CTSD, GPNMB, ITGAX, LGMN, EMR2, CD300A, TLR8, SLAMF8, ADORA3, FCGR2A, C1QB, C1QA, HLA-DRA, LY86, LAIR1, TNFSF13B, IFI30, TRPV2, ITGB2, ACP2, CMKLR1, C…	143	3347	14969	2.72095	7.51e-20	3.76e-20	1.12e-19
UP_SEQ_FEATURE	disulfide bond	7.05e-21	HLA-DRB5, PTAFR, CHIT1, FCGR3B, TREM2, HLA-DMA, RNASE6, CTSC, CD4, MAN2B1, LILRB1, LILRB4, CD68, TNFRSF14, IL15RA, SECTM1, CTSS, ITGAM, MSR1, CLEC2B, HS3ST2, P2RY13, FGL2, LILRB2, FCGR1A, CCR1, AOAH, CD74, CTSD, ITGAX, EMR2, CD300A, SLAMF8, ADORA3, FCER1G, FCGR2A, VSIG4, C1QB, C1QA, HLA-DRA, TNFSF13B, IFI30, ACP2, ITGB2, CMKLR1, C2, SIGLEC1, C1QC, HLA-DOA, SIGLEC7, LYZ, CD97, IL18BP, CLEC10A, LY9…	130	1905	11295	3.147	1.27e-16	1.27e-16	1.52e-17
SP_PIR_KEYWORDS	signal	1.25e-19	HLA-DRB5, CHIT1, FCGR3B, TREM2, SRGN, RNF130, SCPEP1, HLA-DMA, RNASE6, MAN2B1, CD4, CTSC, TLR2, HLA-DMB, LILRB1, CD68, LILRB4, TNFRSF14, CECR1, IL15RA, SECTM1, CTSS, ITGAM, FGL2, LILRB2, FCGR1A, AOAH, CTSD, GPNMB, ITGAX, LGMN, EMR2, CD300A, TLR8, IGSF6, SLAMF8, FCER1G, FCGR2A, VSIG4, C1QB, C1QA, HLA-DRA, LY86, LAIR1, IFI30, ACP2, ITGB2, C2, PLA2G7, SIGLEC1, C1QC, HLA-DOA, SIGLEC7, LYZ, CD163, CD9…	143	2703	14969	2.86578	1.33e-16	4.44e-17	1.99e-16
UP_SEQ_FEATURE	glycosylation site:N-linked (GlcNAc...)	2.08e-18	HLA-DRB5, PTAFR, FCGR3B, TREM2, RNF130, SCPEP1, HLA-DMA, RNASE6, CTSC, TLR2, HLA-DMB, CD4, MAN2B1, LILRB1, CD68, TNFRSF14, IL15RA, SECTM1, CTSS, ITGAM, MSR1, CLEC2B, HS3ST2, FGL2, CYBB, P2RY13, LILRB2, FCGR1A, CCR1, AOAH, CD74, CTSD, GPNMB, ITGAX, LGMN, EMR2, CD300A, TLR8, SLAMF8, ADORA3, FCGR2A, C1QA, HLA-DRA, LY86, TNFSF13B, IFI30, TRPV2, ACP2, ITGB2, CMKLR1, C2, PLA2G7, SIGLEC1, HLA-DOA, SIGLE…	130	2694	11295	2.51559	3.75e-14	1.88e-14	4.5e-15
UP_SEQ_FEATURE	signal peptide	9.9e-16	HLA-DRB5, CHIT1, FCGR3B, TREM2, RNF130, SCPEP1, HLA-DMA, RNASE6, CTSC, TLR2, HLA-DMB, CD4, MAN2B1, LILRB1, LILRB4, CD68, TNFRSF14, CECR1, IL15RA, SECTM1, CTSS, ITGAM, FGL2, LILRB2, FCGR1A, AOAH, CTSD, GPNMB, ITGAX, LGMN, EMR2, CD300A, TLR8, IGSF6, SLAMF8, FCER1G, FCGR2A, VSIG4, C1QB, C1QA, HLA-DRA, LY86, IFI30, ACP2, ITGB2, C2, PLA2G7, SIGLEC1, C1QC, HLA-DOA, SIGLEC7, LYZ, CD97, IL18BP, LY96, CSF…	130	2288	11295	2.58224	1.8e-11	6e-12	2.15e-12
UP_SEQ_FEATURE	topological domain:Extracellular	2.43e-15	HLA-DRB5, PTAFR, TREM2, RNF130, TLR2, CD4, LILRB1, LILRB4, CD68, TNFRSF14, IL15RA, SECTM1, ITGAM, MSR1, CLEC2B, CYBB, P2RY13, LILRB2, FCGR1A, CCR1, CD74, GPNMB, ITGAX, EMR2, CD300A, TLR8, ADORA3, SLAMF8, FCGR2A, FCER1G, VSIG4, HLA-DRA, TNFSF13B, TRPV2, ITGB2, CMKLR1, SIGLEC1, HLA-DOA, SIGLEC7, CD97, CLEC10A, TCIRG1, CSF2RB, TYROBP, C3AR1, ATP8B4, HLA-DPA1, FPR1, CD86, CSF1R, TLR7, MS4A6A, C5AR1, …	130	1714	11295	2.94009	4.4e-11	1.1e-11	5.27e-12
UP_SEQ_FEATURE	topological domain:Cytoplasmic	8.25e-14	HLA-DRB5, PTAFR, MS4A7, TREM2, RNF130, VAMP5, HLA-DMA, TLR2, HLA-DMB, CD4, LILRB1, LILRB4, CD68, TNFRSF14, IL15RA, SECTM1, ITGAM, MSR1, CLEC2B, HS3ST2, CYBB, P2RY13, LILRB2, FCGR1A, CCR1, CD74, GPNMB, ITGAX, EMR2, CD300A, TLR8, SLAMF8, ADORA3, FCER1G, FCGR2A, VSIG4, HLA-DRA, TNFSF13B, TRPV2, ITGB2, CMKLR1, SIGLEC1, HLA-DOA, SIGLEC7, CD97, MGAT1, CLEC10A, CSF2RB, TYROBP, C3AR1, ATP8B4, HLA-DPA1, F…	130	2165	11295	2.52828	1.49e-09	2.98e-10	1.78e-10
Functional Group 3	Median: 8.980081877012639E-18
Category	Term	PValue	Genes	List Total	Pop Hits	Pop Total	Fold Enrichment	Bonferroni	Benjamini	FDR
GOTERM_BP_ALL	GO:0006952~defense response	8.79e-22	ADORA3, FCER1G, PTAFR, C1QB, MNDA, C1QA, APOL2, LY86, RNASE6, ITGB2, TLR2, LILRB4, C2, PLA2G7, SIGLEC1, CLEC7A, C1QC, LYZ, CD163, CD97, CIITA, CYBB, TCIRG1, LY96, CD84, LILRB2, TYROBP, C3AR1, CCR1, FPR1, AOAH, APOL3, NCF2, TLR7, AIF1, C5AR1, TNFRSF1B, CD14, TLR8, TLR1,	140	553	12954	6.69284	4.62e-18	1.15e-18	1.68e-18
GOTERM_BP_ALL	GO:0006954~inflammatory response	5.78e-20	ADORA3, PTAFR, FCER1G, C1QB, C1QA, APOL2, LY86, ITGB2, TLR2, SIGLEC1, PLA2G7, C2, CLEC7A, C1QC, LYZ, CD163, CD97, CYBB, LY96, C3AR1, CCR1, FPR1, AOAH, APOL3, TLR7, AIF1, TNFRSF1B, CD14, TLR8, TLR1,	140	299	12954	9.2838	3.03e-16	6.07e-17	1.1e-16
GOTERM_BP_ALL	GO:0009611~response to wounding	8.98e-18	ADORA3, PTAFR, FCER1G, C1QB, C1QA, APOL2, LY86, ITGB2, TLR2, TBXAS1, C2, PLA2G7, SIGLEC1, CLEC7A, C1QC, LYZ, CD163, CD97, CYBB, LY96, C3AR1, CTSB, CCR1, FPR1, AOAH, APOL3, TLR7, AIF1, TNFRSF1B, CD14, TLR8, TLR1,	140	423	12954	6.9998	4.72e-14	7.86e-15	1.72e-14
GOTERM_BP_ALL	GO:0009605~response to external stimulus	3.04e-16	ADORA3, PTAFR, FCER1G, C1QB, C1QA, APOL2, CCRL2, LY86, ITGB2, TLR2, CMKLR1, TBXAS1, C2, PLA2G7, SIGLEC1, CLEC7A, C1QC, ITGAM, LYZ, CD163, CD97, CYBB, LY96, C3AR1, CTSB, CCR1, FPR1, AOAH, APOL3, TLR7, AIF1, C5AR1, TNFRSF1B, CD14, TLR8, TLR1,	140	631	12954	5.27897	1.75e-12	2.5e-13	6.33e-13
GOTERM_BP_ALL	GO:0006950~response to stress	3.23e-08	ADORA3, PTAFR, FCER1G, C1QB, C1QA, APOL2, LY86, ITGB2, TLR2, TBXAS1, C2, PLA2G7, SIGLEC1, CLEC7A, C1QC, GPX1, LYZ, CD163, CD97, CYBB, LY96, C3AR1, CTSB, CCR1, FPR1, AOAH, APOL3, TLR7, AIF1, TNFRSF1B, CD14, TLR8, TLR1,	140	1033	12954	2.9559	0.000169	1.41e-05	6.17e-05
Functional Group 4	Median: 6.57947391570617E-13
Category	Term	PValue	Genes	List Total	Pop Hits	Pop Total	Fold Enrichment	Bonferroni	Benjamini	FDR
GOTERM_MF_ALL	GO:0060089~molecular transducer activity	4.09e-20	HLA-DRB5, PTAFR, FCGR3B, MS4A7, TREM2, CCRL2, HLA-DMA, TLR2, CD4, LILRB1, LILRB4, TNFRSF14, IL15RA, CLEC7A, SECTM1, ITGAM, MSR1, P2RY13, PILRA, NCKAP1L, LGALS9, LILRB2, FCGR1A, CCR1, NR1H3, ITGAX, EMR2, CD300A, TLR8, IGSF6, ADORA3, FCER1G, FCGR2A, PLCB2, HLA-DRA, LY86, LAIR1, ITGB2, CMKLR1, HLA-DOA, SIGLEC7, CD163, CD97, IL18BP, CSF2RB, LY96, CD84, TYROBP, C3AR1, HLA-DPA1, FPR1, CD86, CSF1R, APOL…	135	1929	14097	3.41037	1.18e-16	5.88e-17	7.33e-17
GOTERM_MF_ALL	GO:0004871~signal transducer activity	4.09e-20	HLA-DRB5, PTAFR, FCGR3B, MS4A7, TREM2, CCRL2, HLA-DMA, TLR2, CD4, LILRB1, LILRB4, TNFRSF14, IL15RA, CLEC7A, SECTM1, ITGAM, MSR1, P2RY13, PILRA, NCKAP1L, LGALS9, LILRB2, FCGR1A, CCR1, NR1H3, ITGAX, EMR2, CD300A, TLR8, IGSF6, ADORA3, FCER1G, FCGR2A, PLCB2, HLA-DRA, LY86, LAIR1, ITGB2, CMKLR1, HLA-DOA, SIGLEC7, CD163, CD97, IL18BP, CSF2RB, LY96, CD84, TYROBP, C3AR1, HLA-DPA1, FPR1, CD86, CSF1R, APOL…	135	1929	14097	3.41037	1.18e-16	5.88e-17	7.33e-17
GOTERM_MF_ALL	GO:0004872~receptor activity	5.44e-20	HLA-DRB5, PTAFR, FCGR3B, MS4A7, TREM2, CCRL2, HLA-DMA, TLR2, CD4, LILRB1, LILRB4, TNFRSF14, IL15RA, CLEC7A, ITGAM, MSR1, P2RY13, PILRA, NCKAP1L, LILRB2, FCGR1A, CCR1, NR1H3, ITGAX, EMR2, CD300A, TLR8, IGSF6, ADORA3, FCGR2A, FCER1G, HLA-DRA, LAIR1, ITGB2, CMKLR1, HLA-DOA, SIGLEC7, CD163, CD97, CSF2RB, LY96, CD84, C3AR1, HLA-DPA1, FPR1, CD86, CSF1R, TLR7, MS4A6A, C5AR1, GPR65, TNFRSF1B, MARCO, HLA-…	135	1510	14097	3.87261	1.56e-16	5.21e-17	9.74e-17
UP_SEQ_FEATURE	topological domain:Extracellular	2.43e-15	HLA-DRB5, PTAFR, TREM2, RNF130, TLR2, CD4, LILRB1, LILRB4, CD68, TNFRSF14, IL15RA, SECTM1, ITGAM, MSR1, CLEC2B, CYBB, P2RY13, LILRB2, FCGR1A, CCR1, CD74, GPNMB, ITGAX, EMR2, CD300A, TLR8, ADORA3, SLAMF8, FCGR2A, FCER1G, VSIG4, HLA-DRA, TNFSF13B, TRPV2, ITGB2, CMKLR1, SIGLEC1, HLA-DOA, SIGLEC7, CD97, CLEC10A, TCIRG1, CSF2RB, TYROBP, C3AR1, ATP8B4, HLA-DPA1, FPR1, CD86, CSF1R, TLR7, MS4A6A, C5AR1, …	130	1714	11295	2.94009	4.4e-11	1.1e-11	5.27e-12
SP_PIR_KEYWORDS	transmembrane	7.45e-15	HLA-DRB5, PTAFR, DRAM, MS4A7, TREM2, CCRL2, RNF130, SLC7A7, VAMP5, HLA-DMA, TLR2, HLA-DMB, CD4, LILRB1, CD68, LILRB4, TNFRSF14, CLEC7A, IL15RA, SECTM1, ITGAM, MSR1, CLEC2B, HS3ST2, CYBB, P2RY13, LAPTM5, SLC31A2, NCKAP1L, LILRB2, FCGR1A, CCR1, MFSD1, CD74, GPNMB, ITGAX, EMR2, CD300A, TLR8, SLAMF8, ADORA3, FCER1G, FCGR2A, VSIG4, HLA-DRA, TM6SF1, LAIR1, TNFSF13B, TRPV2, LST1, ITGB2, CMKLR1, TBXAS1, …	143	3678	14969	2.24839	7.92e-12	1.98e-12	1.18e-11
SP_PIR_KEYWORDS	receptor	3.28e-14	ADORA3, FCER1G, FCGR2A, PTAFR, FCGR3B, MS4A7, TREM2, CCRL2, LAIR1, ITGB2, TLR2, CD4, LILRB1, CMKLR1, LILRB4, TNFRSF14, CLEC7A, IL15RA, ITGAM, MSR1, CD97, P2RY13, CSF2RB, CD84, LILRB2, FCGR1A, C3AR1, CCR1, FPR1, CD86, CSF1R, NR1H3, TLR7, ITGAX, MS4A6A, C5AR1, GPR65, EMR2, TNFRSF1B, CD300A, MARCO, TLR8, TLR1,	143	1196	14969	3.76352	3.5e-11	7e-12	5.23e-11
GOTERM_CC_ALL	GO:0005886~plasma membrane	7.28e-14	HLA-DRB5, PTAFR, FCGR3B, TREM2, CCRL2, SLC7A7, VAMP5, HLA-DMA, TLR2, HLA-DMB, CD4, LILRB4, TNFRSF14, SECTM1, ITGAM, MPP1, MSR1, CLEC2B, CYBB, P2RY13, LAPTM5, PILRA, SLC31A2, NCKAP1L, LILRB2, FCGR1A, CCR1, ARRB2, GPNMB, ITGAX, EMR2, IGSF6, ADORA3, FCER1G, FCGR2A, GBP2, HLA-DRA, LY86, LAIR1, TNFSF13B, TRPV2, ITGB2, CMKLR1, SIGLEC1, HLA-DOA, SIGLEC7, CD163, CD97, CLEC10A, TCIRG1, LY96, CSF2RB, CD84,…	141	2715	13658	2.42609	6.32e-11	6.32e-11	1.13e-10
UP_SEQ_FEATURE	topological domain:Cytoplasmic	8.25e-14	HLA-DRB5, PTAFR, MS4A7, TREM2, RNF130, VAMP5, HLA-DMA, TLR2, HLA-DMB, CD4, LILRB1, LILRB4, CD68, TNFRSF14, IL15RA, SECTM1, ITGAM, MSR1, CLEC2B, HS3ST2, CYBB, P2RY13, LILRB2, FCGR1A, CCR1, CD74, GPNMB, ITGAX, EMR2, CD300A, TLR8, SLAMF8, ADORA3, FCER1G, FCGR2A, VSIG4, HLA-DRA, TNFSF13B, TRPV2, ITGB2, CMKLR1, SIGLEC1, HLA-DOA, SIGLEC7, CD97, MGAT1, CLEC10A, CSF2RB, TYROBP, C3AR1, ATP8B4, HLA-DPA1, F…	130	2165	11295	2.52828	1.49e-09	2.98e-10	1.78e-10
GOTERM_CC_ALL	GO:0016021~integral to membrane	4.96e-13	HLA-DRB5, PTAFR, DRAM, MS4A7, TMEM140, TREM2, RNF130, CCRL2, VAMP5, SLC7A7, HLA-DMA, CD4, TLR2, HLA-DMB, LILRB1, CD68, LILRB4, TNFRSF14, CLEC7A, IL15RA, SECTM1, ITGAM, MPP1, MSR1, CLEC2B, HS3ST2, P2RY13, CYBB, LAPTM5, PILRA, SLC31A2, NCKAP1L, LILRB2, FCGR1A, CCR1, MFSD1, CD74, GPNMB, ITGAX, EMR2, CD300A, TLR8, IGSF6, SLAMF8, ADORA3, FCER1G, FCGR2A, VSIG4, HLA-DRA, TM6SF1, LAIR1, TNFSF13B, TRPV2, …	141	4441	13658	1.91942	4.31e-10	1.08e-10	7.7e-10
UP_SEQ_FEATURE	transmembrane region	5.69e-13	HLA-DRB5, PTAFR, MS4A7, TREM2, RNF130, VAMP5, HLA-DMA, TLR2, HLA-DMB, CD4, LILRB1, LILRB4, CD68, TNFRSF14, IL15RA, SECTM1, ITGAM, MSR1, CLEC2B, HS3ST2, CYBB, P2RY13, LAPTM5, SLC31A2, NCKAP1L, LILRB2, FCGR1A, CCR1, CD74, GPNMB, ITGAX, EMR2, CD300A, TLR8, SLAMF8, ADORA3, FCER1G, FCGR2A, VSIG4, HLA-DRA, TM6SF1, TNFSF13B, TRPV2, LST1, ITGB2, CMKLR1, TBXAS1, SIGLEC1, HLA-DOA, SIGLEC7, CD97, MGAT1, CLE…	130	2799	11295	2.20393	1.03e-08	1.71e-09	1.23e-09
GOTERM_CC_ALL	GO:0031224~intrinsic to membrane	6.58e-13	HLA-DRB5, PTAFR, DRAM, MS4A7, TMEM140, TREM2, RNF130, CCRL2, VAMP5, SLC7A7, HLA-DMA, CD4, TLR2, HLA-DMB, LILRB1, CD68, LILRB4, TNFRSF14, CLEC7A, IL15RA, SECTM1, ITGAM, MPP1, MSR1, CLEC2B, HS3ST2, P2RY13, CYBB, LAPTM5, PILRA, SLC31A2, NCKAP1L, LILRB2, FCGR1A, CCR1, MFSD1, CD74, GPNMB, ITGAX, EMR2, CD300A, TLR8, IGSF6, SLAMF8, ADORA3, FCER1G, FCGR2A, VSIG4, HLA-DRA, TM6SF1, LAIR1, TNFSF13B, TRPV2, …	141	4461	13658	1.91081	5.72e-10	9.53e-11	1.02e-09
SP_PIR_KEYWORDS	membrane	1.38e-12	HLA-DRB5, PTAFR, DRAM, FCGR3B, MS4A7, TREM2, RNF130, CCRL2, VAMP5, SLC7A7, HLA-DMA, CD4, TLR2, HLA-DMB, LILRB1, CD68, LILRB4, TNFRSF14, CLEC7A, IL15RA, SECTM1, ITGAM, MPP1, MSR1, CLEC2B, HS3ST2, CYBB, P2RY13, LAPTM5, SLC31A2, NCKAP1L, LILRB2, FCGR1A, CCR1, MFSD1, CD74, GPNMB, ITGAX, EMR2, CD300A, TLR8, SLAMF8, ADORA3, FCER1G, FCGR2A, VSIG4, GBP2, HK3, HLA-DRA, TM6SF1, LAIR1, TNFSF13B, TRPV2, LST1…	143	4667	14969	1.92893	1.47e-09	2.1e-10	2.2e-09
GOTERM_CC_ALL	GO:0005887~integral to plasma membrane	3.51e-12	IGSF6, ADORA3, HLA-DRB5, FCER1G, PTAFR, HLA-DRA, CCRL2, SLC7A7, VAMP5, TNFSF13B, TRPV2, ITGB2, TLR2, CMKLR1, TNFRSF14, ITGAM, SIGLEC7, MPP1, CD163, MSR1, CD97, CLEC2B, CYBB, LAPTM5, TCIRG1, CSF2RB, SLC31A2, CD84, NCKAP1L, LILRB2, FCGR1A, TYROBP, C3AR1, CCR1, HLA-DPA1, CSF1R, GPNMB, ITGAX, C5AR1, GPR65, MARCO, TLR1,	141	1219	13658	3.33744	3.05e-09	4.36e-10	5.44e-09
GOTERM_CC_ALL	GO:0031226~intrinsic to plasma membrane	5.34e-12	IGSF6, ADORA3, HLA-DRB5, FCER1G, PTAFR, HLA-DRA, CCRL2, SLC7A7, VAMP5, TNFSF13B, TRPV2, ITGB2, TLR2, CMKLR1, TNFRSF14, ITGAM, SIGLEC7, MPP1, CD163, MSR1, CD97, CLEC2B, CYBB, LAPTM5, TCIRG1, CSF2RB, SLC31A2, CD84, NCKAP1L, LILRB2, FCGR1A, TYROBP, C3AR1, CCR1, HLA-DPA1, CSF1R, GPNMB, ITGAX, C5AR1, GPR65, MARCO, TLR1,	141	1235	13658	3.2942	4.64e-09	5.8e-10	8.28e-09
GOTERM_CC_ALL	GO:0044459~plasma membrane part	8.27e-11	HLA-DRB5, PTAFR, CCRL2, SLC7A7, VAMP5, HLA-DMA, TLR2, HLA-DMB, CD4, TNFRSF14, ITGAM, MPP1, MSR1, CLEC2B, CYBB, LAPTM5, SLC31A2, NCKAP1L, LILRB2, FCGR1A, CCR1, GPNMB, ITGAX, IGSF6, ADORA3, FCER1G, HLA-DRA, TNFSF13B, TRPV2, ITGB2, CMKLR1, HLA-DOA, SIGLEC7, CD163, CD97, CSF2RB, TCIRG1, CD84, TYROBP, C3AR1, CTSB, HLA-DPA1, CD86, CSF1R, C5AR1, GPR65, MARCO, HLA-DPB1, TLR1,	141	1782	13658	2.66352	7.19e-08	7.99e-09	1.28e-07
GOTERM_MF_ALL	GO:0004888~transmembrane receptor activity	1.53e-10	IGSF6, ADORA3, HLA-DRB5, FCER1G, PTAFR, HLA-DRA, CCRL2, HLA-DMA, TLR2, CD4, CMKLR1, TNFRSF14, IL15RA, HLA-DOA, CD163, CD97, MSR1, P2RY13, CSF2RB, C3AR1, CCR1, HLA-DPA1, FPR1, CSF1R, TLR7, C5AR1, GPR65, EMR2, TNFRSF1B, MARCO, HLA-DPB1, TLR8, TLR1,	135	940	14097	3.66589	4.4e-07	1.1e-07	2.74e-07
GOTERM_CC_ALL	GO:0044425~membrane part	2.18e-10	HLA-DRB5, PTAFR, DRAM, MS4A7, TMEM140, TREM2, RNF130, CCRL2, VAMP5, SLC7A7, HLA-DMA, CD4, TLR2, HLA-DMB, LILRB1, CD68, LILRB4, TNFRSF14, CLEC7A, IL15RA, SECTM1, ITGAM, MPP1, MSR1, CLEC2B, HS3ST2, P2RY13, CYBB, LAPTM5, PILRA, SLC31A2, NCKAP1L, LILRB2, FCGR1A, CCR1, MFSD1, CD74, GPNMB, ITGAX, EMR2, CD300A, TLR8, IGSF6, SLAMF8, ADORA3, FCER1G, FCGR2A, VSIG4, HLA-DRA, TM6SF1, LAIR1, TNFSF13B, TRPV2, …	141	5093	13658	1.71174	1.9e-07	1.9e-08	3.39e-07
GOTERM_CC_ALL	GO:0016020~membrane	3.48e-10	TMEM140, MS4A7, CCRL2, SLC7A7, HLA-DMA, HLA-DMB, TLR2, LILRB4, TNFRSF14, SECTM1, CTSS, CLEC2B, HS3ST2, CYBB, P2RY13, LAPTM5, SLC31A2, PILRA, LILRB2, FCGR1A, ARRB2, EMR2, TLR8, FCGR2A, VSIG4, GBP2, HLA-DRA, TM6SF1, DPYD, TRPV2, ACP2, ITGB2, CMKLR1, TBXAS1, LHFPL2, HLA-DOA, CD163, CD97, MGAT1, DSE, CLEC10A, CSF2RB, LY96, CD84, TYROBP, CTSB, RHOG, HLA-DPA1, CD86, TLR7, GPR65, TNFRSF1B, HLA-DPB1, CD1…	141	6103	13658	1.58717	3.03e-07	2.75e-08	5.41e-07
GOTERM_BP_ALL	GO:0007165~signal transduction	6.07e-05	HLA-DRB5, PTAFR, MS4A7, CCRL2, TLR2, CD4, LILRB4, TNFRSF14, IL15RA, CLEC7A, SECTM1, GPX1, ITGAM, MPP1, P2RY13, FGL2, PILRA, LGALS9, LILRB2, FCGR1A, CCR1, ARRB2, CD74, ITGAX, EMR2, TLR8, IGSF6, ADORA3, LCP2, FCER1G, PLCB2, LY86, TNFSF13B, ITGB2, CMKLR1, FGR, PLEK, CD97, CSF2RB, LY96, HCK, TYROBP, C3AR1, RHOG, FPR1, CSF1R, APOL3, TLR7, MS4A6A, C5AR1, ADAMDEC1, GPR65, TNFRSF1B, MARCO, CD14, TLR1,	140	3182	12954	1.62841	0.272761	0.00857118	0.115958
GOTERM_BP_ALL	GO:0007154~cell communication	7.89e-05	HLA-DRB5, PTAFR, MS4A7, CCRL2, TLR2, CD4, LILRB4, TNFRSF14, IL15RA, CLEC7A, SECTM1, GPX1, ITGAM, SNX10, MPP1, P2RY13, FGL2, PILRA, LGALS9, LILRB2, FCGR1A, CCR1, ARRB2, CD74, ITGAX, EMR2, TLR8, IGSF6, ADORA3, LCP2, FCER1G, C1QA, PLCB2, LY86, TNFSF13B, ITGB2, FGR, CMKLR1, PLEK, CD97, CSF2RB, LY96, HCK, TYROBP, C3AR1, RHOG, FPR1, CD86, CSF1R, APOL3, TLR7, MS4A6A, C5AR1, ADAMDEC1, GPR65, TNFRSF1B, MA…	140	3537	12954	1.56961	0.339297	0.0108473	0.150865
GOTERM_BP_ALL	GO:0007166~cell surface receptor linked signal transduction	0.00041	IGSF6, ADORA3, PTAFR, LCP2, FCER1G, PLCB2, CCRL2, ITGB2, TLR2, CD4, CMKLR1, TNFRSF14, ITGAM, CD97, P2RY13, CSF2RB, LY96, LILRB2, C3AR1, CCR1, FPR1, CSF1R, ITGAX, C5AR1, ADAMDEC1, GPR65, EMR2, TNFRSF1B, MARCO, CD14,	140	1410	12954	1.96869	0.8838	0.0488245	0.781039
Functional Group 5	Median: 1.1902468024496795E-5
Category	Term	PValue	Genes	List Total	Pop Hits	Pop Total	Fold Enrichment	Bonferroni	Benjamini	FDR
GOTERM_BP_ALL	GO:0002504~antigen processing and presentation of peptide or polysaccharide antigen via MHC class II	4.08e-13	HLA-DRB5, FCER1G, HLA-DOA, HLA-DRA, HLA-DPA1, HLA-DPB1, HLA-DMA, IFI30, HLA-DMB,	140	14	12954	59.4827	2.14e-09	2.68e-10	7.81e-10
GOTERM_BP_ALL	GO:0019882~antigen processing and presentation	1.16e-08	HLA-DRB5, FCER1G, HLA-DOA, HLA-DRA, HLA-DPA1, HLA-DPB1, HLA-DMA, IFI30, CD74, HLA-DMB,	140	59	12954	15.6828	6.08e-05	6.76e-06	2.22e-05
GOTERM_BP_ALL	GO:0019886~antigen processing and presentation of exogenous peptide antigen via MHC class II	1.19e-05	FCER1G, HLA-DOA, HLA-DMA, IFI30,	140	5	12954	74.0229	0.0605872	0.00231215	0.0227654
GOTERM_BP_ALL	GO:0002478~antigen processing and presentation of exogenous peptide antigen	1.19e-05	FCER1G, HLA-DOA, HLA-DMA, IFI30,	140	5	12954	74.0229	0.0605872	0.00231215	0.0227654
GOTERM_BP_ALL	GO:0002495~antigen processing and presentation of peptide antigen via MHC class II	1.19e-05	FCER1G, HLA-DOA, HLA-DMA, IFI30,	140	5	12954	74.0229	0.0605872	0.00231215	0.0227654
GOTERM_BP_ALL	GO:0019884~antigen processing and presentation of exogenous antigen	4.1e-05	FCER1G, HLA-DOA, HLA-DMA, IFI30,	140	7	12954	52.8735	0.193721	0.00596342	0.0784096
GOTERM_BP_ALL	GO:0048002~antigen processing and presentation of peptide antigen	0.0039709	FCER1G, HLA-DOA, HLA-DMA, IFI30,	140	30	12954	12.3371	1	0.306871	7.32852
Functional Group 6	Median: 3.5687649858908944E-6
Category	Term	PValue	Genes	List Total	Pop Hits	Pop Total	Fold Enrichment	Bonferroni	Benjamini	FDR
GOTERM_BP_ALL	GO:0002504~antigen processing and presentation of peptide or polysaccharide antigen via MHC class II	4.08e-13	HLA-DRB5, FCER1G, HLA-DOA, HLA-DRA, HLA-DPA1, HLA-DPB1, HLA-DMA, IFI30, HLA-DMB,	140	14	12954	59.4827	2.14e-09	2.68e-10	7.81e-10
KEGG_PATHWAY	hsa04612:Antigen processing and presentation	2.24e-11	HLA-DRB5, HLA-DRA, CTSB, HLA-DPA1, HLA-DMA, IFI30, CD74, HLA-DMB, CD4, CTSL1, LGMN, CTSS, HLA-DOA, HLA-DPB1, CIITA,	71	79	4126	11.0341	5.18e-09	5.18e-09	2.88e-08
SP_PIR_KEYWORDS	mhc ii	2.91e-10	HLA-DRB5, HLA-DOA, HLA-DRA, HLA-DPA1, HLA-DPB1, HLA-DMA, HLA-DMB,	143	11	14969	66.6135	3.1e-07	3.88e-08	4.64e-07
GOTERM_CC_ALL	GO:0042613~MHC class II protein complex	4.61e-10	HLA-DRB5, HLA-DOA, HLA-DRA, HLA-DPA1, HLA-DPB1, HLA-DMA, HLA-DMB,	141	11	13658	61.6415	4.01e-07	3.34e-08	7.16e-07
SP_PIR_KEYWORDS	heterodimer	1.19e-09	CTSL1, CYBB, ITGAX, HLA-DRB5, C1QB, C1QA, HLA-DOA, HLA-DRA, ITGAM, HLA-DPA1, HLA-DPB1, ITGB2,	143	93	14969	13.5069	1.27e-06	1.41e-07	1.89e-06
PIR_SUPERFAMILY	PIRSF001991:class II histocompatibility antigen	1.66e-09	HLA-DRB5, HLA-DOA, HLA-DRA, HLA-DPA1, HLA-DPB1, HLA-DMA, HLA-DMB,	81	11	6212	48.8036	5.12e-06	5.12e-06	2.99e-06
GOTERM_BP_ALL	GO:0019882~antigen processing and presentation	1.16e-08	HLA-DRB5, FCER1G, HLA-DOA, HLA-DRA, HLA-DPA1, HLA-DPB1, HLA-DMA, IFI30, CD74, HLA-DMB,	140	59	12954	15.6828	6.08e-05	6.76e-06	2.22e-05
INTERPRO	IPR014745:MHC class II, alpha/beta chain, N-terminal	1.5e-08	HLA-DRB5, HLA-DRA, HLA-DPA1, HLA-DPB1, HLA-DMA, HLA-DMB,	136	10	14650	64.6324	8.79e-05	2.93e-05	2.9e-05
GOTERM_MF_ALL	GO:0032395~MHC class II receptor activity	1.75e-08	HLA-DRB5, HLA-DOA, HLA-DRA, HLA-DPA1, HLA-DPB1, HLA-DMA,	135	10	14097	62.6533	5.02e-05	1e-05	3.13e-05
UP_SEQ_FEATURE	domain:Ig-like C1-type	1.7e-07	HLA-DRB5, HLA-DOA, HLA-DRA, HLA-DPA1, HLA-DPB1, HLA-DMA, HLA-DMB,	130	23	11295	26.4431	0.0030589	0.000383	0.000367
UP_SEQ_FEATURE	region of interest:Connecting peptide	1.15e-06	HLA-DRB5, HLA-DOA, HLA-DRA, HLA-DPA1, HLA-DPB1, HLA-DMA, HLA-DMB,	130	31	11295	19.6191	0.0205196	0.00230102	0.00248474
GOTERM_CC_ALL	GO:0042611~MHC protein complex	1.32e-06	HLA-DRB5, HLA-DOA, HLA-DRA, HLA-DPA1, HLA-DPB1, HLA-DMA, HLA-DMB,	141	35	13658	19.373	0.00114991	8.85e-05	0.00205444
KEGG_PATHWAY	hsa04940:Type I diabetes mellitus	2.98e-06	HLA-DRB5, HLA-DOA, HLA-DRA, HLA-DPA1, HLA-DPB1, HLA-DMA, CD86, HLA-DMB,	71	39	4126	11.9205	0.000688	0.000344	0.00382495
INTERPRO	IPR003006:Immunoglobulin/major histocompatibility complex motif	3.57e-06	HLA-DRB5, HLA-DOA, HLA-DRA, HLA-DPA1, HLA-DPB1, HLA-DMA, CD86, HLA-DMB,	136	70	14650	12.3109	0.0207308	0.00348536	0.00690602
KEGG_PATHWAY	hsa04514:Cell adhesion molecules (CAMs)	6.51e-06	HLA-DRB5, SIGLEC1, HLA-DOA, HLA-DRA, ITGAM, HLA-DPA1, HLA-DPB1, HLA-DMA, CD86, CD4, ITGB2, HLA-DMB,	71	126	4126	5.53454	0.00150332	0.000501	0.00835508
INTERPRO	IPR001003:MHC class II, alpha chain, N-terminal	7.55e-06	HLA-DOA, HLA-DRA, HLA-DPA1, HLA-DMA,	136	5	14650	86.1765	0.0433538	0.00631167	0.0146107
INTERPRO	IPR003597:Immunoglobulin C1-set	1.1e-05	HLA-DRB5, HLA-DOA, HLA-DRA, HLA-DPA1, HLA-DPB1, HLA-DMA, HLA-DMB,	136	55	14650	13.7099	0.0623154	0.00801044	0.0212096
SMART	SM00407:IGc1	1.36e-05	HLA-DRB5, HLA-DOA, HLA-DRA, HLA-DPA1, HLA-DPB1, HLA-DMA, HLA-DMB,	84	55	8573	12.9894	0.00821783	0.00411739	0.0201363
UP_SEQ_FEATURE	region of interest:Alpha-1	0.000483	HLA-DOA, HLA-DRA, HLA-DPA1, HLA-DMA,	130	14	11295	24.8242	0.999835	0.463191	1.03838
UP_SEQ_FEATURE	region of interest:Alpha-2	0.000483	HLA-DOA, HLA-DRA, HLA-DPA1, HLA-DMA,	130	14	11295	24.8242	0.999835	0.463191	1.03838
INTERPRO	IPR000353:MHC class II, beta chain, N-terminal	0.00123409	HLA-DRB5, HLA-DPB1, HLA-DMB,	136	6	14650	53.8603	0.999289	0.42741	2.36136
UP_SEQ_FEATURE	region of interest:Beta-1	0.00126552	HLA-DRB5, HLA-DPB1, HLA-DMB,	130	5	11295	52.1308	1	0.738776	2.69787
UP_SEQ_FEATURE	region of interest:Beta-2	0.00126552	HLA-DRB5, HLA-DPB1, HLA-DMB,	130	5	11295	52.1308	1	0.738776	2.69787
BIOCARTA	h_th1th2Pathway:Th1/Th2 Differentiation	0.0634373	HLA-DRB5, HLA-DRA, CD86,	28	22	1423	6.93019	1	0.906208	58.7896
BIOCARTA	h_ctla4Pathway:The Co-Stimulatory Signal During T-cell Activation	0.0968721	HLA-DRB5, HLA-DRA, CD86,	28	28	1423	5.44515	1	0.950729	74.7964
GOTERM_CC_ALL	GO:0043234~protein complex	0.45301	FGL2, CSF2RB, HLA-DRB5, FCER1G, MAFB, C1QB, C1QA, HLA-DRA, HLA-DPA1, HLA-DMA, HLA-DMB, ITGB2, CD4, CAPG, ITGAX, PLA2G7, MYO1F, HLA-DOA, ITGAM, HLA-DPB1,	141	1771	13658	1.0939	1	1	99.9914
GOTERM_CC_ALL	GO:0032991~macromolecular complex	0.795074	FGL2, CSF2RB, HLA-DRB5, FCER1G, MAFB, C1QB, C1QA, HLA-DRA, HLA-DPA1, HLA-DMA, HLA-DMB, ITGB2, CD4, CAPG, ITGAX, PLA2G7, MYO1F, HLA-DOA, ITGAM, HLA-DPB1,	141	2153	13658	0.899817	1	1	100
Functional Group 7	Median: 2.7693791914829672E-5
Category	Term	PValue	Genes	List Total	Pop Hits	Pop Total	Fold Enrichment	Bonferroni	Benjamini	FDR
INTERPRO	IPR007110:Immunoglobulin-like	4.12e-12	IGSF6, SLAMF8, HLA-DRB5, FCGR2A, CD84, VSIG4, FCGR3B, LILRB2, FCGR1A, HLA-DRA, HLA-DPA1, HLA-DMA, CD86, CSF1R, CD4, HLA-DMB, LILRB1, LILRB4, SIGLEC1, CD300A, HLA-DOA, SIGLEC7, HLA-DPB1, IL18BP,	136	416	14650	6.21465	2.42e-08	2.42e-08	7.98e-09
INTERPRO	IPR013783:Immunoglobulin-like fold	2.91e-11	IGSF6, ADORA3, HLA-DRB5, FCGR2A, VSIG4, FCGR3B, LILRB2, TREM2, FCGR1A, HLA-DRA, HLA-DPA1, LAIR1, HLA-DMA, CD86, CSF1R, CD4, HLA-DMB, LILRB1, LILRB4, SIGLEC1, CD300A, HLA-DOA, SIGLEC7, HLA-DPB1,	136	458	14650	5.64475	1.71e-07	8.54e-08	5.63e-08
SMART	SM00409:IG	5.45e-08	IGSF6, PILRA, FCGR2A, CD84, VSIG4, FCGR3B, LILRB2, FCGR1A, TREM2, LAIR1, CSF1R, CD4, LILRB1, LILRB4, SIGLEC1, CD300A, SIGLEC7,	84	321	8573	5.40502	3.3e-05	3.3e-05	8.06e-05
SP_PIR_KEYWORDS	immunoglobulin domain	5.99e-08	SLAMF8, FCGR2A, CD84, VSIG4, FCGR3B, LILRB2, FCGR1A, TREM2, LAIR1, HLA-DMA, CD86, CSF1R, CD4, LILRB1, LILRB4, SIGLEC1, CD300A, SIGLEC7, IL18BP,	143	408	14969	4.87473	6.38e-05	5.8e-06	9.55e-05
INTERPRO	IPR003599:Immunoglobulin subtype	1.38e-07	IGSF6, FCGR2A, CD84, VSIG4, FCGR3B, LILRB2, FCGR1A, TREM2, LAIR1, CSF1R, CD4, LILRB1, LILRB4, SIGLEC1, CD300A, SIGLEC7,	136	305	14650	5.65092	0.00081	0.000202	0.000267
INTERPRO	IPR013151:Immunoglobulin	3.21e-07	FCGR2A, VSIG4, FCGR3B, LILRB2, FCGR1A, HLA-DMA, HLA-DMB, CD4, CSF1R, LILRB1, LILRB4, SIGLEC1, SIGLEC7,	136	200	14650	7.00184	0.00188296	0.000377	0.000621
UP_SEQ_FEATURE	domain:Ig-like C2-type 1	2.77e-05	LILRB1, LILRB4, FCGR2A, SIGLEC1, FCGR3B, LILRB2, FCGR1A, SIGLEC7, CSF1R, CD4,	130	138	11295	6.29599	0.392909	0.0486827	0.0597943
UP_SEQ_FEATURE	domain:Ig-like C2-type 2	2.77e-05	LILRB1, LILRB4, FCGR2A, SIGLEC1, FCGR3B, LILRB2, FCGR1A, SIGLEC7, CSF1R, CD4,	130	138	11295	6.29599	0.392909	0.0486827	0.0597943
INTERPRO	IPR013106:Immunoglobulin V-set	0.00130446	IGSF6, VSIG4, SIGLEC1, TREM2, CD300A, SIGLEC7, CD86, CSF1R,	136	178	14650	4.84137	0.99953	0.421489	2.49439
UP_SEQ_FEATURE	domain:Ig-like C2-type 3	0.00458918	LILRB1, SIGLEC1, LILRB2, FCGR1A, CSF1R, CD4,	130	95	11295	5.48745	1	0.972785	9.45674
UP_SEQ_FEATURE	domain:Ig-like C2-type 4	0.024811	LILRB1, SIGLEC1, LILRB2, CSF1R,	130	55	11295	6.31888	1	0.999998	41.8772
SMART	SM00408:IGc2	0.0333	FCGR2A, VSIG4, SIGLEC1, FCGR1A, SIGLEC7, CSF1R,	84	185	8573	3.31004	1	0.946705	39.3998
INTERPRO	IPR003598:Immunoglobulin subtype 2	0.0836804	VSIG4, SIGLEC1, FCGR1A, SIGLEC7, CSF1R,	136	179	14650	3.00895	1	1	81.5696
Functional Group 8	Median: 0.9507286792811731
Category	Term	PValue	Genes	List Total	Pop Hits	Pop Total	Fold Enrichment	Bonferroni	Benjamini	FDR
GOTERM_CC_ALL	GO:0005764~lysosome	8.19e-14	LAPTM5, DRAM, CHIT1, SRGN, HLA-DRA, CTSB, HLA-DMA, IFI30, MAN2B1, CTSC, HLA-DMB, CTSD, ACP2, CTSL1, NCF2, CD68, LGMN, SLC15A3, CTSS, LIPA,	141	192	13658	10.0901	7.12e-11	2.37e-11	1.27e-10
GOTERM_CC_ALL	GO:0000323~lytic vacuole	8.19e-14	LAPTM5, DRAM, CHIT1, SRGN, HLA-DRA, CTSB, HLA-DMA, IFI30, MAN2B1, CTSC, HLA-DMB, CTSD, ACP2, CTSL1, NCF2, CD68, LGMN, SLC15A3, CTSS, LIPA,	141	192	13658	10.0901	7.12e-11	2.37e-11	1.27e-10
SP_PIR_KEYWORDS	lysosome	2e-13	LAPTM5, CHIT1, DRAM, CTSB, HLA-DMA, IFI30, MAN2B1, CTSC, HLA-DMB, CTSD, ACP2, CTSL1, CD68, LGMN, CTSS, LIPA,	143	114	14969	14.6917	2.13e-10	3.56e-11	3.19e-10
GOTERM_CC_ALL	GO:0005773~vacuole	6.39e-13	LAPTM5, DRAM, CHIT1, SRGN, HLA-DRA, CTSB, HLA-DMA, IFI30, MAN2B1, CTSC, HLA-DMB, CTSD, ACP2, CTSL1, NCF2, CD68, LGMN, SLC15A3, CTSS, LIPA,	141	215	13658	9.01072	5.56e-10	1.11e-10	9.92e-10
GOTERM_CC_ALL	GO:0044444~cytoplasmic part	0.467053	CHIT1, DRAM, HLA-DRA, SRGN, VAMP5, DPYD, HLA-DMA, IFI30, TRPV2, LST1, CAPG, MAN2B1, HLA-DMB, CTSC, ACP2, CD68, IL15RA, SLC15A3, SECTM1, SCO2, GPX1, CTSS, MGAT1, HS3ST2, DSE, P2RY13, LAPTM5, CTSB, FPR1, LACTB, CTSD, GPNMB, CTSL1, NCF2, LGMN, LIPA, TLR1,	141	3430	13658	1.0449	1	1	99.9943
GOTERM_CC_ALL	GO:0005737~cytoplasm	0.901464	MNDA, CHIT1, DRAM, APOL2, SRGN, VAMP5, HLA-DMA, CTSC, HLA-DMB, MAN2B1, CAPG, CD68, IL15RA, CLEC7A, SECTM1, CTSS, GPX1, MSR1, HS3ST2, CYBB, P2RY13, LAPTM5, LGALS9, ARRB2, CTSD, GPNMB, NCF2, LGMN, LCP2, C1QB, C1QA, HLA-DRA, DPYD, IFI30, TRPV2, ACP2, LST1, NPL, SLC15A3, C1QC, SCO2, MGAT1, DSE, BCL2A1, HCK, CTSB, FPR1, LACTB, CTSL1, APOL3, MARCO, LIPA, GCH1, TLR1,	141	5853	13658	0.893682	1	1	100
GOTERM_CC_ALL	GO:0043231~intracellular membrane-bound organelle	0.999994	MAFB, DRAM, MNDA, CHIT1, SRGN, HLA-DRA, VAMP5, HLA-DMA, IFI30, TRPV2, LST1, CAPG, MAN2B1, HLA-DMB, CTSC, ACP2, CD68, IL15RA, SLC15A3, SECTM1, SCO2, GPX1, CTSS, ITGAM, MGAT1, CIITA, HS3ST2, DSE, P2RY13, LAPTM5, NCKAP1L, CTSB, ARRB2, FPR1, LACTB, NR1H3, CTSD, GPNMB, CTSL1, NCF2, LGMN, TFEC, AIF1, SPI1, LIPA,	141	6720	13658	0.648651	1	1	100
GOTERM_CC_ALL	GO:0043227~membrane-bound organelle	0.999994	MAFB, DRAM, MNDA, CHIT1, SRGN, HLA-DRA, VAMP5, HLA-DMA, IFI30, TRPV2, LST1, CAPG, MAN2B1, HLA-DMB, CTSC, ACP2, CD68, IL15RA, SLC15A3, SECTM1, SCO2, GPX1, CTSS, ITGAM, MGAT1, CIITA, HS3ST2, DSE, P2RY13, LAPTM5, NCKAP1L, CTSB, ARRB2, FPR1, LACTB, NR1H3, CTSD, GPNMB, CTSL1, NCF2, LGMN, TFEC, AIF1, SPI1, LIPA,	141	6723	13658	0.648362	1	1	100
GOTERM_CC_ALL	GO:0043229~intracellular organelle	1	MAFB, DRAM, CHIT1, MNDA, SRGN, HLA-DRA, VAMP5, HLA-DMA, IFI30, TRPV2, LST1, CAPG, MAN2B1, HLA-DMB, CTSC, ACP2, CD68, MYO1F, IL15RA, SLC15A3, SECTM1, SCO2, GPX1, CTSS, ITGAM, MGAT1, CIITA, HS3ST2, DSE, P2RY13, LAPTM5, NCKAP1L, CTSB, ARRB2, FPR1, LACTB, NR1H3, CTSD, GPNMB, CTSL1, NCF2, LGMN, TFEC, AIF1, SPI1, LIPA, TLR1,	141	7600	13658	0.599035	1	1	100
GOTERM_CC_ALL	GO:0043226~organelle	1	MAFB, DRAM, CHIT1, MNDA, SRGN, HLA-DRA, VAMP5, HLA-DMA, IFI30, TRPV2, LST1, CAPG, MAN2B1, HLA-DMB, CTSC, ACP2, CD68, MYO1F, IL15RA, SLC15A3, SECTM1, SCO2, GPX1, CTSS, ITGAM, MGAT1, CIITA, HS3ST2, DSE, P2RY13, LAPTM5, NCKAP1L, CTSB, ARRB2, FPR1, LACTB, NR1H3, CTSD, GPNMB, CTSL1, NCF2, LGMN, TFEC, AIF1, SPI1, LIPA, TLR1,	141	7604	13658	0.59872	1	1	100
GOTERM_CC_ALL	GO:0044424~intracellular part	1	MNDA, CHIT1, DRAM, APOL2, SRGN, VAMP5, HLA-DMA, CTSC, HLA-DMB, MAN2B1, CAPG, CD68, MYO1F, IL15RA, CLEC7A, SECTM1, CTSS, GPX1, ITGAM, MSR1, HS3ST2, CIITA, CYBB, P2RY13, LAPTM5, NCKAP1L, LGALS9, ARRB2, CTSD, NR1H3, GPNMB, NCF2, LGMN, TFEC, LCP2, MAFB, C1QB, C1QA, HLA-DRA, DPYD, IFI30, TRPV2, LST1, ACP2, NPL, SLC15A3, C1QC, SCO2, MGAT1, DSE, BCL2A1, HCK, CTSB, FPR1, LACTB, CTSL1, APOL3, AIF1, MARCO,…	141	9113	13658	0.669649	1	1	100
GOTERM_CC_ALL	GO:0005622~intracellular	1	MNDA, CHIT1, DRAM, APOL2, SRGN, VAMP5, HLA-DMA, CTSC, HLA-DMB, MAN2B1, CAPG, CD68, MYO1F, IL15RA, CLEC7A, SECTM1, CTSS, GPX1, ITGAM, MPP1, MSR1, HS3ST2, CIITA, CYBB, P2RY13, LAPTM5, NCKAP1L, LGALS9, ARRB2, CD74, NR1H3, CTSD, GPNMB, NCF2, LGMN, TFEC, LCP2, MAFB, C1QB, C1QA, HLA-DRA, DPYD, IFI30, TRPV2, LST1, ACP2, NPL, SLC15A3, C1QC, SCO2, MGAT1, DSE, BCL2A1, HCK, RHOG, CTSB, FPR1, LACTB, CTSL1, A…	141	9590	13658	0.666643	1	1	100
Functional Group 9	Median: 0.002652271734411589
Category	Term	PValue	Genes	List Total	Pop Hits	Pop Total	Fold Enrichment	Bonferroni	Benjamini	FDR
GOTERM_BP_ALL	GO:0002250~adaptive immune response	1.27e-08	FCER1G, C2, C1QB, C1QA, C1QC, HLA-DMA, TNFSF13B, CD86, CD74, IL18BP, TLR8,	140	80	12954	12.7227	6.67e-05	6.67e-06	2.43e-05
GOTERM_BP_ALL	GO:0002460~adaptive immune response based on somatic recombination of immune receptors built from immunoglobulin superfamily domains	1.27e-08	FCER1G, C2, C1QB, C1QA, C1QC, HLA-DMA, TNFSF13B, CD86, CD74, IL18BP, TLR8,	140	80	12954	12.7227	6.67e-05	6.67e-06	2.43e-05
GOTERM_BP_ALL	GO:0051239~regulation of multicellular organismal process	5.23e-07	ADORA3, FCER1G, VSIG4, C1QB, C1QA, SRGN, HLA-DMA, TNFSF13B, CD74, LST1, TLR2, CD4, C2, C1QC, HLA-DOA, TLR8,	140	291	12954	5.08748	0.0027415	0.000183	0.00100006
GOTERM_BP_ALL	GO:0016064~immunoglobulin mediated immune response	1.64e-06	FCER1G, C2, C1QB, C1QA, C1QC, HLA-DMA, CD74, TLR8,	140	54	12954	13.7079	0.00855733	0.000505	0.00313069
GOTERM_BP_ALL	GO:0019724~B cell mediated immunity	2.11e-06	FCER1G, C2, C1QB, C1QA, C1QC, HLA-DMA, CD74, TLR8,	140	56	12954	13.2184	0.0109942	0.000614	0.00402715
GOTERM_BP_ALL	GO:0050778~positive regulation of immune response	2.88e-06	FCER1G, C2, C1QB, C1QA, C1QC, HLA-DMA, TNFSF13B, TLR8, TLR2,	140	83	12954	10.0332	0.0149934	0.000795	0.00550311
GOTERM_BP_ALL	GO:0002684~positive regulation of immune system process	3.15e-06	FCER1G, C2, C1QB, C1QA, C1QC, HLA-DMA, TNFSF13B, TLR8, TLR2,	140	84	12954	9.91378	0.0164114	0.000827	0.00602788
GOTERM_BP_ALL	GO:0002252~immune effector process	3.63e-06	TLR7, FCER1G, C2, C1QB, C1QA, C1QC, HLA-DMA, TNFSF13B, CD74, TLR8,	140	114	12954	8.11654	0.0188899	0.000908	0.00694692
SP_PIR_KEYWORDS	innate immunity	5.11e-06	C2, C1QB, C1QA, CLEC7A, C1QC, TLR1, TLR2,	143	47	14969	15.5904	0.00542806	0.000389	0.00813915
GOTERM_BP_ALL	GO:0050776~regulation of immune response	1e-05	FCER1G, C2, C1QB, C1QA, C1QC, HLA-DMA, TNFSF13B, TLR8, TLR2,	140	98	12954	8.49752	0.0513011	0.00219192	0.0191829
GOTERM_BP_ALL	GO:0002682~regulation of immune system process	1.16e-05	FCER1G, C2, C1QB, C1QA, C1QC, HLA-DMA, TNFSF13B, TLR8, TLR2,	140	100	12954	8.32757	0.0593328	0.00244364	0.0222794
GOTERM_BP_ALL	GO:0045087~innate immune response	1.35e-05	TLR7, C2, C1QB, C1QA, CLEC7A, C1QC, TLR1, TLR8, TLR2,	140	102	12954	8.16429	0.0683484	0.00243828	0.0257869
GOTERM_BP_ALL	GO:0002449~lymphocyte mediated immunity	1.39e-05	FCER1G, C2, C1QB, C1QA, C1QC, HLA-DMA, CD74, TLR8,	140	74	12954	10.0031	0.0704557	0.00235403	0.0266116
GOTERM_BP_ALL	GO:0051240~positive regulation of multicellular organismal process	1.79e-05	FCER1G, C2, C1QB, C1QA, C1QC, HLA-DMA, TNFSF13B, TLR8, TLR2,	140	106	12954	7.8562	0.0896468	0.00293078	0.0342089
GOTERM_BP_ALL	GO:0002443~leukocyte mediated immunity	2.33e-05	FCER1G, C2, C1QB, C1QA, C1QC, HLA-DMA, CD74, TLR8,	140	80	12954	9.25286	0.115081	0.00369796	0.0445274
GOTERM_BP_ALL	GO:0002526~acute inflammatory response	0.00012	FCER1G, C2, C1QB, C1QA, APOL2, C1QC, CD163,	140	72	12954	8.99583	0.466592	0.0159855	0.228681
UP_SEQ_FEATURE	domain:Collagen-like	0.0002	C1QB, C1QA, C1QC, MARCO, MSR1,	130	26	11295	16.7086	0.972698	0.259231	0.43061
GOTERM_BP_ALL	GO:0002253~activation of immune response	0.00075	FCER1G, C2, C1QB, C1QA, C1QC, TLR2,	140	67	12954	8.28614	0.980508	0.0856068	1.42424
GOTERM_BP_ALL	GO:0006959~humoral immune response	0.00117774	C2, C1QB, C1QA, TREM2, C1QC, LY86,	140	74	12954	7.50232	0.997946	0.12336	2.22897
INTERPRO	IPR008161:Collagen helix repeat	0.00152669	C1QB, C1QA, C1QC, MARCO, MSR1,	136	54	14650	9.97413	0.999873	0.450036	2.91342
SP_PIR_KEYWORDS	complement pathway	0.00206902	C2, C1QB, C1QA, C1QC,	143	27	14969	15.5079	0.889836	0.115333	3.24483
PIR_SUPERFAMILY	PIRSF002477:complement subcomponent C1q chain A	0.0023759	C1QB, C1QA, C1QC,	81	6	6212	38.3457	0.999356	0.913646	4.20623
GOTERM_BP_ALL	GO:0006958~complement activation, classical pathway	0.00292864	C2, C1QB, C1QA, C1QC,	140	27	12954	13.7079	1	0.252172	5.45586
UP_SEQ_FEATURE	glycosylation site:O-linked (Gal...)	0.00346463	C1QB, C1QA, C1QC,	130	8	11295	32.5817	1	0.949121	7.22166
GOTERM_BP_ALL	GO:0002455~humoral immune response mediated by circulating immunoglobulin	0.00360182	C2, C1QB, C1QA, C1QC,	140	29	12954	12.7626	1	0.291423	6.66944
INTERPRO	IPR008160:Collagen triple helix repeat	0.00482222	C1QB, C1QA, C1QC, MARCO, MSR1,	136	74	14650	7.27842	1	0.811585	8.93028
KEGG_PATHWAY	hsa04610:Complement and coagulation cascades	0.00554354	C5AR1, C2, C1QB, C1QA, C3AR1, C1QC,	71	68	4126	5.12759	0.723106	0.226496	6.88339
GOTERM_BP_ALL	GO:0006956~complement activation	0.00615664	C2, C1QB, C1QA, C1QC,	140	35	12954	10.5747	1	0.397516	11.1422
GOTERM_BP_ALL	GO:0002541~activation of plasma proteins during acute inflammatory response	0.00615664	C2, C1QB, C1QA, C1QC,	140	35	12954	10.5747	1	0.397516	11.1422
INTERPRO	IPR008983:Tumour necrosis factor-like	0.00631754	C1QB, C1QA, C1QC, TNFSF13B,	136	41	14650	10.5093	1	0.873404	11.5422
GOTERM_BP_ALL	GO:0048518~positive regulation of biological process	0.00653658	TCIRG1, FCER1G, MAFB, LGALS9, C1QB, C1QA, RHOG, HLA-DMA, TNFSF13B, CD86, TLR2, CD4, APOL3, TLR7, C2, SECTM1, C1QC, GPX1, SPI1, GCH1, TLR8, TLR1,	140	1097	12954	1.85563	1	0.401886	11.7897
SP_PIR_KEYWORDS	collagen	0.00766718	C1QB, C1QA, C1QC, MARCO, MSR1,	143	82	14969	6.38282	0.999725	0.289326	11.5367
GOTERM_BP_ALL	GO:0006817~phosphate transport	0.0116466	C1QB, C1QA, C1QC, MARCO, MSR1,	140	82	12954	5.64199	1	0.540985	20.0758
INTERPRO	IPR001073:Complement C1q protein	0.0220164	C1QB, C1QA, C1QC,	136	25	14650	12.9265	1	0.998547	35.0025
SMART	SM00110:C1Q	0.0240527	C1QB, C1QA, C1QC,	84	25	8573	12.2471	1	0.947703	30.2374
UP_SEQ_FEATURE	domain:C1q	0.0257552	C1QB, C1QA, C1QC,	130	22	11295	11.8479	1	0.999999	43.0806
SP_PIR_KEYWORDS	triple helix	0.0347251	C1QB, C1QA, C1QC,	143	31	14969	10.1302	1	0.703046	43.0433
SP_PIR_KEYWORDS	hydroxylysine	0.0368141	C1QB, C1QA, C1QC,	143	32	14969	9.81359	1	0.71302	44.9751
SP_PIR_KEYWORDS	hydroxyproline	0.0411327	C1QB, C1QA, C1QC,	143	34	14969	9.23632	1	0.742191	48.7756
SP_PIR_KEYWORDS	plasma	0.0540743	C2, C1QB, C1QA, C1QC,	143	90	14969	4.65237	1	0.798129	58.744
GOTERM_BP_ALL	GO:0015698~inorganic anion transport	0.0750275	C1QB, C1QA, C1QC, MARCO, MSR1,	140	148	12954	3.12597	1	0.982661	77.5049
KEGG_PATHWAY	hsa05010:Alzheimer's disease	0.085904	C1QB, C1QA, C1QC,	71	29	4126	6.01166	1	0.925245	68.4098
SP_PIR_KEYWORDS	hydroxylation	0.117081	C1QB, C1QA, C1QC,	143	62	14969	5.06508	1	0.950905	86.2372
GOTERM_BP_ALL	GO:0006820~anion transport	0.121012	C1QB, C1QA, C1QC, MARCO, MSR1,	140	176	12954	2.62865	1	0.997088	91.5187
Functional Group 10	Median: 0.0018188909553953966
Category	Term	PValue	Genes	List Total	Pop Hits	Pop Total	Fold Enrichment	Bonferroni	Benjamini	FDR
GOTERM_MF_ALL	GO:0019864~IgG binding	4.54e-05	FCER1G, FCGR2A, FCGR3B, FCGR1A,	135	8	14097	52.2111	0.12246	0.0184887	0.0813719
GOTERM_MF_ALL	GO:0019865~immunoglobulin binding	0.00043	FCER1G, FCGR2A, FCGR3B, FCGR1A,	135	16	14097	26.1056	0.709371	0.128292	0.767087
SP_PIR_KEYWORDS	igg-binding protein	0.00181889	FCGR2A, FCGR3B, FCGR1A,	143	7	14969	44.8621	0.856135	0.107788	2.85786
GOTERM_MF_ALL	GO:0032403~protein complex binding	0.00252206	GPNMB, FCER1G, FCGR2A, ADAMDEC1, FCGR3B, FCGR1A,	135	99	14097	6.32862	0.999299	0.483271	4.42488
SP_PIR_KEYWORDS	immunoglobulin receptor	0.0046466	FCER1G, FCGR2A, FCGR1A,	143	11	14969	28.5486	0.992988	0.219646	7.14923
Functional Group 11	Median: 0.0034646332894873455
Category	Term	PValue	Genes	List Total	Pop Hits	Pop Total	Fold Enrichment	Bonferroni	Benjamini	FDR
UP_SEQ_FEATURE	short sequence motif:ITIM motif 3	0.000765	LILRB1, LILRB4, LILRB2,	130	4	11295	65.1635	0.999999	0.601269	1.63933
UP_SEQ_FEATURE	short sequence motif:ITIM motif 1	0.00346463	LILRB1, LILRB4, LILRB2,	130	8	11295	32.5817	1	0.949121	7.22166
UP_SEQ_FEATURE	short sequence motif:ITIM motif 2	0.00346463	LILRB1, LILRB4, LILRB2,	130	8	11295	32.5817	1	0.949121	7.22166
Functional Group 12	Median: 0.004737716731947665
Category	Term	PValue	Genes	List Total	Pop Hits	Pop Total	Fold Enrichment	Bonferroni	Benjamini	FDR
GOTERM_BP_ALL	GO:0051704~multi-organism process	0.000344	FGR, LILRB1, TLR7, HLA-DRB5, FCER1G, CHIT1, CLEC7A, HLA-DPB1, LYZ, CD4, TLR8, TLR2,	140	296	12954	3.75116	0.835999	0.0421316	0.656425
GOTERM_BP_ALL	GO:0051707~response to other organism	0.000823	FGR, LILRB1, TLR7, FCER1G, CHIT1, CLEC7A, LYZ, TLR8, TLR2,	140	184	12954	4.52585	0.986764	0.0916336	1.56313
GOTERM_BP_ALL	GO:0009607~response to biotic stimulus	0.00865215	FGR, LILRB1, TLR7, FCER1G, CHIT1, CLEC7A, LYZ, TLR8, TLR2,	140	270	12954	3.08429	1	0.447112	15.3144
GOTERM_BP_ALL	GO:0009615~response to virus	0.082221	FGR, LILRB1, TLR7, TLR8,	140	95	12954	3.89594	1	0.986859	80.6256
Functional Group 13	Median: 0.015547123258482265
Category	Term	PValue	Genes	List Total	Pop Hits	Pop Total	Fold Enrichment	Bonferroni	Benjamini	FDR
GOTERM_BP_ALL	GO:0045321~leukocyte activation	4.62e-08	LCP2, FCER1G, VSIG4, HLA-DMA, CD86, TNFSF13B, CD74, LST1, CD4, TNFRSF14, CLEC7A, HLA-DOA, ITGAM, SPI1, TLR1,	140	207	12954	6.70497	0.000242	1.86e-05	8.83e-05
GOTERM_BP_ALL	GO:0001775~cell activation	2.23e-07	LCP2, FCER1G, VSIG4, HLA-DMA, CD86, TNFSF13B, CD74, LST1, CD4, TNFRSF14, CLEC7A, HLA-DOA, ITGAM, SPI1, TLR1,	140	235	12954	5.90608	0.00117134	8.37e-05	0.000427
GOTERM_BP_ALL	GO:0042110~T cell activation	3.63e-06	TNFRSF14, VSIG4, CLEC7A, HLA-DOA, ITGAM, HLA-DMA, TNFSF13B, CD86, CD74, CD4,	140	114	12954	8.11654	0.0188899	0.000908	0.00694692
GOTERM_BP_ALL	GO:0046649~lymphocyte activation	3.88e-06	TNFRSF14, VSIG4, CLEC7A, HLA-DOA, ITGAM, HLA-DMA, TNFSF13B, CD86, SPI1, CD74, LST1, CD4,	140	181	12954	6.13449	0.0201519	0.000885	0.00741577
GOTERM_BP_ALL	GO:0050865~regulation of cell activation	0.000319	VSIG4, HLA-DOA, HLA-DMA, TNFSF13B, CD74, LST1, CD4,	140	86	12954	7.5314	0.812337	0.0399861	0.607637
GOTERM_BP_ALL	GO:0030098~lymphocyte differentiation	0.0015789	HLA-DOA, HLA-DMA, CD86, SPI1, CD74, CD4,	140	79	12954	7.02749	0.999751	0.158746	2.97739
GOTERM_BP_ALL	GO:0051249~regulation of lymphocyte activation	0.0017646	VSIG4, HLA-DOA, HLA-DMA, TNFSF13B, LST1, CD4,	140	81	12954	6.85397	0.999906	0.172435	3.322
GOTERM_BP_ALL	GO:0030217~T cell differentiation	0.00185023	HLA-DOA, HLA-DMA, CD86, CD74, CD4,	140	49	12954	9.44169	0.99994	0.176746	3.48051
GOTERM_BP_ALL	GO:0050863~regulation of T cell activation	0.00437636	VSIG4, HLA-DOA, HLA-DMA, TNFSF13B, CD4,	140	62	12954	7.46198	1	0.323181	8.04748
GOTERM_BP_ALL	GO:0046651~lymphocyte proliferation	0.00640305	TNFRSF14, VSIG4, ITGAM, TNFSF13B, LST1,	140	69	12954	6.70497	1	0.400146	11.5627
GOTERM_BP_ALL	GO:0032943~mononuclear cell proliferation	0.00640305	TNFRSF14, VSIG4, ITGAM, TNFSF13B, LST1,	140	69	12954	6.70497	1	0.400146	11.5627
GOTERM_BP_ALL	GO:0002521~leukocyte differentiation	0.00684046	HLA-DOA, HLA-DMA, CD86, SPI1, CD74, CD4,	140	111	12954	5.00154	1	0.402437	12.3044
GOTERM_BP_ALL	GO:0045058~T cell selection	0.0082518	HLA-DMA, CD74, CD4,	140	13	12954	21.3527	1	0.449004	14.6578
GOTERM_BP_ALL	GO:0042098~T cell proliferation	0.0155471	TNFRSF14, VSIG4, ITGAM, TNFSF13B,	140	49	12954	7.55335	1	0.642454	25.8984
GOTERM_BP_ALL	GO:0030097~hemopoiesis	0.0169777	MAFB, HLA-DOA, HLA-DMA, CD86, SPI1, CD74, CD4,	140	191	12954	3.3911	1	0.665971	27.9312
GOTERM_BP_ALL	GO:0048534~hemopoietic or lymphoid organ development	0.0231432	MAFB, HLA-DOA, HLA-DMA, CD86, SPI1, CD74, CD4,	140	205	12954	3.15951	1	0.760616	36.1033
GOTERM_BP_ALL	GO:0002520~immune system development	0.0295031	MAFB, HLA-DOA, HLA-DMA, CD86, SPI1, CD74, CD4,	140	217	12954	2.98479	1	0.832531	43.6083
GOTERM_BP_ALL	GO:0050870~positive regulation of T cell activation	0.0776152	HLA-DMA, TNFSF13B, CD4,	140	43	12954	6.45548	1	0.984381	78.6787
GOTERM_BP_ALL	GO:0032944~regulation of mononuclear cell proliferation	0.0871592	VSIG4, TNFSF13B, LST1,	140	46	12954	6.03447	1	0.989084	82.5254
GOTERM_BP_ALL	GO:0050670~regulation of lymphocyte proliferation	0.0871592	VSIG4, TNFSF13B, LST1,	140	46	12954	6.03447	1	0.989084	82.5254
GOTERM_BP_ALL	GO:0051251~positive regulation of lymphocyte activation	0.11765	HLA-DMA, TNFSF13B, CD4,	140	55	12954	5.04701	1	0.996704	90.876
GOTERM_BP_ALL	GO:0032501~multicellular organismal process	0.121162	ADORA3, FCER1G, LCP2, PTAFR, VSIG4, MAFB, C1QB, C1QA, APOL2, SRGN, VAMP5, HLA-DMA, TNFSF13B, TRPV2, LST1, ACP2, ITGB2, TLR2, CD4, CMKLR1, TBXAS1, C2, CECR1, SECTM1, C1QC, GPX1, HLA-DOA, CSF2RB, HCK, C3AR1, TNFAIP2, ARRB2, CD86, CD74, CSF1R, TLR7, ITGAX, C5AR1, GPR65, SPI1, GCH1, TLR8, TLR1,	140	3308	12954	1.20276	1	0.996962	91.5462
GOTERM_BP_ALL	GO:0032502~developmental process	0.446722	FCER1G, MAFB, DRAM, APOL2, SRGN, RNF130, LY86, VAMP5, HLA-DMA, TNFSF13B, LST1, ACP2, ITGB2, TLR2, CD4, CAPG, CMKLR1, TNFRSF14, CECR1, SECTM1, GPX1, HLA-DOA, LYZ, BCL2A1, HCK, TNFAIP2, CTSB, CD86, CD74, CSF1R, ITGAX, GPR65, TNFRSF1B, CD14, SPI1, GCH1,	140	3160	12954	1.05412	1	1	99.9988
GOTERM_BP_ALL	GO:0048513~organ development	0.474697	HCK, MAFB, TNFAIP2, SRGN, VAMP5, HLA-DMA, CD86, CD74, ACP2, CD4, CMKLR1, ITGAX, SECTM1, HLA-DOA, SPI1,	140	1250	12954	1.11034	1	1	99.9996
GOTERM_BP_ALL	GO:0007275~multicellular organismal development	0.805634	HCK, MAFB, APOL2, TNFAIP2, SRGN, VAMP5, HLA-DMA, CD86, CD74, CSF1R, LST1, CD4, ITGB2, ACP2, CMKLR1, ITGAX, CECR1, SECTM1, GPR65, HLA-DOA, SPI1, GCH1,	140	2271	12954	0.896358	1	1	100
GOTERM_BP_ALL	GO:0048731~system development	0.835656	HCK, MAFB, TNFAIP2, SRGN, VAMP5, HLA-DMA, CD86, CD74, LST1, ACP2, CD4, CMKLR1, ITGAX, SECTM1, HLA-DOA, SPI1,	140	1713	12954	0.864248	1	1	100
GOTERM_BP_ALL	GO:0048856~anatomical structure development	0.876794	HCK, MAFB, TNFAIP2, SRGN, VAMP5, HLA-DMA, CD86, CD74, LST1, ITGB2, ACP2, CD4, CAPG, CMKLR1, ITGAX, SECTM1, HLA-DOA, SPI1, GCH1,	140	2093	12954	0.839963	1	1	100
Functional Group 14	Median: 0.012496685112351042
Category	Term	PValue	Genes	List Total	Pop Hits	Pop Total	Fold Enrichment	Bonferroni	Benjamini	FDR
PIR_SUPERFAMILY	PIRSF001182:papain	0.000163	CTSL1, CTSB, CTSS, CTSC,	81	9	6212	34.085	0.396389	0.223076	0.294801
INTERPRO	IPR000668:Peptidase C1A, papain C-terminal	0.000205	CTSL1, CTSB, CTSS, CTSC,	136	13	14650	33.1448	0.699083	0.113161	0.395131
INTERPRO	IPR013128:Peptidase C1A, papain	0.000205	CTSL1, CTSB, CTSS, CTSC,	136	13	14650	33.1448	0.699083	0.113161	0.395131
SMART	SM00645:Pept_C1	0.000233	CTSL1, CTSB, CTSS, CTSC,	84	13	8573	31.4029	0.131889	0.0460512	0.344577
SP_PIR_KEYWORDS	Zymogen	0.000458	CTSL1, LGMN, ADAMDEC1, CTSB, CTSS, AOAH, MAN2B1, CTSD, CTSC,	143	190	14969	4.95845	0.38625	0.0320206	0.727369
INTERPRO	IPR000169:Peptidase, cysteine peptidase active site	0.00472955	CTSL1, CTSB, CTSS, CTSC,	136	37	14650	11.6455	1	0.824352	8.76605
GOTERM_MF_ALL	GO:0004197~cysteine-type endopeptidase activity	0.00590572	CTSL1, LGMN, CTSB, CTSS, CTSC,	135	76	14097	6.86988	1	0.703824	10.0716
SP_PIR_KEYWORDS	cysteine proteinase	0.00754613	CTSL1, CTSB, CTSS,	143	14	14969	22.4311	0.999686	0.295836	11.3646
SP_PIR_KEYWORDS	hydrolase	0.0124967	CHIT1, PLCB2, CTSB, ATP8B4, SCPEP1, AOAH, RNASE6, LACTB, MAN2B1, CTSC, CTSD, ACP2, CTSL1, LGMN, ADAMDEC1, C2, PLA2G7, CECR1, CTSS, LYZ, GCH1, LIPA,	143	1316	14969	1.74994	0.999998	0.391057	18.1501
GOTERM_BP_ALL	GO:0006508~proteolysis	0.0171268	C1QB, C1QA, HK3, CTSB, SRGN, RNF130, SCPEP1, CTSC, CTSD, CTSL1, LGMN, ADAMDEC1, C2, C1QC, CTSS,	140	695	12954	1.99702	1	0.664762	28.1401
SP_PIR_KEYWORDS	thiol protease	0.0177488	CTSL1, LGMN, CTSB, CTSS, CTSC,	143	105	14969	4.98468	1	0.493967	24.8148
GOTERM_MF_ALL	GO:0004175~endopeptidase activity	0.0302458	CTSL1, LGMN, ADAMDEC1, C2, HK3, CTSB, CTSS, CTSD, CTSC,	135	384	14097	2.4474	1	0.978515	42.3301
SP_PIR_KEYWORDS	protease	0.0437059	CTSL1, LGMN, ADAMDEC1, C2, CTSB, CTSS, SCPEP1, CTSD, CTSC,	143	414	14969	2.27562	1	0.753364	50.9216
GOTERM_MF_ALL	GO:0008234~cysteine-type peptidase activity	0.0475034	CTSL1, LGMN, CTSB, CTSS, CTSC,	135	143	14097	3.65113	1	0.994395	58.1988
GOTERM_MF_ALL	GO:0008233~peptidase activity	0.0557327	CTSL1, LGMN, ADAMDEC1, C2, HK3, RNF130, CTSB, CTSS, SCPEP1, CTSD, CTSC,	135	592	14097	1.94028	1	0.996611	64.2192
GOTERM_MF_ALL	GO:0016787~hydrolase activity	0.0923783	GBP2, CHIT1, HK3, PLCB2, RNF130, SCPEP1, RNASE6, ACP2, CTSC, MAN2B1, PLA2G7, C2, CECR1, CTSS, LYZ, C3AR1, CTSB, RHOG, ATP8B4, AOAH, LACTB, CTSD, CTSL1, LGMN, ADAMDEC1, LIPA, GCH1,	135	2102	14097	1.34129	1	0.999835	82.3978
GOTERM_MF_ALL	GO:0003824~catalytic activity	0.891994	GBP2, CHIT1, HK3, PLCB2, RNF130, SCPEP1, DPYD, IFI30, RNASE6, MAN2B1, ACP2, TLR2, CTSC, FGR, TBXAS1, NPL, NAGK, C2, PLA2G7, CECR1, GPX1, CTSS, LYZ, MPP1, MGAT1, HS3ST2, DSE, CYBB, HCK, C3AR1, RHOG, CTSB, ATP8B4, AOAH, LACTB, CSF1R, CTSD, CTSL1, NCF2, LGMN, ADAMDEC1, LIPA, GCH1,	135	5083	14097	0.883367	1	1	100
Functional Group 15	Median: 0.015600199395731554
Category	Term	PValue	Genes	List Total	Pop Hits	Pop Total	Fold Enrichment	Bonferroni	Benjamini	FDR
GOTERM_BP_ALL	GO:0006935~chemotaxis	2.43e-05	CMKLR1, FCER1G, PTAFR, C5AR1, C3AR1, CCR1, CCRL2, ITGAM, FPR1, ITGB2,	140	144	12954	6.4256	0.11972	0.00374343	0.0464415
GOTERM_BP_ALL	GO:0042330~taxis	2.43e-05	CMKLR1, FCER1G, PTAFR, C5AR1, C3AR1, CCR1, CCRL2, ITGAM, FPR1, ITGB2,	140	144	12954	6.4256	0.11972	0.00374343	0.0464415
GOTERM_BP_ALL	GO:0007626~locomotory behavior	0.000215	CMKLR1, FCER1G, PTAFR, C5AR1, C3AR1, CCR1, CCRL2, ITGAM, FPR1, ITGB2,	140	191	12954	4.84443	0.676918	0.027851	0.410743
GOTERM_BP_ALL	GO:0007610~behavior	0.00240959	CMKLR1, FCER1G, PTAFR, C5AR1, C3AR1, CCR1, CCRL2, ITGAM, FPR1, MAN2B1, ITGB2,	140	321	12954	3.17076	0.999997	0.219947	4.50994
GOTERM_BP_ALL	GO:0030593~neutrophil chemotaxis	0.0082518	FCER1G, ITGAM, ITGB2,	140	13	12954	21.3527	1	0.449004	14.6578
GOTERM_BP_ALL	GO:0030595~leukocyte chemotaxis	0.0229486	FCER1G, ITGAM, ITGB2,	140	22	12954	12.6175	1	0.765729	35.8594
GOTERM_BP_ALL	GO:0050900~leukocyte migration	0.048606	FCER1G, ITGAM, ITGB2,	140	33	12954	8.41169	1	0.941804	61.4466
GOTERM_BP_ALL	GO:0051674~localization of cell	0.443997	FCER1G, C3AR1, ITGAM, FPR1, CD97, ITGB2,	140	407	12954	1.36406	1	1	99.9987
GOTERM_BP_ALL	GO:0006928~cell motility	0.443997	FCER1G, C3AR1, ITGAM, FPR1, CD97, ITGB2,	140	407	12954	1.36406	1	1	99.9987
GOTERM_BP_ALL	GO:0016477~cell migration	0.771935	FCER1G, ITGAM, ITGB2,	140	260	12954	1.06764	1	1	100
Functional Group 16	Median: 0.009631441060760026
Category	Term	PValue	Genes	List Total	Pop Hits	Pop Total	Fold Enrichment	Bonferroni	Benjamini	FDR
GOTERM_BP_ALL	GO:0006935~chemotaxis	2.43e-05	CMKLR1, FCER1G, PTAFR, C5AR1, C3AR1, CCR1, CCRL2, ITGAM, FPR1, ITGB2,	140	144	12954	6.4256	0.11972	0.00374343	0.0464415
GOTERM_BP_ALL	GO:0042330~taxis	2.43e-05	CMKLR1, FCER1G, PTAFR, C5AR1, C3AR1, CCR1, CCRL2, ITGAM, FPR1, ITGB2,	140	144	12954	6.4256	0.11972	0.00374343	0.0464415
GOTERM_BP_ALL	GO:0007626~locomotory behavior	0.000215	CMKLR1, FCER1G, PTAFR, C5AR1, C3AR1, CCR1, CCRL2, ITGAM, FPR1, ITGB2,	140	191	12954	4.84443	0.676918	0.027851	0.410743
GOTERM_MF_ALL	GO:0004942~anaphylatoxin receptor activity	0.000531	CMKLR1, C5AR1, C3AR1,	135	4	14097	78.3167	0.783205	0.141768	0.948165
GOTERM_BP_ALL	GO:0007610~behavior	0.00240959	CMKLR1, FCER1G, PTAFR, C5AR1, C3AR1, CCR1, CCRL2, ITGAM, FPR1, MAN2B1, ITGB2,	140	321	12954	3.17076	0.999997	0.219947	4.50994
GOTERM_BP_ALL	GO:0042221~response to chemical stimulus	0.00323708	PTAFR, FCER1G, C3AR1, CCRL2, CCR1, FPR1, LACTB, TLR2, ITGB2, ACP2, CMKLR1, C5AR1, CLEC7A, GPX1, ITGAM,	140	570	12954	2.43496	1	0.27042	6.01374
SP_PIR_KEYWORDS	transducer	0.00420755	P2RY13, ADORA3, PTAFR, PLCB2, C3AR1, CCRL2, CCR1, FPR1, CMKLR1, C5AR1, GPR65, EMR2, CD97,	143	524	14969	2.59698	0.988785	0.210489	6.49478
GOTERM_MF_ALL	GO:0001653~peptide receptor activity	0.00445504	CMKLR1, C5AR1, C3AR1, CCR1, CCRL2, FPR1,	135	113	14097	5.54454	0.999997	0.657029	7.69039
SP_PIR_KEYWORDS	G protein-coupled receptor	0.00494823	ADORA3, PTAFR, C5AR1, C3AR1, CCR1, FPR1,	143	116	14969	5.4144	0.994923	0.22242	7.59635
GOTERM_MF_ALL	GO:0042277~peptide binding	0.00506532	CMKLR1, C5AR1, C3AR1, CCR1, GPX1, CCRL2, FPR1,	135	166	14097	4.40335	1	0.674845	8.69931
SP_PIR_KEYWORDS	g-protein coupled receptor	0.00568218	CMKLR1, P2RY13, ADORA3, PTAFR, C5AR1, GPR65, C3AR1, EMR2, CCR1, CCRL2, FPR1, CD97,	143	476	14969	2.63895	0.997686	0.241076	8.67588
INTERPRO	IPR000276:Rhodopsin-like GPCR superfamily	0.00963144	CMKLR1, P2RY13, ADORA3, PTAFR, C5AR1, GPR65, C3AR1, CCR1, CCRL2, FPR1,	136	387	14650	2.78348	1	0.949714	17.0797
GOTERM_MF_ALL	GO:0004930~G-protein coupled receptor activity	0.0122589	CMKLR1, P2RY13, ADORA3, PTAFR, C5AR1, GPR65, C3AR1, EMR2, CCR1, CCRL2, FPR1, CD97,	135	530	14097	2.36428	1	0.860656	19.8334
PIR_SUPERFAMILY	PIRSF002406:vertebrate rhodopsin	0.0226192	CMKLR1, C5AR1, CCR1, CCRL2, FPR1,	81	84	6212	4.56496	1	1	33.8547
GOTERM_MF_ALL	GO:0001584~rhodopsin-like receptor activity	0.0227432	CMKLR1, P2RY13, ADORA3, PTAFR, C5AR1, GPR65, C3AR1, CCR1, CCRL2, FPR1,	135	434	14097	2.40604	1	0.969265	33.7882
SP_PIR_KEYWORDS	chemotaxis	0.0267629	PTAFR, C5AR1, C3AR1, FPR1,	143	68	14969	6.15755	1	0.618264	35.0821
GOTERM_MF_ALL	GO:0004950~chemokine receptor activity	0.0288512	CMKLR1, CCR1, CCRL2,	135	28	14097	11.1881	1	0.978228	40.8255
GOTERM_MF_ALL	GO:0019956~chemokine binding	0.0327967	CMKLR1, CCR1, CCRL2,	135	30	14097	10.4422	1	0.981611	44.9891
GOTERM_BP_ALL	GO:0019932~second-messenger-mediated signaling	0.0517519	ADORA3, PTAFR, C5AR1, PLCB2, CCR1, FPR1, CD4,	140	249	12954	2.6012	1	0.950231	63.8134
GOTERM_BP_ALL	GO:0007186~G-protein coupled receptor protein signaling pathway	0.0900725	P2RY13, ADORA3, PTAFR, PLCB2, C3AR1, CCRL2, CCR1, FPR1, CMKLR1, C5AR1, GPR65, EMR2, CD97,	140	726	12954	1.65685	1	0.990267	83.5618
GOTERM_BP_ALL	GO:0007187~G-protein signaling, coupled to cyclic nucleotide second messenger	0.362076	ADORA3, CCR1, FPR1,	140	118	12954	2.35242	1	1	99.9816
GOTERM_BP_ALL	GO:0019935~cyclic-nucleotide-mediated signaling	0.39274	ADORA3, CCR1, FPR1,	140	126	12954	2.20306	1	1	99.9928
KEGG_PATHWAY	hsa04080:Neuroactive ligand-receptor interaction	0.43022	P2RY13, ADORA3, PTAFR, C5AR1, C3AR1, FPR1,	71	253	4126	1.37817	1	0.99998	99.9266
Functional Group 17	Median: 0.30166459070123763
Category	Term	PValue	Genes	List Total	Pop Hits	Pop Total	Fold Enrichment	Bonferroni	Benjamini	FDR
GOTERM_CC_ALL	GO:0005765~lysosomal membrane	1.28e-05	LAPTM5, CD68, DRAM, SLC15A3, HLA-DMA, ACP2, HLA-DMB,	141	51	13658	13.2952	0.0110964	0.000797	0.0199225
GOTERM_CC_ALL	GO:0005774~vacuolar membrane	3.31e-05	LAPTM5, CD68, DRAM, SLC15A3, HLA-DMA, ACP2, HLA-DMB,	141	60	13658	11.3009	0.0283515	0.00191557	0.0513426
GOTERM_CC_ALL	GO:0044437~vacuolar part	4e-05	LAPTM5, CD68, DRAM, SLC15A3, HLA-DMA, ACP2, HLA-DMB,	141	62	13658	10.9364	0.0341326	0.00216819	0.0619922
SP_PIR_KEYWORDS	endosome	0.280354	CD68, HLA-DMA, HLA-DMB,	143	110	14969	2.85486	1	0.998815	99.4698
GOTERM_CC_ALL	GO:0005768~endosome	0.322975	CD68, HLA-DMA, FPR1, HLA-DMB,	141	195	13658	1.98698	1	0.999998	99.7648
GOTERM_CC_ALL	GO:0031090~organelle membrane	0.969607	LAPTM5, CD68, DRAM, SLC15A3, HLA-DMA, MGAT1, ACP2, HS3ST2, HLA-DMB,	141	1335	13658	0.653024	1	1	100
GOTERM_CC_ALL	GO:0044446~intracellular organelle part	1	LAPTM5, CD68, MAFB, MYO1F, DRAM, SLC15A3, HLA-DMA, MGAT1, CAPG, ACP2, HS3ST2, HLA-DMB,	141	3291	13658	0.353201	1	1	100
GOTERM_CC_ALL	GO:0044422~organelle part	1	LAPTM5, CD68, MAFB, MYO1F, DRAM, SLC15A3, HLA-DMA, MGAT1, CAPG, ACP2, HS3ST2, HLA-DMB,	141	3302	13658	0.352024	1	1	100
Functional Group 18	Median: 0.021419869959507364
Category	Term	PValue	Genes	List Total	Pop Hits	Pop Total	Fold Enrichment	Bonferroni	Benjamini	FDR
SP_PIR_KEYWORDS	inflammatory response	1.72e-07	TLR7, LY96, CLEC7A, LY86, CD163, CD14, TLR1, TLR8, TLR2,	143	65	14969	14.4939	0.000183	1.41e-05	0.000274
GOTERM_BP_ALL	GO:0001816~cytokine production	6.22e-07	TLR7, FCER1G, LCP2, PTAFR, VSIG4, SRGN, CD86, CD4, TLR1, TLR8, TLR2,	140	120	12954	8.48179	0.00326131	0.000204	0.00118999
GOTERM_BP_ALL	GO:0045087~innate immune response	1.35e-05	TLR7, C2, C1QB, C1QA, CLEC7A, C1QC, TLR1, TLR8, TLR2,	140	102	12954	8.16429	0.0683484	0.00243828	0.0257869
INTERPRO	IPR004075:Interleukin-1 receptor, type I/Toll precursor	0.000393	TLR7, TLR1, TLR8, TLR2,	136	16	14650	26.9301	0.900193	0.189012	0.756864
GOTERM_BP_ALL	GO:0042108~positive regulation of cytokine biosynthetic process	0.0010357	TLR7, CD86, CD4, TLR1, TLR8,	140	42	12954	11.0153	0.995666	0.11156	1.96267
INTERPRO	IPR000157:Toll-Interleukin receptor	0.00118414	TLR7, TLR1, TLR8, TLR2,	136	23	14650	18.734	0.999046	0.43987	2.26681
SMART	SM00255:TIR	0.00152936	TLR7, TLR1, TLR8, TLR2,	84	24	8573	17.0099	0.60446	0.206955	2.23813
UP_SEQ_FEATURE	domain:TIR	0.00166531	TLR7, TLR1, TLR8, TLR2,	130	21	11295	16.5495	1	0.794193	3.53561
GOTERM_BP_ALL	GO:0045727~positive regulation of translation	0.00265002	TLR7, CD86, CD4, TLR1, TLR8,	140	54	12954	8.56746	0.999999	0.235059	4.94921
GOTERM_BP_ALL	GO:0031328~positive regulation of cellular biosynthetic process	0.00412784	TLR7, CD86, CD4, TLR1, TLR8,	140	61	12954	7.58431	1	0.312357	7.60743
GOTERM_BP_ALL	GO:0042035~regulation of cytokine biosynthetic process	0.00518205	TLR7, CD86, CD4, TLR1, TLR8,	140	65	12954	7.11758	1	0.365359	9.46047
GOTERM_BP_ALL	GO:0009891~positive regulation of biosynthetic process	0.00707944	TLR7, CD86, CD4, TLR1, TLR8,	140	71	12954	6.5161	1	0.408706	12.7072
UP_SEQ_FEATURE	repeat:LRR 8	0.00714752	TLR7, CD14, TLR1, TLR8, TLR2,	130	67	11295	6.48393	1	0.995421	14.3518
KEGG_PATHWAY	hsa04620:Toll-like receptor signaling pathway	0.00752953	TLR7, LY96, CD14, CD86, TLR1, TLR8, TLR2,	71	103	4126	3.94941	0.825513	0.252472	9.24114
GOTERM_BP_ALL	GO:0042089~cytokine biosynthetic process	0.00817996	TLR7, CD86, CD4, TLR1, TLR8,	140	74	12954	6.25193	1	0.450652	14.5395
GOTERM_BP_ALL	GO:0042107~cytokine metabolic process	0.00857032	TLR7, CD86, CD4, TLR1, TLR8,	140	75	12954	6.16857	1	0.448268	15.1806
UP_SEQ_FEATURE	repeat:LRR 4	0.00980089	TLR7, CD14, TLR1, TLR8, CIITA, TLR2,	130	114	11295	4.57287	1	0.999175	19.1616
UP_SEQ_FEATURE	repeat:LRR 7	0.0120881	TLR7, CD14, TLR1, TLR8, TLR2,	130	78	11295	5.56953	1	0.999702	23.0998
UP_SEQ_FEATURE	repeat:LRR 3	0.0141882	TLR7, CD14, TLR1, TLR8, CIITA, TLR2,	130	125	11295	4.17046	1	0.999899	26.5543
UP_SEQ_FEATURE	repeat:LRR 11	0.0163739	TLR7, CD14, TLR8, TLR2,	130	47	11295	7.39444	1	0.999965	29.992
GOTERM_BP_ALL	GO:0051247~positive regulation of protein metabolic process	0.0165371	TLR7, CD86, CD4, TLR1, TLR8,	140	91	12954	5.08399	1	0.66075	27.3109
UP_SEQ_FEATURE	repeat:LRR 2	0.018102	TLR7, CD14, TLR1, TLR8, CIITA, TLR2,	130	133	11295	3.91961	1	0.999983	32.6009
UP_SEQ_FEATURE	repeat:LRR 1	0.018102	TLR7, CD14, TLR1, TLR8, CIITA, TLR2,	130	133	11295	3.91961	1	0.999983	32.6009
UP_SEQ_FEATURE	repeat:LRR 6	0.0202382	TLR7, CD14, TLR1, TLR8, TLR2,	130	91	11295	4.77388	1	0.99999	35.6978
UP_SEQ_FEATURE	repeat:LRR 10	0.0214199	TLR7, CD14, TLR8, TLR2,	130	52	11295	6.68343	1	0.999993	37.3521
UP_SEQ_FEATURE	repeat:LRR 5	0.0274759	TLR7, CD14, TLR1, TLR8, TLR2,	130	100	11295	4.34423	1	0.999999	45.2127
BIOCARTA	h_tollPathway:Toll-Like Receptor Pathway	0.0286711	TLR7, LY96, CD14, TLR2,	28	36	1423	5.64683	0.999922	0.793141	32.5291
UP_SEQ_FEATURE	repeat:LRR 9	0.031068	TLR7, CD14, TLR8, TLR2,	130	60	11295	5.79231	1	1	49.4209
INTERPRO	IPR000483:Cysteine-rich flanking region, C-terminal	0.0400167	TLR7, TLR1, TLR8, TLR2,	136	82	14650	5.25466	1	0.999981	54.6301
SMART	SM00082:LRRCT	0.0490503	TLR7, TLR1, TLR8, TLR2,	84	85	8573	4.8028	1	0.966172	52.4704
UP_SEQ_FEATURE	repeat:LRR 14	0.0572663	TLR7, TLR8, TLR2,	130	34	11295	7.66629	1	1	72.0186
INTERPRO	IPR001611:Leucine-rich repeat	0.0673276	TLR7, CD14, TLR1, TLR8, CIITA, TLR2,	136	236	14650	2.73866	1	1	74.0462
UP_SEQ_FEATURE	repeat:LRR 13	0.072932	TLR7, TLR8, TLR2,	130	39	11295	6.68343	1	1	80.5152
UP_SEQ_FEATURE	repeat:LRR 12	0.0762143	TLR7, TLR8, TLR2,	130	40	11295	6.51635	1	1	81.952
SP_PIR_KEYWORDS	leucine-rich repeat	0.0763613	TLR7, CD14, TLR1, TLR8, CIITA, TLR2,	143	238	14969	2.63895	1	0.885727	71.7792
GOTERM_BP_ALL	GO:0051246~regulation of protein metabolic process	0.106535	TLR7, CD86, CAPG, CD4, TLR1, ITGB2, TLR8,	140	302	12954	2.1447	1	0.994915	88.4076
GOTERM_BP_ALL	GO:0006417~regulation of translation	0.11382	TLR7, CD86, CD4, TLR1, TLR8,	140	172	12954	2.68978	1	0.996174	90.088
GOTERM_BP_ALL	GO:0031326~regulation of cellular biosynthetic process	0.141758	TLR7, CD86, CD4, TLR1, TLR8,	140	187	12954	2.47403	1	0.998756	94.6292
GOTERM_BP_ALL	GO:0009889~regulation of biosynthetic process	0.178453	TLR7, CD86, CD4, TLR1, TLR8,	140	205	12954	2.25679	1	0.999741	97.6717
GOTERM_BP_ALL	GO:0031325~positive regulation of cellular metabolic process	0.281435	TLR7, MAFB, CD86, SPI1, CD4, TLR1, TLR8,	140	412	12954	1.57209	1	0.999995	99.8204
INTERPRO	IPR003591:Leucine-rich repeat, typical subtype	0.300012	TLR7, TLR8, TLR2,	136	119	14650	2.71565	1	1	99.8995
SMART	SM00369:LRR_TYP	0.320625	TLR7, TLR8, TLR2,	84	119	8573	2.57293	1	1	99.6711
GOTERM_BP_ALL	GO:0009893~positive regulation of metabolic process	0.336014	TLR7, MAFB, CD86, SPI1, CD4, TLR1, TLR8,	140	441	12954	1.46871	1	0.999999	99.9604
GOTERM_BP_ALL	GO:0044249~cellular biosynthetic process	0.745492	TLR7, TBXAS1, CECR1, DPYD, CD86, CD74, GCH1, CD4, TLR1, TLR8,	140	991	12954	0.933689	1	1	100
GOTERM_BP_ALL	GO:0006412~translation	0.784394	TLR7, CD86, CD4, TLR1, TLR8,	140	496	12954	0.932748	1	1	100
GOTERM_BP_ALL	GO:0009059~macromolecule biosynthetic process	0.836772	TLR7, CD86, LIPA, MGAT1, CD4, TLR1, TLR8,	140	765	12954	0.846667	1	1	100
GOTERM_BP_ALL	GO:0009058~biosynthetic process	0.861475	TLR7, TBXAS1, CECR1, DPYD, CD86, CD74, GCH1, LIPA, MGAT1, CD4, TLR1, TLR8,	140	1337	12954	0.830473	1	1	100
GOTERM_MF_ALL	GO:0003723~RNA binding	0.990498	TLR7, SPI1, TLR8,	135	687	14097	0.455992	1	1	100
GOTERM_BP_ALL	GO:0031323~regulation of cellular metabolic process	0.999826	NCKAP1L, MNDA, MAFB, CD86, ITGB2, CD4, NR1H3, TLR7, TFEC, TNFRSF1B, SPI1, CIITA, TLR8, TLR1,	140	2606	12954	0.497084	1	1	100
Functional Group 19	Median: 0.036167314807595934
Category	Term	PValue	Genes	List Total	Pop Hits	Pop Total	Fold Enrichment	Bonferroni	Benjamini	FDR
GOTERM_CC_ALL	GO:0005576~extracellular region	0.0017	FGL2, C1QB, CHIT1, C1QA, APOL2, TNFAIP2, SRGN, CTSB, TNFSF13B, IFI30, RNASE6, CTSD, APOL1, CTSL1, APOL3, ADAMDEC1, C2, PLA2G7, SECTM1, C1QC, CTSS, LYZ, CD163, IL18BP,	141	1166	13658	1.9938	0.772034	0.0788591	2.60556
GOTERM_CC_ALL	GO:0005615~extracellular space	0.0361673	FGL2, APOL1, C2, CHIT1, C1QB, C1QA, SECTM1, TNFAIP2, SRGN, LYZ, TNFSF13B,	141	508	13658	2.09748	1	0.736533	43.538
GOTERM_CC_ALL	GO:0044421~extracellular region part	0.178714	FGL2, APOL1, ADAMDEC1, C2, CHIT1, C1QB, C1QA, SECTM1, TNFAIP2, SRGN, LYZ, TNFSF13B,	141	782	13658	1.48642	1	0.998934	95.2878
Functional Group 20	Median: 0.027423388827292765
Category	Term	PValue	Genes	List Total	Pop Hits	Pop Total	Fold Enrichment	Bonferroni	Benjamini	FDR
KEGG_PATHWAY	hsa04640:Hematopoietic cell lineage	0.00292446	HLA-DRB5, FCGR1A, HLA-DRA, ITGAM, CD14, CSF1R, CD4,	71	85	4126	4.78575	0.491627	0.155605	3.68766
BIOCARTA	h_bbcellPathway:Bystander B Cell Activation	0.01421	HLA-DRB5, HLA-DRA, CD4,	28	10	1423	15.2464	0.990452	0.990452	17.5999
BIOCARTA	h_il5Pathway:IL 5 Signaling Pathway	0.0203594	HLA-DRB5, HLA-DRA, CD4,	28	12	1423	12.7054	0.998751	0.892295	24.2872
BIOCARTA	h_asbcellPathway:Antigen Dependent B Cell Activation	0.0274234	HLA-DRB5, HLA-DRA, CD4,	28	14	1423	10.8903	0.999881	0.835923	31.3474
BIOCARTA	h_tcraPathway:Lck and Fyn tyrosine kinases in initiation of TCR Activation	0.0533999	HLA-DRB5, HLA-DRA, CD4,	28	20	1423	7.62321	1	0.921757	52.3977
BIOCARTA	h_CSKPathway:Activation of Csk by cAMP-dependent Protein Kinase Inhibits Signaling through the T Cell Receptor	0.0852268	HLA-DRB5, HLA-DRA, CD4,	28	26	1423	5.86401	1	0.944705	70.0274
BIOCARTA	h_inflamPathway:Cytokines and Inflammatory Response	0.108952	HLA-DRB5, HLA-DRA, CD4,	28	30	1423	5.08214	1	0.95603	78.993
Functional Group 21	Median: 0.027794171538566212
Category	Term	PValue	Genes	List Total	Pop Hits	Pop Total	Fold Enrichment	Bonferroni	Benjamini	FDR
INTERPRO	IPR001190:Speract/scavenger receptor	0.0254536	MARCO, CD163, MSR1,	136	27	14650	11.969	1	0.999259	39.2834
SMART	SM00202:SR	0.0277942	MARCO, CD163, MSR1,	84	27	8573	11.3399	1	0.94198	34.0899
GOTERM_MF_ALL	GO:0005044~scavenger receptor activity	0.0435075	MARCO, CD163, MSR1,	135	35	14097	8.95048	1	0.992704	54.9419
Functional Group 22	Median: 0.028091781276794934
Category	Term	PValue	Genes	List Total	Pop Hits	Pop Total	Fold Enrichment	Bonferroni	Benjamini	FDR
GOTERM_MF_ALL	GO:0030246~carbohydrate binding	0.00690775	GPNMB, CLEC10A, SIGLEC1, CHIT1, LGALS9, CLEC7A, SIGLEC7, CLEC2B, MAN2B1,	135	293	14097	3.20751	1	0.735269	11.6824
SP_PIR_KEYWORDS	lectin	0.0101274	CLEC10A, SIGLEC1, LGALS9, CLEC7A, SIGLEC7, CLEC2B,	143	138	14969	4.55123	0.99998	0.340946	14.9658
GOTERM_MF_ALL	GO:0005529~sugar binding	0.0280918	CLEC10A, SIGLEC1, LGALS9, CLEC7A, SIGLEC7, CLEC2B,	135	179	14097	3.50019	1	0.979805	39.9907
INTERPRO	IPR001304:C-type lectin	0.164873	CLEC10A, CLEC7A, CLEC2B,	136	79	14650	4.09066	1	1	96.9397
SMART	SM00034:CLECT	0.177809	CLEC10A, CLEC7A, CLEC2B,	84	79	8573	3.87568	1	0.999949	94.4729
Functional Group 23	Median: 0.03956029087179411
Category	Term	PValue	Genes	List Total	Pop Hits	Pop Total	Fold Enrichment	Bonferroni	Benjamini	FDR
GOTERM_CC_ALL	GO:0043235~receptor complex	0.0104061	ITGAX, CSF2RB, ITGAM, CD4, ITGB2,	141	83	13658	5.83526	0.999887	0.365245	14.9828
UP_SEQ_FEATURE	domain:VWFA	0.0105684	ITGAX, C2, ITGAM, ITGB2,	130	40	11295	8.68846	1	0.999366	20.5041
GOTERM_BP_ALL	GO:0007229~integrin-mediated signaling pathway	0.0288736	ITGAX, ADAMDEC1, ITGAM, ITGB2,	140	62	12954	5.96959	1	0.829387	42.9045
GOTERM_CC_ALL	GO:0008305~integrin complex	0.0353585	ITGAX, ITGAM, ITGB2,	141	29	13658	10.0205	1	0.743371	42.7983
INTERPRO	IPR002035:von Willebrand factor, type A	0.0437621	ITGAX, C2, ITGAM, ITGB2,	136	85	14650	5.0692	1	0.999989	57.9357
SP_PIR_KEYWORDS	Integrin	0.0479459	ITGAX, ITGAM, ITGB2,	143	37	14969	8.48743	1	0.766256	54.2749
SMART	SM00327:VWA	0.0504795	ITGAX, C2, ITGAM, ITGB2,	84	86	8573	4.74695	1	0.956672	53.5159
KEGG_PATHWAY	hsa04810:Regulation of actin cytoskeleton	0.473413	ITGAX, NCKAP1L, ITGAM, CD14, ITGB2,	71	208	4126	1.39694	1	0.999989	99.9733
Functional Group 24	Median: 0.03842172743368253
Category	Term	PValue	Genes	List Total	Pop Hits	Pop Total	Fold Enrichment	Bonferroni	Benjamini	FDR
GOTERM_BP_ALL	GO:0050727~regulation of inflammatory response	0.0384217	FCER1G, TNFRSF1B, AOAH,	140	29	12954	9.57192	1	0.898317	52.7373
GOTERM_BP_ALL	GO:0031347~regulation of defense response	0.0384217	FCER1G, TNFRSF1B, AOAH,	140	29	12954	9.57192	1	0.898317	52.7373
GOTERM_BP_ALL	GO:0048583~regulation of response to stimulus	0.0654581	FCER1G, TNFRSF1B, AOAH,	140	39	12954	7.11758	1	0.971415	72.61
Functional Group 25	Median: 0.06043379077749662
Category	Term	PValue	Genes	List Total	Pop Hits	Pop Total	Fold Enrichment	Bonferroni	Benjamini	FDR
GOTERM_BP_ALL	GO:0016265~death	0.00682468	FCER1G, BCL2A1, DRAM, CTSB, SRGN, RNF130, LY86, TNFSF13B, CD74, TLR2, ITGB2, TNFRSF14, GPR65, TNFRSF1B, GPX1, LYZ, CD14, GCH1,	140	821	12954	2.02864	1	0.406162	12.2778
GOTERM_BP_ALL	GO:0008219~cell death	0.00682468	FCER1G, BCL2A1, DRAM, CTSB, SRGN, RNF130, LY86, TNFSF13B, CD74, TLR2, ITGB2, TNFRSF14, GPR65, TNFRSF1B, GPX1, LYZ, CD14, GCH1,	140	821	12954	2.02864	1	0.406162	12.2778
GOTERM_BP_ALL	GO:0006915~apoptosis	0.00855973	FCER1G, BCL2A1, DRAM, CTSB, SRGN, RNF130, LY86, TNFSF13B, CD74, TLR2, ITGB2, TNFRSF14, GPR65, TNFRSF1B, GPX1, CD14, GCH1,	140	772	12954	2.03755	1	0.452216	15.1632
GOTERM_BP_ALL	GO:0012501~programmed cell death	0.00928991	FCER1G, BCL2A1, DRAM, CTSB, SRGN, RNF130, LY86, TNFSF13B, CD74, TLR2, ITGB2, TNFRSF14, GPR65, TNFRSF1B, GPX1, CD14, GCH1,	140	779	12954	2.01924	1	0.466515	16.3505
GOTERM_BP_ALL	GO:0030154~cell differentiation	0.0604338	FCER1G, DRAM, MAFB, SRGN, RNF130, VAMP5, LY86, HLA-DMA, TNFSF13B, LST1, ITGB2, TLR2, CD4, TNFRSF14, HLA-DOA, GPX1, LYZ, BCL2A1, TNFAIP2, CTSB, CD86, CD74, GPR65, TNFRSF1B, CD14, SPI1, GCH1,	140	1779	12954	1.40431	1	0.965767	69.6516
GOTERM_BP_ALL	GO:0048869~cellular developmental process	0.0604338	FCER1G, DRAM, MAFB, SRGN, RNF130, VAMP5, LY86, HLA-DMA, TNFSF13B, LST1, ITGB2, TLR2, CD4, TNFRSF14, HLA-DOA, GPX1, LYZ, BCL2A1, TNFAIP2, CTSB, CD86, CD74, GPR65, TNFRSF1B, CD14, SPI1, GCH1,	140	1779	12954	1.40431	1	0.965767	69.6516
GOTERM_BP_ALL	GO:0048468~cell development	0.0995482	FCER1G, BCL2A1, DRAM, CTSB, SRGN, RNF130, LY86, TNFSF13B, CD74, LST1, TLR2, ITGB2, TNFRSF14, GPR65, TNFRSF1B, GPX1, LYZ, CD14, GCH1,	140	1215	12954	1.44695	1	0.99299	86.5449
GOTERM_BP_ALL	GO:0042981~regulation of apoptosis	0.335185	FCER1G, BCL2A1, GPX1, CTSB, TNFSF13B, CD74, GCH1, TLR2,	140	526	12954	1.40728	1	0.999999	99.9594
GOTERM_BP_ALL	GO:0043067~regulation of programmed cell death	0.345686	FCER1G, BCL2A1, GPX1, CTSB, TNFSF13B, CD74, GCH1, TLR2,	140	532	12954	1.39141	1	1	99.9701
GOTERM_BP_ALL	GO:0032502~developmental process	0.446722	FCER1G, MAFB, DRAM, APOL2, SRGN, RNF130, LY86, VAMP5, HLA-DMA, TNFSF13B, LST1, ACP2, ITGB2, TLR2, CD4, CAPG, CMKLR1, TNFRSF14, CECR1, SECTM1, GPX1, HLA-DOA, LYZ, BCL2A1, HCK, TNFAIP2, CTSB, CD86, CD74, CSF1R, ITGAX, GPR65, TNFRSF1B, CD14, SPI1, GCH1,	140	3160	12954	1.05412	1	1	99.9988
Functional Group 26	Median: 0.05486554665237274
Category	Term	PValue	Genes	List Total	Pop Hits	Pop Total	Fold Enrichment	Bonferroni	Benjamini	FDR
GOTERM_BP_ALL	GO:0006909~phagocytosis	0.00567294	FCER1G, CLEC7A, FCGR1A, CD14,	140	34	12954	10.8857	1	0.387207	10.3113
GOTERM_BP_ALL	GO:0006897~endocytosis	0.0548655	CLEC10A, FCER1G, CLEC7A, FCGR1A, MSR1, CD14,	140	191	12954	2.90666	1	0.955798	66.0199
GOTERM_BP_ALL	GO:0010324~membrane invagination	0.0548655	CLEC10A, FCER1G, CLEC7A, FCGR1A, MSR1, CD14,	140	191	12954	2.90666	1	0.955798	66.0199
GOTERM_BP_ALL	GO:0016044~membrane organization and biogenesis	0.191888	CLEC10A, FCER1G, CLEC7A, FCGR1A, MSR1, CD14,	140	285	12954	1.94797	1	0.99984	98.3016
GOTERM_BP_ALL	GO:0016192~vesicle-mediated transport	0.434083	CLEC10A, FCER1G, CLEC7A, FCGR1A, VAMP5, MSR1, CD14,	140	492	12954	1.31646	1	1	99.9981
Functional Group 27	Median: 0.0950208068703798
Category	Term	PValue	Genes	List Total	Pop Hits	Pop Total	Fold Enrichment	Bonferroni	Benjamini	FDR
SP_PIR_KEYWORDS	cell adhesion	0.0678872	ITGAX, CD84, SIGLEC1, CD300A, ITGAM, SIGLEC7, CD97, ITGB2,	143	377	14969	2.22129	1	0.860583	67.3608
GOTERM_BP_ALL	GO:0007155~cell adhesion	0.0950208	CD84, CCR1, ITGB2, CD4, GPNMB, ITGAX, SIGLEC1, ADAMDEC1, C1orf38, CD300A, ITGAM, SIGLEC7, CD97,	140	733	12954	1.64103	1	0.991487	85.1901
GOTERM_BP_ALL	GO:0022610~biological adhesion	0.0950208	CD84, CCR1, ITGB2, CD4, GPNMB, ITGAX, SIGLEC1, ADAMDEC1, C1orf38, CD300A, ITGAM, SIGLEC7, CD97,	140	733	12954	1.64103	1	0.991487	85.1901
Functional Group 28	Median: 0.26218443687827153
Category	Term	PValue	Genes	List Total	Pop Hits	Pop Total	Fold Enrichment	Bonferroni	Benjamini	FDR
KEGG_PATHWAY	hsa00530:Aminosugars metabolism	0.0113093	NPL, NAGK, CHIT1, HK3,	71	28	4126	8.30181	0.92773	0.31294	13.5771
GOTERM_BP_ALL	GO:0044262~cellular carbohydrate metabolic process	0.262184	NAGK, CHIT1, HK3, AOAH, MGAT1, MAN2B1,	140	321	12954	1.72951	1	0.999991	99.7021
GOTERM_BP_ALL	GO:0005975~carbohydrate metabolic process	0.414873	NPL, NAGK, CHIT1, HK3, AOAH, MGAT1, MAN2B1,	140	482	12954	1.34378	1	1	99.9965
Functional Group 29	Median: 0.40024683695126406
Category	Term	PValue	Genes	List Total	Pop Hits	Pop Total	Fold Enrichment	Bonferroni	Benjamini	FDR
GOTERM_CC_ALL	GO:0042470~melanosome	0.0108414	GPNMB, CTSB, TRPV2, CAPG, CTSD,	141	84	13658	5.76579	0.999923	0.349865	15.5612
GOTERM_CC_ALL	GO:0048770~pigment granule	0.0108414	GPNMB, CTSB, TRPV2, CAPG, CTSD,	141	84	13658	5.76579	0.999923	0.349865	15.5612
GOTERM_CC_ALL	GO:0031410~cytoplasmic vesicle	0.391073	GPNMB, CTSB, TRPV2, CAPG, TLR1, CTSD,	141	400	13658	1.45298	1	1	99.9546
GOTERM_CC_ALL	GO:0031982~vesicle	0.409421	GPNMB, CTSB, TRPV2, CAPG, TLR1, CTSD,	141	409	13658	1.42101	1	1	99.9718
GOTERM_CC_ALL	GO:0016023~cytoplasmic membrane-bound vesicle	0.436985	GPNMB, CTSB, TRPV2, CAPG, CTSD,	141	329	13658	1.47212	1	1	99.9865
GOTERM_CC_ALL	GO:0031988~membrane-bound vesicle	0.45067	GPNMB, CTSB, TRPV2, CAPG, CTSD,	141	335	13658	1.44575	1	1	99.9908
Functional Group 30	Median: 0.8410382188214861
Category	Term	PValue	Genes	List Total	Pop Hits	Pop Total	Fold Enrichment	Bonferroni	Benjamini	FDR
GOTERM_BP_ALL	GO:0048518~positive regulation of biological process	0.00653658	TCIRG1, FCER1G, MAFB, LGALS9, C1QB, C1QA, RHOG, HLA-DMA, TNFSF13B, CD86, TLR2, CD4, APOL3, TLR7, C2, SECTM1, C1QC, GPX1, SPI1, GCH1, TLR8, TLR1,	140	1097	12954	1.85563	1	0.401886	11.7897
GOTERM_BP_ALL	GO:0048522~positive regulation of cellular process	0.0639449	TCIRG1, FCER1G, LGALS9, MAFB, RHOG, TNFSF13B, CD86, TLR2, CD4, APOL3, TLR7, SECTM1, GPX1, SPI1, GCH1, TLR8, TLR1,	140	988	12954	1.59209	1	0.969952	71.749
GOTERM_BP_ALL	GO:0065007~biological regulation	0.841038	ADORA3, FCER1G, VSIG4, MAFB, C1QB, MNDA, C1QA, PLCB2, SRGN, HLA-DMA, TNFSF13B, LST1, CAPG, ITGB2, TLR2, CD4, TBXAS1, C2, SECTM1, C1QC, GPX1, HLA-DOA, CIITA, TCIRG1, BCL2A1, NCKAP1L, LGALS9, C3AR1, CCR1, RHOG, CTSB, FPR1, AOAH, CD86, CD74, NR1H3, GPNMB, APOL3, TLR7, TFEC, AIF1, C5AR1, ADAMDEC1, TNFRSF1B, SPI1, GCH1, TLR8, TLR1,	140	4862	12954	0.913487	1	1	100
GOTERM_BP_ALL	GO:0050789~regulation of biological process	0.894364	ADORA3, FCER1G, VSIG4, MAFB, C1QB, MNDA, C1QA, SRGN, HLA-DMA, TNFSF13B, LST1, ITGB2, TLR2, CD4, CAPG, C2, SECTM1, C1QC, HLA-DOA, GPX1, CIITA, TCIRG1, BCL2A1, NCKAP1L, LGALS9, RHOG, CTSB, AOAH, CD86, CD74, NR1H3, GPNMB, APOL3, TLR7, TFEC, AIF1, ADAMDEC1, TNFRSF1B, SPI1, GCH1, TLR8, TLR1,	140	4419	12954	0.87943	1	1	100
GOTERM_BP_ALL	GO:0050794~regulation of cellular process	0.989863	FCER1G, VSIG4, MAFB, MNDA, TNFSF13B, LST1, ITGB2, TLR2, CD4, CAPG, SECTM1, GPX1, CIITA, TCIRG1, BCL2A1, NCKAP1L, LGALS9, CTSB, RHOG, CD86, CD74, NR1H3, GPNMB, APOL3, TLR7, TFEC, AIF1, ADAMDEC1, TNFRSF1B, SPI1, GCH1, TLR8, TLR1,	140	4086	12954	0.747294	1	1	100
Functional Group 31	Median: 0.3659419051140444
Category	Term	PValue	Genes	List Total	Pop Hits	Pop Total	Fold Enrichment	Bonferroni	Benjamini	FDR
GOTERM_MF_ALL	GO:0004091~carboxylesterase activity	0.0233462	PLA2G7, C3AR1, PLCB2, AOAH, LIPA,	135	114	14097	4.57992	1	0.966526	34.5167
GOTERM_MF_ALL	GO:0016298~lipase activity	0.0572772	C3AR1, PLCB2, AOAH, LIPA,	135	92	14097	4.5401	1	0.996498	65.2537
SP_PIR_KEYWORDS	lipid degradation	0.136093	PLA2G7, PLCB2, LIPA,	143	68	14969	4.61816	1	0.966187	90.2693
GOTERM_BP_ALL	GO:0016042~lipid catabolic process	0.365942	PLA2G7, PLCB2, LIPA,	140	119	12954	2.33265	1	1	99.9836
GOTERM_MF_ALL	GO:0016788~hydrolase activity, acting on ester bonds	0.563127	PLA2G7, C3AR1, PLCB2, AOAH, LIPA, RNASE6, ACP2,	135	634	14097	1.15293	1	1	100
GOTERM_MF_ALL	GO:0042578~phosphoric ester hydrolase activity	0.572573	C3AR1, PLCB2, LIPA, ACP2,	135	312	14097	1.33875	1	1	100
GOTERM_BP_ALL	GO:0006629~lipid metabolic process	0.642163	APOL1, TBXAS1, PLA2G7, APOL2, PLCB2, AOAH, CD74, LIPA,	140	708	12954	1.04552	1	1	100
Functional Group 32	Median: 0.3096895330295778
Category	Term	PValue	Genes	List Total	Pop Hits	Pop Total	Fold Enrichment	Bonferroni	Benjamini	FDR
GOTERM_BP_ALL	GO:0030097~hemopoiesis	0.0169777	MAFB, HLA-DOA, HLA-DMA, CD86, SPI1, CD74, CD4,	140	191	12954	3.3911	1	0.665971	27.9312
GOTERM_BP_ALL	GO:0048534~hemopoietic or lymphoid organ development	0.0231432	MAFB, HLA-DOA, HLA-DMA, CD86, SPI1, CD74, CD4,	140	205	12954	3.15951	1	0.760616	36.1033
GOTERM_BP_ALL	GO:0002520~immune system development	0.0295031	MAFB, HLA-DOA, HLA-DMA, CD86, SPI1, CD74, CD4,	140	217	12954	2.98479	1	0.832531	43.6083
GOTERM_BP_ALL	GO:0031325~positive regulation of cellular metabolic process	0.281435	TLR7, MAFB, CD86, SPI1, CD4, TLR1, TLR8,	140	412	12954	1.57209	1	0.999995	99.8204
GOTERM_BP_ALL	GO:0050793~regulation of developmental process	0.283365	MAFB, CD86, SPI1, LST1, ITGB2,	140	251	12954	1.8432	1	0.999995	99.8294
GOTERM_BP_ALL	GO:0009893~positive regulation of metabolic process	0.336014	TLR7, MAFB, CD86, SPI1, CD4, TLR1, TLR8,	140	441	12954	1.46871	1	0.999999	99.9604
GOTERM_BP_ALL	GO:0045595~regulation of cell differentiation	0.507802	MAFB, CD86, SPI1,	140	158	12954	1.75687	1	1	99.9999
GOTERM_BP_ALL	GO:0045941~positive regulation of transcription	0.866383	MAFB, CD86, SPI1,	140	324	12954	0.856746	1	1	100
GOTERM_BP_ALL	GO:0045935~positive regulation of nucleobase, nucleoside, nucleotide and nucleic acid metabolic process	0.877418	MAFB, CD86, SPI1,	140	334	12954	0.831095	1	1	100
GOTERM_MF_ALL	GO:0003723~RNA binding	0.990498	TLR7, SPI1, TLR8,	135	687	14097	0.455992	1	1	100
Functional Group 33	Median: 0.44732350702319
Category	Term	PValue	Genes	List Total	Pop Hits	Pop Total	Fold Enrichment	Bonferroni	Benjamini	FDR
GOTERM_MF_ALL	GO:0001653~peptide receptor activity	0.00445504	CMKLR1, C5AR1, C3AR1, CCR1, CCRL2, FPR1,	135	113	14097	5.54454	0.999997	0.657029	7.69039
SP_PIR_KEYWORDS	G protein-coupled receptor	0.00494823	ADORA3, PTAFR, C5AR1, C3AR1, CCR1, FPR1,	143	116	14969	5.4144	0.994923	0.22242	7.59635
GOTERM_MF_ALL	GO:0042277~peptide binding	0.00506532	CMKLR1, C5AR1, C3AR1, CCR1, GPX1, CCRL2, FPR1,	135	166	14097	4.40335	1	0.674845	8.69931
GOTERM_BP_ALL	GO:0051480~cytosolic calcium ion homeostasis	0.157833	C5AR1, C3AR1, CCR1,	140	66	12954	4.20584	1	0.999421	96.2592
GOTERM_BP_ALL	GO:0007204~elevation of cytosolic calcium ion concentration	0.157833	C5AR1, C3AR1, CCR1,	140	66	12954	4.20584	1	0.999421	96.2592
GOTERM_BP_ALL	GO:0006874~cellular calcium ion homeostasis	0.365942	C5AR1, C3AR1, CCR1,	140	119	12954	2.33265	1	1	99.9836
GOTERM_BP_ALL	GO:0055074~calcium ion homeostasis	0.365942	C5AR1, C3AR1, CCR1,	140	119	12954	2.33265	1	1	99.9836
GOTERM_BP_ALL	GO:0006875~cellular metal ion homeostasis	0.400305	C5AR1, C3AR1, CCR1,	140	128	12954	2.16864	1	1	99.9943
GOTERM_BP_ALL	GO:0055065~metal ion homeostasis	0.400305	C5AR1, C3AR1, CCR1,	140	128	12954	2.16864	1	1	99.9943
GOTERM_BP_ALL	GO:0042592~homeostatic process	0.414314	FCER1G, C5AR1, C3AR1, CCR1, GPX1, TNFSF13B,	140	393	12954	1.41265	1	1	99.9964
GOTERM_BP_ALL	GO:0030005~cellular di-, tri-valent inorganic cation homeostasis	0.480333	C5AR1, C3AR1, CCR1,	140	150	12954	1.85057	1	1	99.9996
GOTERM_BP_ALL	GO:0055066~di-, tri-valent inorganic cation homeostasis	0.483818	C5AR1, C3AR1, CCR1,	140	151	12954	1.83832	1	1	99.9997
GOTERM_BP_ALL	GO:0030003~cellular cation homeostasis	0.550392	C5AR1, C3AR1, CCR1,	140	171	12954	1.62331	1	1	100
GOTERM_BP_ALL	GO:0055080~cation homeostasis	0.553561	C5AR1, C3AR1, CCR1,	140	172	12954	1.61387	1	1	100
GOTERM_BP_ALL	GO:0065008~regulation of biological quality	0.554232	TBXAS1, FCER1G, C5AR1, C3AR1, TNFRSF1B, CCR1, GPX1, TNFSF13B, GCH1, CAPG,	140	842	12954	1.09891	1	1	100
GOTERM_BP_ALL	GO:0019725~cellular homeostasis	0.61005	C5AR1, C3AR1, CCR1, GPX1,	140	292	12954	1.26751	1	1	100
GOTERM_BP_ALL	GO:0006873~cellular ion homeostasis	0.646611	C5AR1, C3AR1, CCR1,	140	204	12954	1.36071	1	1	100
GOTERM_BP_ALL	GO:0055082~cellular chemical homeostasis	0.646611	C5AR1, C3AR1, CCR1,	140	204	12954	1.36071	1	1	100
GOTERM_BP_ALL	GO:0050801~ion homeostasis	0.691902	C5AR1, C3AR1, CCR1,	140	222	12954	1.25039	1	1	100
GOTERM_BP_ALL	GO:0048878~chemical homeostasis	0.773776	C5AR1, C3AR1, CCR1,	140	261	12954	1.06355	1	1	100
Functional Group 34	Median: 0.2599864026404009
Category	Term	PValue	Genes	List Total	Pop Hits	Pop Total	Fold Enrichment	Bonferroni	Benjamini	FDR
SP_PIR_KEYWORDS	glycosidase	0.132877	CHIT1, LYZ, MAN2B1,	143	67	14969	4.68709	1	0.965757	89.6761
GOTERM_MF_ALL	GO:0004553~hydrolase activity, hydrolyzing O-glycosyl compounds	0.259986	CHIT1, LYZ, MAN2B1,	135	104	14097	3.01218	1	1	99.5466
GOTERM_MF_ALL	GO:0016798~hydrolase activity, acting on glycosyl bonds	0.347574	CHIT1, LYZ, MAN2B1,	135	129	14097	2.42842	1	1	99.9526
Functional Group 35	Median: 0.2066162103025473
Category	Term	PValue	Genes	List Total	Pop Hits	Pop Total	Fold Enrichment	Bonferroni	Benjamini	FDR
GOTERM_MF_ALL	GO:0008289~lipid binding	0.121984	APOL1, APOL3, PTAFR, PLA2G7, FCGR3B, APOL2, SNX10, CD14,	135	436	14097	1.916	1	0.999983	90.2849
GOTERM_MF_ALL	GO:0005543~phospholipid binding	0.206616	PTAFR, PLA2G7, FCGR3B, SNX10, CD14,	135	246	14097	2.1224	1	1	98.4205
GOTERM_MF_ALL	GO:0035091~phosphoinositide binding	0.550214	FCGR3B, SNX10, CD14,	135	193	14097	1.62314	1	1	99.9999
Functional Group 36	Median: 0.2695943103845612
Category	Term	PValue	Genes	List Total	Pop Hits	Pop Total	Fold Enrichment	Bonferroni	Benjamini	FDR
UP_SEQ_FEATURE	domain:SH2	0.198653	FGR, LCP2, HCK,	130	72	11295	3.62019	1	1	99.1629
INTERPRO	IPR000980:SH2 motif	0.26587	FGR, LCP2, HCK,	136	109	14650	2.96479	1	1	99.7474
SP_PIR_KEYWORDS	sh2 domain	0.273319	FGR, LCP2, HCK,	143	108	14969	2.90773	1	0.998728	99.381
SMART	SM00252:SH2	0.284771	FGR, LCP2, HCK,	84	109	8573	2.80898	1	1	99.2964
Functional Group 37	Median: 0.1669350098392099
Category	Term	PValue	Genes	List Total	Pop Hits	Pop Total	Fold Enrichment	Bonferroni	Benjamini	FDR
SP_PIR_KEYWORDS	SH3 domain	0.116244	FGR, NCF2, HCK, MYO1F, MPP1,	143	196	14969	2.67037	1	0.953141	86.0279
INTERPRO	IPR001452:Src homology-3	0.118101	FGR, NCF2, HCK, MYO1F, MPP1,	136	203	14650	2.65322	1	1	91.2149
SMART	SM00326:SH3	0.133546	FGR, NCF2, HCK, MYO1F, MPP1,	84	203	8573	2.51378	1	0.999628	87.9969
UP_SEQ_FEATURE	domain:SH3	0.200324	FGR, HCK, MYO1F, MPP1,	130	135	11295	2.57436	1	1	99.1998
GOTERM_MF_ALL	GO:0016301~kinase activity	0.913726	FGR, NAGK, HCK, HK3, MPP1, CSF1R,	135	852	14097	0.735368	1	1	100
GOTERM_MF_ALL	GO:0016772~transferase activity, transferring phosphorus-containing groups	0.962612	FGR, NAGK, HCK, HK3, MPP1, CSF1R,	135	988	14097	0.634143	1	1	100
Functional Group 38	Median: 0.2873187494239782
Category	Term	PValue	Genes	List Total	Pop Hits	Pop Total	Fold Enrichment	Bonferroni	Benjamini	FDR
GOTERM_BP_ALL	GO:0007249~I-kappaB kinase/NF-kappaB cascade	0.182208	APOL3, LGALS9, SECTM1, TLR8,	140	137	12954	2.70156	1	0.999771	97.8671
GOTERM_BP_ALL	GO:0009967~positive regulation of signal transduction	0.226392	APOL3, LGALS9, SECTM1, CD4,	140	153	12954	2.41905	1	0.999966	99.2629
GOTERM_BP_ALL	GO:0043123~positive regulation of I-kappaB kinase/NF-kappaB cascade	0.271414	APOL3, LGALS9, SECTM1,	140	95	12954	2.92195	1	0.999992	99.7659
GOTERM_BP_ALL	GO:0043122~regulation of I-kappaB kinase/NF-kappaB cascade	0.303223	APOL3, LGALS9, SECTM1,	140	103	12954	2.69501	1	0.999998	99.9003
GOTERM_BP_ALL	GO:0007243~protein kinase cascade	0.416443	APOL3, C5AR1, LGALS9, SECTM1, FPR1, TLR8,	140	394	12954	1.40906	1	1	99.9966
GOTERM_BP_ALL	GO:0009966~regulation of signal transduction	0.933795	APOL3, LGALS9, SECTM1, CD4,	140	541	12954	0.68413	1	1	100
Functional Group 39	Median: 0.34568629065804196
Category	Term	PValue	Genes	List Total	Pop Hits	Pop Total	Fold Enrichment	Bonferroni	Benjamini	FDR
GOTERM_BP_ALL	GO:0043066~negative regulation of apoptosis	0.224772	FCER1G, BCL2A1, GPX1, TNFSF13B, CD74,	140	226	12954	2.04709	1	0.999966	99.2328
GOTERM_BP_ALL	GO:0043069~negative regulation of programmed cell death	0.231637	FCER1G, BCL2A1, GPX1, TNFSF13B, CD74,	140	229	12954	2.02027	1	0.999972	99.3528
GOTERM_BP_ALL	GO:0042981~regulation of apoptosis	0.335185	FCER1G, BCL2A1, GPX1, CTSB, TNFSF13B, CD74, GCH1, TLR2,	140	526	12954	1.40728	1	0.999999	99.9594
GOTERM_BP_ALL	GO:0043067~regulation of programmed cell death	0.345686	FCER1G, BCL2A1, GPX1, CTSB, TNFSF13B, CD74, GCH1, TLR2,	140	532	12954	1.39141	1	1	99.9701
GOTERM_BP_ALL	GO:0048519~negative regulation of biological process	0.478899	BCL2A1, FCER1G, VSIG4, MAFB, SRGN, TNFSF13B, CD74, CAPG, LST1, GPNMB, ADAMDEC1, AIF1, GPX1, SPI1,	140	1161	12954	1.11576	1	1	99.9996
GOTERM_BP_ALL	GO:0006916~anti-apoptosis	0.534318	BCL2A1, GPX1, TNFSF13B,	140	166	12954	1.6722	1	1	100
GOTERM_BP_ALL	GO:0048523~negative regulation of cellular process	0.537296	BCL2A1, FCER1G, VSIG4, MAFB, TNFSF13B, CD74, CAPG, LST1, GPNMB, ADAMDEC1, AIF1, GPX1, SPI1,	140	1113	12954	1.08075	1	1	100
Functional Group 40	Median: 0.3874931307119273
Category	Term	PValue	Genes	List Total	Pop Hits	Pop Total	Fold Enrichment	Bonferroni	Benjamini	FDR
GOTERM_BP_ALL	GO:0051179~localization	0.238048	LCP2, FCER1G, C1QB, C1QA, APOL2, SRGN, SLC7A7, VAMP5, HLA-DMA, TNFSF13B, TRPV2, ITGB2, TLR2, APOL1, CLEC7A, SLC15A3, C1QC, ITGAM, SNX10, CD97, MSR1, CYBB, CLEC10A, LAPTM5, TCIRG1, SLC31A2, FCGR1A, C3AR1, ATP8B4, FPR1, MFSD1, CD74, APOL3, SLCO2B1, MARCO, CD14,	140	2895	12954	1.15061	1	0.999978	99.4487
GOTERM_BP_ALL	GO:0051234~establishment of localization	0.305832	LCP2, FCER1G, C1QB, C1QA, APOL2, SRGN, SLC7A7, VAMP5, HLA-DMA, TNFSF13B, TRPV2, TLR2, APOL1, CLEC7A, SLC15A3, C1QC, SNX10, MSR1, CYBB, CLEC10A, LAPTM5, TCIRG1, SLC31A2, FCGR1A, ATP8B4, MFSD1, CD74, APOL3, SLCO2B1, MARCO, CD14,	140	2536	12954	1.13107	1	0.999998	99.9072
GOTERM_BP_ALL	GO:0006810~transport	0.469154	FCER1G, C1QB, C1QA, APOL2, SLC7A7, VAMP5, HLA-DMA, TRPV2, TLR2, APOL1, CLEC7A, SLC15A3, C1QC, SNX10, MSR1, CYBB, CLEC10A, LAPTM5, TCIRG1, SLC31A2, FCGR1A, ATP8B4, MFSD1, CD74, APOL3, SLCO2B1, MARCO, CD14,	140	2446	12954	1.0592	1	1	99.9995
GOTERM_MF_ALL	GO:0005215~transporter activity	0.655923	CYBB, APOL1, APOL3, TCIRG1, SLC31A2, SLCO2B1, SLC15A3, ATP8B4, SLC7A7, MFSD1, MSR1, TRPV2,	135	1255	14097	0.998459	1	1	100
Functional Group 41	Median: 0.8066233335160166
Category	Term	PValue	Genes	List Total	Pop Hits	Pop Total	Fold Enrichment	Bonferroni	Benjamini	FDR
GOTERM_BP_ALL	GO:0002274~myeloid leukocyte activation	0.0039709	FCER1G, LCP2, CD74, TLR1,	140	30	12954	12.3371	1	0.306871	7.32852
GOTERM_BP_ALL	GO:0009306~protein secretion	0.110658	LCP2, SRGN, TNFSF13B,	140	53	12954	5.23747	1	0.995702	89.3892
GOTERM_BP_ALL	GO:0032940~secretion by cell	0.581468	FCER1G, LCP2, SRGN, TNFSF13B,	140	280	12954	1.32184	1	1	100
GOTERM_BP_ALL	GO:0046903~secretion	0.758439	FCER1G, LCP2, SRGN, TNFSF13B,	140	367	12954	1.00849	1	1	100
GOTERM_BP_ALL	GO:0045184~establishment of protein localization	0.783878	LCP2, SLC15A3, SRGN, SNX10, HLA-DMA, TNFSF13B, CD74,	140	713	12954	0.908415	1	1	100
GOTERM_BP_ALL	GO:0008104~protein localization	0.829369	LCP2, SLC15A3, SRGN, SNX10, HLA-DMA, TNFSF13B, CD74,	140	757	12954	0.855614	1	1	100
GOTERM_BP_ALL	GO:0033036~macromolecule localization	0.865425	LCP2, SLC15A3, SRGN, SNX10, HLA-DMA, TNFSF13B, CD74,	140	799	12954	0.810638	1	1	100
GOTERM_BP_ALL	GO:0015031~protein transport	0.976208	SLC15A3, SNX10, HLA-DMA, CD74,	140	664	12954	0.557401	1	1	100
GOTERM_BP_ALL	GO:0051649~establishment of cellular localization	0.982954	FCER1G, LCP2, SRGN, TNFSF13B, CD74,	140	845	12954	0.547506	1	1	100
GOTERM_BP_ALL	GO:0051641~cellular localization	0.985769	FCER1G, LCP2, SRGN, TNFSF13B, CD74,	140	867	12954	0.533613	1	1	100
Functional Group 42	Median: 0.44472951223097884
Category	Term	PValue	Genes	List Total	Pop Hits	Pop Total	Fold Enrichment	Bonferroni	Benjamini	FDR
GOTERM_BP_ALL	GO:0019932~second-messenger-mediated signaling	0.0517519	ADORA3, PTAFR, C5AR1, PLCB2, CCR1, FPR1, CD4,	140	249	12954	2.6012	1	0.950231	63.8134
GOTERM_BP_ALL	GO:0043085~positive regulation of catalytic activity	0.24552	ADORA3, C5AR1, PLCB2, FPR1, CD4,	140	235	12954	1.96869	1	0.999984	99.5434
GOTERM_BP_ALL	GO:0050790~regulation of catalytic activity	0.389823	ADORA3, C5AR1, PLCB2, GPX1, CTSB, FPR1, CD4,	140	469	12954	1.38102	1	1	99.9921
GOTERM_BP_ALL	GO:0045860~positive regulation of protein kinase activity	0.419024	C5AR1, FPR1, CD4,	140	133	12954	2.08711	1	1	99.9969
GOTERM_BP_ALL	GO:0033674~positive regulation of kinase activity	0.433699	C5AR1, FPR1, CD4,	140	137	12954	2.02617	1	1	99.9981
GOTERM_BP_ALL	GO:0051347~positive regulation of transferase activity	0.44473	C5AR1, FPR1, CD4,	140	140	12954	1.98276	1	1	99.9987
GOTERM_BP_ALL	GO:0065009~regulation of a molecular function	0.516917	ADORA3, C5AR1, PLCB2, GPX1, CTSB, FPR1, CD4,	140	536	12954	1.2084	1	1	99.9999
GOTERM_BP_ALL	GO:0051336~regulation of hydrolase activity	0.590354	C5AR1, PLCB2, GPX1,	140	184	12954	1.50862	1	1	100
GOTERM_BP_ALL	GO:0045859~regulation of protein kinase activity	0.705908	C5AR1, FPR1, CD4,	140	228	12954	1.21748	1	1	100
GOTERM_BP_ALL	GO:0043549~regulation of kinase activity	0.719384	C5AR1, FPR1, CD4,	140	234	12954	1.18626	1	1	100
GOTERM_BP_ALL	GO:0051338~regulation of transferase activity	0.730217	C5AR1, FPR1, CD4,	140	239	12954	1.16145	1	1	100
Functional Group 43	Median: 0.2694388587305545
Category	Term	PValue	Genes	List Total	Pop Hits	Pop Total	Fold Enrichment	Bonferroni	Benjamini	FDR
GOTERM_BP_ALL	GO:0003013~circulatory system process	0.269439	ADORA3, C3AR1, GPX1, GCH1,	140	168	12954	2.20306	1	0.999993	99.7534
GOTERM_BP_ALL	GO:0008015~blood circulation	0.269439	ADORA3, C3AR1, GPX1, GCH1,	140	168	12954	2.20306	1	0.999993	99.7534
GOTERM_BP_ALL	GO:0003008~system process	0.980932	ADORA3, C5AR1, C3AR1, GPX1, ARRB2, GCH1, TRPV2,	140	1096	12954	0.590967	1	1	100
Functional Group 44	Median: 0.6574849508917444
Category	Term	PValue	Genes	List Total	Pop Hits	Pop Total	Fold Enrichment	Bonferroni	Benjamini	FDR
GOTERM_BP_ALL	GO:0009308~amine metabolic process	0.194265	NAGK, CHIT1, SLC7A7, GCH1, LACTB, MGAT1, CD4, ITGB2,	140	440	12954	1.68234	1	0.999848	98.3946
GOTERM_BP_ALL	GO:0006807~nitrogen compound metabolic process	0.245552	NAGK, CHIT1, SLC7A7, GCH1, LACTB, MGAT1, CD4, ITGB2,	140	473	12954	1.56497	1	0.999983	99.5437
GOTERM_BP_ALL	GO:0006520~amino acid metabolic process	0.612373	SLC7A7, GCH1, CD4, ITGB2,	140	293	12954	1.26319	1	1	100
GOTERM_BP_ALL	GO:0019752~carboxylic acid metabolic process	0.702597	TBXAS1, SLC7A7, CD74, GCH1, CD4, ITGB2,	140	546	12954	1.0168	1	1	100
GOTERM_BP_ALL	GO:0006082~organic acid metabolic process	0.707165	TBXAS1, SLC7A7, CD74, GCH1, CD4, ITGB2,	140	549	12954	1.01124	1	1	100
GOTERM_BP_ALL	GO:0006519~amino acid and derivative metabolic process	0.746782	SLC7A7, GCH1, CD4, ITGB2,	140	360	12954	1.0281	1	1	100
Functional Group 45	Median: 0.6736322966403117
Category	Term	PValue	Genes	List Total	Pop Hits	Pop Total	Fold Enrichment	Bonferroni	Benjamini	FDR
GOTERM_BP_ALL	GO:0042981~regulation of apoptosis	0.335185	FCER1G, BCL2A1, GPX1, CTSB, TNFSF13B, CD74, GCH1, TLR2,	140	526	12954	1.40728	1	0.999999	99.9594
GOTERM_BP_ALL	GO:0043067~regulation of programmed cell death	0.345686	FCER1G, BCL2A1, GPX1, CTSB, TNFSF13B, CD74, GCH1, TLR2,	140	532	12954	1.39141	1	1	99.9701
GOTERM_BP_ALL	GO:0006917~induction of apoptosis	0.672386	GPX1, GCH1, TLR2,	140	214	12954	1.29713	1	1	100
GOTERM_BP_ALL	GO:0012502~induction of programmed cell death	0.674879	GPX1, GCH1, TLR2,	140	215	12954	1.2911	1	1	100
GOTERM_BP_ALL	GO:0043065~positive regulation of apoptosis	0.76254	GPX1, GCH1, TLR2,	140	255	12954	1.08857	1	1	100
GOTERM_BP_ALL	GO:0043068~positive regulation of programmed cell death	0.766337	GPX1, GCH1, TLR2,	140	257	12954	1.0801	1	1	100
Functional Group 46	Median: 0.919856027510332
Category	Term	PValue	Genes	List Total	Pop Hits	Pop Total	Fold Enrichment	Bonferroni	Benjamini	FDR
SP_PIR_KEYWORDS	autophosphorylation	0.0843243	FGR, HCK, CSF1R,	143	51	14969	6.15755	1	0.904198	75.4145
SP_PIR_KEYWORDS	tyrosine-specific protein kinase	0.0871708	FGR, HCK, CSF1R,	143	52	14969	6.03913	1	0.906439	76.6039
GOTERM_BP_ALL	GO:0018108~peptidyl-tyrosine phosphorylation	0.128336	TNFRSF14, CD4, ITGB2,	140	58	12954	4.78596	1	0.997784	92.7731
GOTERM_BP_ALL	GO:0018212~peptidyl-tyrosine modification	0.135584	TNFRSF14, CD4, ITGB2,	140	60	12954	4.62643	1	0.998386	93.8398
INTERPRO	IPR008266:Tyrosine protein kinase, active site	0.214781	FGR, HCK, CSF1R,	136	94	14650	3.43789	1	1	99.0713
SP_PIR_KEYWORDS	tyrosine-protein kinase	0.2698	FGR, HCK, CSF1R,	143	107	14969	2.93491	1	0.998766	99.3315
INTERPRO	IPR001245:Tyrosine protein kinase	0.317003	FGR, HCK, CSF1R,	136	124	14650	2.60614	1	1	99.9375
SMART	SM00219:TyrKc	0.338411	FGR, HCK, CSF1R,	84	124	8573	2.46918	1	1	99.7779
GOTERM_BP_ALL	GO:0018193~peptidyl-amino acid modification	0.369799	TNFRSF14, CD4, ITGB2,	140	120	12954	2.31321	1	1	99.9854
GOTERM_MF_ALL	GO:0004713~protein-tyrosine kinase activity	0.521471	FGR, HCK, CSF1R,	135	183	14097	1.71184	1	1	99.9998
SP_PIR_KEYWORDS	phosphotransferase	0.546196	FGR, HCK, CSF1R,	143	192	14969	1.6356	1	1	99.9997
SP_PIR_KEYWORDS	ATP	0.674211	FGR, HCK, CSF1R,	143	243	14969	1.29232	1	1	100
GOTERM_BP_ALL	GO:0006468~protein amino acid phosphorylation	0.807968	FGR, TNFRSF14, HCK, CSF1R, CD4, ITGB2,	140	626	12954	0.886855	1	1	100
UP_SEQ_FEATURE	nucleotide phosphate-binding region:ATP	0.844424	FGR, NAGK, HCK, MYO1F, HK3, CSF1R, CIITA,	130	726	11295	0.83773	1	1	100
UP_SEQ_FEATURE	binding site:ATP	0.864722	FGR, NAGK, HCK, CSF1R,	130	421	11295	0.825507	1	1	100
SP_PIR_KEYWORDS	kinase	0.889436	FGR, NAGK, HCK, HK3, CSF1R,	143	677	14969	0.773104	1	1	100
SP_PIR_KEYWORDS	atp-binding	0.896175	FGR, NAGK, HCK, MYO1F, HK3, ATP8B4, CSF1R, CIITA,	143	1083	14969	0.773247	1	1	100
GOTERM_MF_ALL	GO:0016773~phosphotransferase activity, alcohol group as acceptor	0.908093	FGR, NAGK, HCK, HK3, CSF1R,	135	705	14097	0.740583	1	1	100
GOTERM_MF_ALL	GO:0016301~kinase activity	0.913726	FGR, NAGK, HCK, HK3, MPP1, CSF1R,	135	852	14097	0.735368	1	1	100
GOTERM_BP_ALL	GO:0016310~phosphorylation	0.91656	FGR, TNFRSF14, HCK, CSF1R, CD4, ITGB2,	140	760	12954	0.730489	1	1	100
SP_PIR_KEYWORDS	nucleotide-binding	0.919856	FGR, NAGK, HCK, MYO1F, GBP2, HK3, RHOG, ATP8B4, CSF1R, CIITA,	143	1390	14969	0.753081	1	1	100
INTERPRO	IPR000719:Protein kinase, core	0.935305	FGR, HCK, CSF1R,	136	473	14650	0.683217	1	1	100
GOTERM_MF_ALL	GO:0030554~adenyl nucleotide binding	0.940383	FGR, CYBB, NAGK, HCK, MYO1F, HK3, ATP8B4, DPYD, CSF1R, CIITA,	135	1445	14097	0.722645	1	1	100
UP_SEQ_FEATURE	domain:Protein kinase	0.942917	FGR, HCK, CSF1R,	130	394	11295	0.661558	1	1	100
UP_SEQ_FEATURE	active site:Proton acceptor	0.946355	FGR, HCK, RNASE6, CSF1R,	130	532	11295	0.653268	1	1	100
GOTERM_MF_ALL	GO:0017076~purine nucleotide binding	0.956482	FGR, CYBB, NAGK, HCK, MYO1F, GBP2, HK3, RHOG, ATP8B4, DPYD, CSF1R, CIITA,	135	1763	14097	0.710758	1	1	100
GOTERM_MF_ALL	GO:0016772~transferase activity, transferring phosphorus-containing groups	0.962612	FGR, NAGK, HCK, HK3, MPP1, CSF1R,	135	988	14097	0.634143	1	1	100
GOTERM_BP_ALL	GO:0006796~phosphate metabolic process	0.972814	FGR, TNFRSF14, HCK, CSF1R, CD4, ITGB2,	140	919	12954	0.604104	1	1	100
GOTERM_BP_ALL	GO:0006793~phosphorus metabolic process	0.972814	FGR, TNFRSF14, HCK, CSF1R, CD4, ITGB2,	140	919	12954	0.604104	1	1	100
GOTERM_MF_ALL	GO:0005524~ATP binding	0.977368	FGR, NAGK, HCK, MYO1F, HK3, ATP8B4, CSF1R, CIITA,	135	1351	14097	0.61834	1	1	100
GOTERM_MF_ALL	GO:0032559~adenyl ribonucleotide binding	0.979609	FGR, NAGK, HCK, MYO1F, HK3, ATP8B4, CSF1R, CIITA,	135	1368	14097	0.610656	1	1	100
GOTERM_MF_ALL	GO:0004672~protein kinase activity	0.979755	FGR, HCK, CSF1R,	135	599	14097	0.522983	1	1	100
GOTERM_MF_ALL	GO:0032555~purine ribonucleotide binding	0.983865	FGR, NAGK, HCK, MYO1F, GBP2, HK3, RHOG, ATP8B4, CSF1R, CIITA,	135	1683	14097	0.620453	1	1	100
GOTERM_MF_ALL	GO:0032553~ribonucleotide binding	0.983865	FGR, NAGK, HCK, MYO1F, GBP2, HK3, RHOG, ATP8B4, CSF1R, CIITA,	135	1683	14097	0.620453	1	1	100
SP_PIR_KEYWORDS	transferase	0.985872	FGR, NAGK, HCK, HK3, MGAT1, CSF1R, HS3ST2,	143	1287	14969	0.569346	1	1	100
GOTERM_MF_ALL	GO:0000166~nucleotide binding	0.989218	FGR, CYBB, NAGK, HCK, MYO1F, GBP2, HK3, RHOG, ATP8B4, DPYD, CSF1R, CIITA,	135	2022	14097	0.619716	1	1	100
GOTERM_BP_ALL	GO:0006464~protein modification process	0.998323	FGR, TNFRSF14, HCK, LIPA, MGAT1, CSF1R, MAN2B1, CD4, ITGB2,	140	1677	12954	0.496576	1	1	100
GOTERM_MF_ALL	GO:0016740~transferase activity	0.998372	FGR, NAGK, HCK, HK3, MPP1, MGAT1, CSF1R, HS3ST2,	135	1744	14097	0.479001	1	1	100
GOTERM_BP_ALL	GO:0043412~biopolymer modification	0.999058	FGR, TNFRSF14, HCK, LIPA, MGAT1, CSF1R, MAN2B1, CD4, ITGB2,	140	1749	12954	0.476133	1	1	100
GOTERM_BP_ALL	GO:0043687~post-translational protein modification	0.999579	FGR, TNFRSF14, HCK, CSF1R, CD4, ITGB2,	140	1417	12954	0.391794	1	1	100
GOTERM_BP_ALL	GO:0043283~biopolymer metabolic process	1	NCKAP1L, HCK, MAFB, MNDA, CHIT1, AOAH, RNASE6, CSF1R, NR1H3, ITGB2, CD4, MAN2B1, FGR, TNFRSF14, TNFRSF1B, SPI1, MGAT1, LIPA, CIITA,	140	4821	12954	0.364664	1	1	100
Functional Group 47	Median: 0.8556856245887262
Category	Term	PValue	Genes	List Total	Pop Hits	Pop Total	Fold Enrichment	Bonferroni	Benjamini	FDR
GOTERM_BP_ALL	GO:0044248~cellular catabolic process	0.361513	CHIT1, HK3, GPX1, LYZ, DPYD, GCH1, LACTB, RNASE6,	140	541	12954	1.36826	1	1	99.9813
GOTERM_BP_ALL	GO:0044265~cellular macromolecule catabolic process	0.855686	CHIT1, HK3, RNASE6,	140	315	12954	0.881224	1	1	100
GOTERM_BP_ALL	GO:0009057~macromolecule catabolic process	0.932851	CHIT1, HK3, RNASE6,	140	402	12954	0.690512	1	1	100
Functional Group 48	Median: 0.8451840912119939
Category	Term	PValue	Genes	List Total	Pop Hits	Pop Total	Fold Enrichment	Bonferroni	Benjamini	FDR
GOTERM_BP_ALL	GO:0006811~ion transport	0.278124	CYBB, TCIRG1, SLC31A2, C1QB, SLCO2B1, C1QA, C1QC, MARCO, ATP8B4, MSR1, TRPV2,	140	745	12954	1.36619	1	0.999994	99.8039
GOTERM_MF_ALL	GO:0022892~substrate-specific transporter activity	0.599413	CYBB, APOL1, APOL3, TCIRG1, SLC31A2, SLC15A3, ATP8B4, SLC7A7, MSR1, TRPV2,	135	986	14097	1.05905	1	1	100
GOTERM_MF_ALL	GO:0005215~transporter activity	0.655923	CYBB, APOL1, APOL3, TCIRG1, SLC31A2, SLCO2B1, SLC15A3, ATP8B4, SLC7A7, MFSD1, MSR1, TRPV2,	135	1255	14097	0.998459	1	1	100
SP_PIR_KEYWORDS	ion transport	0.675232	CYBB, TCIRG1, SLC31A2, SLCO2B1, TRPV2,	143	482	14969	1.08587	1	1	100
SP_PIR_KEYWORDS	transport	0.83542	CYBB, APOL3, LAPTM5, TCIRG1, SLC31A2, SLCO2B1, APOL2, SNX10, SLC7A7, MFSD1, TRPV2,	143	1351	14969	0.852303	1	1	100
GOTERM_MF_ALL	GO:0022857~transmembrane transporter activity	0.854948	CYBB, TCIRG1, SLC31A2, SLC15A3, ATP8B4, SLC7A7, TRPV2,	135	887	14097	0.824076	1	1	100
GOTERM_MF_ALL	GO:0022891~substrate-specific transmembrane transporter activity	0.880439	CYBB, TCIRG1, SLC31A2, ATP8B4, SLC7A7, TRPV2,	135	795	14097	0.788092	1	1	100
GOTERM_MF_ALL	GO:0015075~ion transmembrane transporter activity	0.895295	CYBB, TCIRG1, SLC31A2, ATP8B4, TRPV2,	135	684	14097	0.76332	1	1	100
GOTERM_BP_ALL	GO:0006812~cation transport	0.905626	TCIRG1, SLC31A2, ATP8B4, TRPV2,	140	496	12954	0.746198	1	1	100
GOTERM_MF_ALL	GO:0008324~cation transmembrane transporter activity	0.958809	TCIRG1, SLC31A2, TRPV2,	135	514	14097	0.609468	1	1	100
Functional Group 49	Median: 0.9999123267731899
Category	Term	PValue	Genes	List Total	Pop Hits	Pop Total	Fold Enrichment	Bonferroni	Benjamini	FDR
GOTERM_BP_ALL	GO:0044260~cellular macromolecule metabolic process	0.39881	C1QB, CHIT1, C1QA, HK3, APOL2, SRGN, RNF130, SCPEP1, HLA-DMA, CAPG, MAN2B1, ITGB2, CTSC, CD4, FGR, APOL1, TNFRSF14, C2, C1QC, SCO2, CTSS, MGAT1, HCK, CTSB, AOAH, CD86, CSF1R, CTSD, CTSL1, APOL3, TLR7, LGMN, ADAMDEC1, LIPA, TLR8, TLR1,	140	3103	12954	1.07349	1	1	99.9941
GOTERM_BP_ALL	GO:0044267~cellular protein metabolic process	0.51644	C1QB, C1QA, HK3, APOL2, SRGN, RNF130, SCPEP1, HLA-DMA, ITGB2, CTSC, CD4, MAN2B1, CAPG, FGR, APOL1, TNFRSF14, C2, C1QC, SCO2, CTSS, MGAT1, HCK, CTSB, CD86, CSF1R, CTSD, CTSL1, APOL3, TLR7, LGMN, ADAMDEC1, LIPA, TLR8, TLR1,	140	3056	12954	1.02944	1	1	99.9999
GOTERM_BP_ALL	GO:0019538~protein metabolic process	0.531299	C1QB, C1QA, HK3, APOL2, SRGN, RNF130, SLC7A7, SCPEP1, HLA-DMA, CAPG, ITGB2, CTSC, CD4, MAN2B1, FGR, APOL1, TNFRSF14, C2, C1QC, SCO2, CTSS, MGAT1, HCK, CTSB, CD86, CD74, CSF1R, CTSD, CTSL1, APOL3, TLR7, LGMN, ADAMDEC1, LIPA, TLR8, TLR1,	140	3260	12954	1.02179	1	1	99.9999
GOTERM_BP_ALL	GO:0043170~macromolecule metabolic process	0.999912	MAFB, MNDA, C1QB, CHIT1, C1QA, HK3, APOL2, RNF130, SRGN, SCPEP1, SLC7A7, HLA-DMA, RNASE6, CAPG, MAN2B1, CD4, CTSC, ITGB2, FGR, APOL1, NPL, TNFRSF14, NAGK, C2, C1QC, SCO2, CTSS, MGAT1, CIITA, NCKAP1L, HCK, CTSB, AOAH, CD86, CD74, CSF1R, NR1H3, CTSD, CTSL1, APOL3, TLR7, LGMN, ADAMDEC1, TNFRSF1B, SPI1, LIPA, TLR8, TLR1,	140	6364	12954	0.69789	1	1	100
GOTERM_BP_ALL	GO:0044237~cellular metabolic process	0.999948	MNDA, CHIT1, APOL2, SRGN, RNF130, SLC7A7, SCPEP1, HLA-DMA, RNASE6, CTSC, CD4, MAN2B1, CAPG, APOL1, TNFRSF14, CECR1, CTSS, GPX1, CIITA, NCKAP1L, AOAH, CD74, CTSD, NR1H3, NCF2, LGMN, TFEC, TLR8, C1QB, MAFB, C1QA, HK3, PLCB2, DPYD, ITGB2, FGR, TBXAS1, NAGK, C2, C1QC, SCO2, LYZ, MGAT1, HCK, CTSB, CD86, LACTB, CSF1R, CTSL1, APOL3, TLR7, ADAMDEC1, TNFRSF1B, SPI1, LIPA, GCH1, TLR1,	140	7285	12954	0.723971	1	1	100
GOTERM_BP_ALL	GO:0044238~primary metabolic process	0.999991	MNDA, CHIT1, APOL2, SRGN, RNF130, SLC7A7, SCPEP1, HLA-DMA, RNASE6, CTSC, CD4, MAN2B1, CAPG, APOL1, TNFRSF14, CECR1, CTSS, CIITA, NCKAP1L, AOAH, CD74, CTSD, NR1H3, LGMN, TFEC, TLR8, C1QB, MAFB, C1QA, HK3, PLCB2, DPYD, ITGB2, FGR, TBXAS1, NPL, NAGK, PLA2G7, C2, C1QC, SCO2, MGAT1, HCK, CTSB, CD86, CSF1R, CTSL1, APOL3, TLR7, ADAMDEC1, TNFRSF1B, SPI1, LIPA, GCH1, TLR1,	140	7314	12954	0.695799	1	1	100
GOTERM_BP_ALL	GO:0008152~metabolic process	0.999998	MNDA, CHIT1, APOL2, SRGN, RNF130, SLC7A7, SCPEP1, HLA-DMA, RNASE6, CTSC, TLR2, CD4, MAN2B1, CAPG, APOL1, TNFRSF14, CECR1, CTSS, GPX1, CIITA, CYBB, NCKAP1L, AOAH, CD74, CTSD, NR1H3, NCF2, LGMN, TFEC, TLR8, C1QB, MAFB, C1QA, HK3, PLCB2, DPYD, ITGB2, FGR, TBXAS1, NPL, NAGK, C2, PLA2G7, C1QC, SCO2, LYZ, MGAT1, HCK, CTSB, CD86, LACTB, CSF1R, CTSL1, APOL3, TLR7, ADAMDEC1, TNFRSF1B, SPI1, LIPA, GCH1, TL…	140	8031	12954	0.702807	1	1	100
Functional Group 50	Median: 0.7519267351623128
Category	Term	PValue	Genes	List Total	Pop Hits	Pop Total	Fold Enrichment	Bonferroni	Benjamini	FDR
SP_PIR_KEYWORDS	iron	0.649299	CYBB, TBXAS1, DPYD,	143	232	14969	1.3536	1	1	100
SP_PIR_KEYWORDS	oxidoreductase	0.699926	CYBB, TBXAS1, GPX1, DPYD, IFI30,	143	498	14969	1.05099	1	1	100
GOTERM_MF_ALL	GO:0016491~oxidoreductase activity	0.751485	CYBB, NCF2, TBXAS1, GPX1, DPYD, IFI30, TLR2,	135	774	14097	0.944387	1	1	100
GOTERM_MF_ALL	GO:0005506~iron ion binding	0.752368	CYBB, TBXAS1, DPYD,	135	282	14097	1.11087	1	1	100
GOTERM_BP_ALL	GO:0006118~electron transport	0.792296	CYBB, TBXAS1, SCO2, DPYD,	140	389	12954	0.951451	1	1	100
GOTERM_BP_ALL	GO:0006091~generation of precursor metabolites and energy	0.935885	CYBB, TBXAS1, SCO2, DPYD,	140	545	12954	0.679109	1	1	100
Functional Group 51	Median: 0.9236001969009447
Category	Term	PValue	Genes	List Total	Pop Hits	Pop Total	Fold Enrichment	Bonferroni	Benjamini	FDR
GOTERM_BP_ALL	GO:0006461~protein complex assembly	0.605377	SLC7A7, HLA-DMA, CD74, CAPG,	140	290	12954	1.27626	1	1	100
GOTERM_BP_ALL	GO:0065003~macromolecular complex assembly	0.9236	SLC7A7, HLA-DMA, CD74, CAPG,	140	523	12954	0.707675	1	1	100
GOTERM_BP_ALL	GO:0022607~cellular component assembly	0.944111	SLC7A7, HLA-DMA, CD74, CAPG,	140	562	12954	0.658566	1	1	100
Functional Group 52	Median: 0.9999508097986088
Category	Term	PValue	Genes	List Total	Pop Hits	Pop Total	Fold Enrichment	Bonferroni	Benjamini	FDR
GOTERM_MF_ALL	GO:0016563~transcription activator activity	0.357917	TFEC, CD86, SPI1, NR1H3, CIITA,	135	318	14097	1.64186	1	1	99.9644
GOTERM_MF_ALL	GO:0003713~transcription coactivator activity	0.535993	TFEC, NR1H3, CIITA,	135	188	14097	1.66631	1	1	99.9999
GOTERM_MF_ALL	GO:0008134~transcription factor binding	0.758005	TFEC, MAFB, NR1H3, CIITA,	135	414	14097	1.00891	1	1	100
GOTERM_MF_ALL	GO:0003712~transcription cofactor activity	0.796036	TFEC, NR1H3, CIITA,	135	309	14097	1.01381	1	1	100
SP_PIR_KEYWORDS	activator	0.90859	MNDA, SPI1, CIITA,	143	416	14969	0.754892	1	1	100
GOTERM_MF_ALL	GO:0043565~sequence-specific DNA binding	0.946935	MAFB, SPI1, NR1H3,	135	483	14097	0.648585	1	1	100
GOTERM_MF_ALL	GO:0003700~transcription factor activity	0.976224	NCKAP1L, TFEC, MAFB, SPI1, NR1H3,	135	907	14097	0.575646	1	1	100
GOTERM_MF_ALL	GO:0030528~transcription regulator activity	0.991851	NCKAP1L, TFEC, MAFB, CD86, SPI1, NR1H3, CIITA,	135	1364	14097	0.535891	1	1	100
GOTERM_BP_ALL	GO:0019222~regulation of metabolic process	0.999786	NCKAP1L, MAFB, MNDA, CD86, ITGB2, CD4, CAPG, NR1H3, TLR7, TFEC, TNFRSF1B, SPI1, CIITA, TLR8, TLR1,	140	2704	12954	0.513287	1	1	100
GOTERM_BP_ALL	GO:0031323~regulation of cellular metabolic process	0.999826	NCKAP1L, MNDA, MAFB, CD86, ITGB2, CD4, NR1H3, TLR7, TFEC, TNFRSF1B, SPI1, CIITA, TLR8, TLR1,	140	2606	12954	0.497084	1	1	100
GOTERM_BP_ALL	GO:0010468~regulation of gene expression	0.999845	NCKAP1L, MNDA, MAFB, CD86, CD4, NR1H3, TLR7, TFEC, GPX1, SPI1, CIITA, TLR8, TLR1,	140	2494	12954	0.482306	1	1	100
SP_PIR_KEYWORDS	dna-binding	0.999922	TFEC, MAFB, MNDA, SPI1, NR1H3,	143	1626	14969	0.321889	1	1	100
GOTERM_MF_ALL	GO:0003677~DNA binding	0.999944	NCKAP1L, TFEC, MAFB, MNDA, SPI1, NR1H3, TLR8, CIITA,	135	2180	14097	0.383201	1	1	100
SP_PIR_KEYWORDS	Transcription regulation	0.999951	MAFB, MNDA, SPI1, NR1H3, CIITA,	143	1678	14969	0.311914	1	1	100
SP_PIR_KEYWORDS	Transcription	0.999963	MAFB, MNDA, SPI1, NR1H3, CIITA,	143	1711	14969	0.305898	1	1	100
GOTERM_BP_ALL	GO:0019219~regulation of nucleobase, nucleoside, nucleotide and nucleic acid metabolic process	0.999997	NCKAP1L, TFEC, MAFB, MNDA, TNFRSF1B, CD86, SPI1, NR1H3, CIITA,	140	2393	12954	0.347997	1	1	100
GOTERM_BP_ALL	GO:0045449~regulation of transcription	0.999999	NCKAP1L, TFEC, MAFB, MNDA, CD86, SPI1, NR1H3, CIITA,	140	2334	12954	0.31715	1	1	100
GOTERM_BP_ALL	GO:0010467~gene expression	1	NCKAP1L, MNDA, MAFB, SRGN, CD86, CD4, NR1H3, TLR7, TFEC, GPX1, SPI1, CIITA, TLR8, TLR1,	140	3275	12954	0.395542	1	1	100
GOTERM_BP_ALL	GO:0006350~transcription	1	NCKAP1L, TFEC, MAFB, MNDA, CD86, SPI1, NR1H3, CIITA,	140	2424	12954	0.305375	1	1	100
GOTERM_BP_ALL	GO:0006355~regulation of transcription, DNA-dependent	1	NCKAP1L, MAFB, MNDA, SPI1, NR1H3, CIITA,	140	2195	12954	0.252925	1	1	100
GOTERM_MF_ALL	GO:0003676~nucleic acid binding	1	TLR7, NCKAP1L, TFEC, MAFB, MNDA, SPI1, RNASE6, NR1H3, TLR8, CIITA,	135	3181	14097	0.328269	1	1	100
GOTERM_BP_ALL	GO:0006351~transcription, DNA-dependent	1	NCKAP1L, MAFB, MNDA, SPI1, NR1H3, CIITA,	140	2248	12954	0.246962	1	1	100
GOTERM_BP_ALL	GO:0032774~RNA biosynthetic process	1	NCKAP1L, MAFB, MNDA, SPI1, NR1H3, CIITA,	140	2251	12954	0.246633	1	1	100
GOTERM_BP_ALL	GO:0016070~RNA metabolic process	1	NCKAP1L, MAFB, MNDA, TNFRSF1B, SPI1, RNASE6, NR1H3, CIITA,	140	2761	12954	0.268102	1	1	100
GOTERM_BP_ALL	GO:0006139~nucleobase, nucleoside, nucleotide and nucleic acid metabolic process	1	NCKAP1L, TFEC, MAFB, MNDA, CECR1, TNFRSF1B, DPYD, CD86, SPI1, RNASE6, NR1H3, CIITA,	140	3608	12954	0.307745	1	1	100
SP_PIR_KEYWORDS	nucleus	1	MAFB, MNDA, IL15RA, ARRB2, SPI1, NR1H3, CAPG, CIITA,	143	3538	14969	0.236695	1	1	100
GOTERM_CC_ALL	GO:0005634~nucleus	1	NCKAP1L, TFEC, AIF1, MAFB, MNDA, IL15RA, ITGAM, ARRB2, SPI1, NR1H3, CAPG, CIITA,	141	4327	13658	0.268635	1	1	100
Functional Group 53	Median: 0.9999306671160264
Category	Term	PValue	Genes	List Total	Pop Hits	Pop Total	Fold Enrichment	Bonferroni	Benjamini	FDR
SP_PIR_KEYWORDS	calcium	0.656292	ITGAX, AIF1, PLCB2, EMR2, ITGAM, CD97, TRPV2,	143	699	14969	1.04828	1	1	100
GOTERM_MF_ALL	GO:0005509~calcium ion binding	0.762768	ITGAX, AIF1, PLEK, PLCB2, EMR2, ITGAM, CD97, TRPV2,	135	903	14097	0.925114	1	1	100
GOTERM_MF_ALL	GO:0043169~cation binding	0.999827	CYBB, SLC31A2, CHIT1, PLCB2, RNF130, DPYD, TRPV2, NR1H3, CD4, MAN2B1, ITGAX, TBXAS1, AIF1, ADAMDEC1, PLEK, EMR2, SCO2, ITGAM, CD97,	135	3617	14097	0.548527	1	1	100
GOTERM_MF_ALL	GO:0043167~ion binding	0.999921	CYBB, SLC31A2, CHIT1, PLCB2, RNF130, ATP8B4, DPYD, TRPV2, NR1H3, MAN2B1, CTSC, CD4, ITGAX, TBXAS1, AIF1, ADAMDEC1, PLEK, EMR2, SCO2, ITGAM, CD97,	135	3993	14097	0.549178	1	1	100
SP_PIR_KEYWORDS	metal-binding	0.999931	CYBB, TBXAS1, ADAMDEC1, SCO2, PLCB2, RNF130, ATP8B4, DPYD, NR1H3, MAN2B1,	143	2485	14969	0.421241	1	1	100
GOTERM_MF_ALL	GO:0046914~transition metal ion binding	0.999977	CYBB, TBXAS1, SLC31A2, ADAMDEC1, SCO2, RNF130, DPYD, NR1H3, MAN2B1, CD4,	135	2610	14097	0.400085	1	1	100
GOTERM_MF_ALL	GO:0046872~metal ion binding	0.999979	CYBB, SLC31A2, PLCB2, RNF130, ATP8B4, DPYD, TRPV2, NR1H3, CD4, MAN2B1, ITGAX, TBXAS1, AIF1, ADAMDEC1, PLEK, EMR2, SCO2, ITGAM, CD97,	135	3913	14097	0.507034	1	1	100
SP_PIR_KEYWORDS	zinc	0.999999	ADAMDEC1, RNF130, NR1H3, MAN2B1,	143	1881	14969	0.222601	1	1	100
GOTERM_MF_ALL	GO:0008270~zinc ion binding	0.999999	ADAMDEC1, RNF130, NR1H3, MAN2B1, CD4,	135	2161	14097	0.241606	1	1	100
Functional Group 54	Median: 0.9660193241633234
Category	Term	PValue	Genes	List Total	Pop Hits	Pop Total	Fold Enrichment	Bonferroni	Benjamini	FDR
GOTERM_BP_ALL	GO:0032989~cellular structure morphogenesis	0.966019	LST1, CAPG, ITGB2,	140	476	12954	0.583163	1	1	100
GOTERM_BP_ALL	GO:0000902~cell morphogenesis	0.966019	LST1, CAPG, ITGB2,	140	476	12954	0.583163	1	1	100
GOTERM_BP_ALL	GO:0009653~anatomical structure morphogenesis	0.980083	ITGAX, MAFB, TNFAIP2, GCH1, LST1, CAPG, ITGB2,	140	1090	12954	0.59422	1	1	100
Functional Group 55	Median: 0.9797523805206549
Category	Term	PValue	Genes	List Total	Pop Hits	Pop Total	Fold Enrichment	Bonferroni	Benjamini	FDR
GOTERM_MF_ALL	GO:0017111~nucleoside-triphosphatase activity	0.974141	GBP2, RHOG, ATP8B4,	135	570	14097	0.549591	1	1	100
GOTERM_MF_ALL	GO:0016462~pyrophosphatase activity	0.979409	GBP2, RHOG, ATP8B4,	135	597	14097	0.524735	1	1	100
GOTERM_MF_ALL	GO:0016818~hydrolase activity, acting on acid anhydrides, in phosphorus-containing anhydrides	0.980096	GBP2, RHOG, ATP8B4,	135	601	14097	0.521242	1	1	100
GOTERM_MF_ALL	GO:0016817~hydrolase activity, acting on acid anhydrides	0.980431	GBP2, RHOG, ATP8B4,	135	603	14097	0.519514	1	1	100
Functional Group 56	Median: 0.9809323874328648
Category	Term	PValue	Genes	List Total	Pop Hits	Pop Total	Fold Enrichment	Bonferroni	Benjamini	FDR
GOTERM_BP_ALL	GO:0007600~sensory perception	0.971844	C5AR1, ARRB2, TRPV2,	140	496	12954	0.559649	1	1	100
GOTERM_BP_ALL	GO:0003008~system process	0.980932	ADORA3, C5AR1, C3AR1, GPX1, ARRB2, GCH1, TRPV2,	140	1096	12954	0.590967	1	1	100
GOTERM_BP_ALL	GO:0050877~neurological system process	0.994233	C5AR1, ARRB2, GCH1, TRPV2,	140	823	12954	0.449714	1	1	100
GSEA analysis - Molecular signatures database comparison
geneset name	# genes in geneset (K)	description	# genes in overlap (k)	k/K	p value
MEMBRANE_PART	1633	Genes annotated by the GO term GO:0044425. Any constituent part of a membrane, a double layer of lipid molecules that encloses all cells, and, in eukaryotes, many organelles; may be a single or double lipid bilayer; also includes associated proteins.	47	0.0288	0
MEMBRANE	1942	Genes annotated by the GO term GO:0016020. Double layer of lipid molecules that encloses all cells, and, in eukaryotes, many organelles; may be a single or double lipid bilayer; also includes associated proteins.	56	0.0288	0
PLASMA_MEMBRANE	1393	Genes annotated by the GO term GO:0005886. The membrane surrounding a cell that separates the cell from its external environment. It consists of a phospholipid bilayer and associated proteins.	45	0.0323	0
INTRINSIC_TO_MEMBRANE	1319	Genes annotated by the GO term GO:0031224. Located in a membrane such that some covalently attached portion of the gene product, for example part of a peptide sequence or some other covalently attached moiety such as a GPI anchor, spans or is embedded in one or both leaflets of the membrane.	47	0.0356	0
INTEGRAL_TO_MEMBRANE	1301	Genes annotated by the GO term GO:0016021. Penetrating at least one phospholipid bilayer of a membrane. May also refer to the state of being buried in the bilayer with no exposure outside the bilayer. When used to describe a protein, indicates that all or part of the peptide sequence is embedded in the membrane.	47	0.0361	0
RECEPTOR_ACTIVITY	572	Genes annotated by the GO term GO:0004872. Combining with an extracellular or intracellular messenger to initiate a change in cell activity.	30	0.0524	0
THUM_SYSTOLIC_HEART_FAILURE_UP	426	Genes up-regulated in samples with systolic heart failure compared to normal hearts.	28	0.0657	0
module_64	506	Genes in module_64	34	0.0672	0
DELYS_THYROID_CANCER_UP	400	Genes up-regulated in papillary thyroid carcinoma (PTC) compared to normal tissue.	30	0.075	0
module_44	319	Genes in module_44	26	0.0815	0
DEFENSE_RESPONSE	264	Genes annotated by the GO term GO:0006952. Reactions, triggered in response to the presence of a foreign body or the occurrence of an injury, which result in restriction of damage to the organism attacked or prevention/recovery from the infection caused by the attack.	22	0.0833	0
MARKEY_RB1_ACUTE_LOF_UP	257	Genes up-regulated in adult fibroblasts with inactivated RB1 [Gene ID=5925] by Cre-lox: acute loss of function (LOF) of RB1.	22	0.0856	0
module_27	345	Genes in module_27	30	0.087	0
RODWELL_AGING_KIDNEY_UP	363	Genes whose expression increases with age in normal kidney.	32	0.0882	0
FULCHER_INFLAMMATORY_RESPONSE_LECTIN_VS_LPS_DN	476	Genes down-regulated in monocyte-derived dendritic cells (MDDC) after stimulation with galecin-1 (lectin, LGALS1) [Gene ID=3956] compared to that with bacterial lipopolysaccharide (LPS).	42	0.0882	0
RUTELLA_RESPONSE_TO_HGF_VS_CSF2RB_AND_IL4_UP	415	Genes up-regulated in peripheral blood mononucleocytes by HGF [Gene ID=3082] compared to those regulated by CSF2RB (GM-CSF) [Gene ID=1437] and IL4 [Gene ID=3565].	38	0.0916	0
REACTOME_SIGNALING_IN_IMMUNE_SYSTEM	366	Genes involved in Signaling in Immune system	34	0.0929	0
IMMUNE_SYSTEM_PROCESS	326	Genes annotated by the GO term GO:0002376. Any process involved in the development or functioning of the immune system, an organismal system for calibrated responses to potential internal or invasive threats.	31	0.0951	0
HELLER_SILENCED_BY_METHYLATION_UP	249	Genes up-regulated in at least one of three multiple myeloma (MM) cell lines treated with the DNA hypomethylating agent decitabine (5-aza-2'-deoxycytidine) [PubChem=451668].	24	0.0964	0
HOSHIDA_LIVER_CANCER_SUBCLASS_S1	237	Genes from 'subtype S1' signature of hepatocellular carcinoma (HCC): aberrant activation of the WNT signaling pathway.	24	0.1013	0
WALLACE_PROSTATE_CANCER_RACE_UP	318	Genes up-regulated in prostate cancer samples from African-American patients compared to those from the European-American patients.	33	0.1038	0
RUTELLA_RESPONSE_TO_CSF2RB_AND_IL4_DN	323	Genes down-regulated in peripheral blood monocytes by CSF2RB (GM-CSF) [Gene ID=1437] and IL4 [Gene ID=3565].	34	0.1053	0
module_5	423	Genes in module_5	45	0.1064	0
IMMUNE_RESPONSE	232	Genes annotated by the GO term GO:0006955. Any immune system process that functions in the calibrated response of an organism to a potential internal or invasive threat.	25	0.1078	0
module_45	563	Genes in module_45	61	0.1083	0
module_46	386	Genes in module_46	42	0.1088	0
module_75	391	Genes in module_75	43	0.11	0
JAATINEN_HEMATOPOIETIC_STEM_CELL_DN	232	Genes up-regulated in CD133+ [Gene ID=8842] cells (hematopoietic stem cells, HSC) compared to the CD133- cells.	27	0.1164	0
GAL_LEUKEMIC_STEM_CELL_DN	249	Genes down-regulated in leukemic stem cells (LSC), defined as CD34+CD38- [Gene ID=947, 952] cells from AML (acute myeloid leukemia patients) compared to the CD34+CD38+ cells.	29	0.1165	0
TAKEDA_TARGETS_OF_NUP98_HOXA9_FUSION_8D_DN	202	Genes down-regulated in CD34+ [Gene ID=947] hematopoetic cells by expression of NUP98-HOXA9 fusion [Gene ID=4928, 3205] off a retroviral vector at 8 days after transduction.	24	0.1188	0
SCHUETZ_BREAST_CANCER_DUCTAL_INVASIVE_UP	355	Genes up-regulated in invasive ductal carcinoma (IDC) relative to ductal carcinoma in situ (DCIS, non-invasive).	44	0.1239	0
KEGG_SYSTEMIC_LUPUS_ERYTHEMATOSUS	140	Systemic lupus erythematosus	18	0.1286	0
module_84	531	Genes in module_84	75	0.1412	0
POOLA_INVASIVE_BREAST_CANCER_UP	304	Genes up-regulated in atypical ductal hyperplastic tissues from patients with (ADHC) breast cancer vs those without the cancer (ADH).	43	0.1414	0
ICHIBA_GRAFT_VERSUS_HOST_DISEASE_35D_UP	158	Hepatic graft versus host disease (GVHD), day 35: genes up-regulated in allogeneic vs syngeneic bone marrow transplant.	23	0.1456	0
VERHAAK_AML_WITH_NPM1_MUTATED_UP	190	Genes up-regulated in acute myeloid leukemia (AML) patients with mutated NPM1 [Gene ID=4869].	33	0.1737	0
MCLACHLAN_DENTAL_CARIES_DN	260	Genes down-regulated in pulpal tissue extracted from carious teeth.	47	0.1808	0
module_170	100	Genes in module_170	19	0.19	0
module_79	100	Genes in module_79	19	0.19	0
module_165	78	Genes in module_165	15	0.1923	0
module_128	98	Genes in module_128	19	0.1939	0
KEGG_ANTIGEN_PROCESSING_AND_PRESENTATION	89	Antigen processing and presentation	18	0.2022	0
MCLACHLAN_DENTAL_CARIES_UP	232	Genes up-regulated in pulpal tissue extracted from carious teeth.	47	0.2026	0
FLECHNER_BIOPSY_KIDNEY_TRANSPLANT_REJECTED_VS_OK_UP	88	Genes differentially expressed in kidney biopsies from patients with acute transplant rejection compared to the biopsies from patients with well functioning kidneys more than 1-year post transplant.	18	0.2045	0
LIAN_LIPA_TARGETS_6M	88	Genes up-regulated at 6 months of age in lungs from LIPA [Gene ID=3988] knockout mice, which display pulmonary pathology.	19	0.2159	0
WIELAND_UP_BY_HBV_INFECTION	107	Genes induced in the liver during hepatitis B (HBV) viral clearance in chimpanzees.	25	0.2336	0
LIAN_LIPA_TARGETS_3M	71	Genes up-regulated at 3 months of age in lungs from LIPA [Gene ID=3988] knockout mice, which display pulmonary pathology.	17	0.2394	0
LINDSTEDT_DENDRITIC_CELL_MATURATION_D	58	Genes down-regulated during the course of maturation of monocyte-derived dendritic cells (DC) in response to inflammatory stimuli (cluster D).	14	0.2414	0
KEGG_LEISHMANIA_INFECTION	72	Leishmania infection	18	0.25	0
NAKAYAMA_SOFT_TISSUE_TUMORS_PCA1_UP	87	Top 100 probe sets contrubuting to the positive side of the 1st principal component; predominantly associated with spindle cell and pleomorphic sarcoma samples.	23	0.2644	0

## Sheet: Cluster 8 T cell
DAVID analysis - Functional clustering tool
Category	Term	PValue	Genes	List Total	Pop Hits	Pop Total	Fold Enrichment	Bonferroni	Benjamini	FDR
GOTERM_BP_ALL	GO:0002376~immune system process	4.99197e-35	CD28, SIT1, ITGAL, IL23A, IL32, ICOS, CD6, CD8A, CCR5, FYB, GPSM3, CCR2, SH2D1A, LAG3, RHOH, UBASH3A, ZAP70, LAT2, KLRK1, DOCK2, CTSW, HCLS1, CXCL9, LTB, NLRC3, ARHGDIB, SEMA4D, LAT, SIRPG, GZMA, CD8B, VAV1, CD3D, TRAT1, CD27, IL7R, CRTAM, IL2RG, CCL5, TNFRSF9, CD180, CD7, NCF4, PTPRC, IL16, AIM2, IRF8, FAIM3, LCK, IFNG, CD3E, CD2, CD96, CST7, CCL19, CD3G,	117	830	12954	7.47013	2.62128e-31	2.62128e-31	9.54899e-32
GOTERM_BP_ALL	GO:0006955~immune response	1.08696e-29	CD28, CD8B, SIT1, VAV1, IL23A, IL32, ICOS, CD6, CD8A, TRAT1, FYB, CCR5, CD27, GPSM3, IL7R, CCR2, SH2D1A, CRTAM, CCL5, IL2RG, LAG3, CD180, TNFRSF9, UBASH3A, CD7, NCF4, PTPRC, IL16, AIM2, ZAP70, IRF8, LAT2, KLRK1, FAIM3, CTSW, CXCL9, LTB, ARHGDIB, SEMA4D, LAT, LCK, IFNG, CD96, CST7, CCL19, GZMA,	117	620	12954	8.21456	5.7076e-26	2.8538e-26	2.07921e-26
GOTERM_BP_ALL	GO:0050896~response to stimulus	2.4406e-18	CD28, SIT1, ITGAL, IL23A, IL32, ICOS, CD6, PTPN6, CD8A, CCR5, FYB, GPSM3, CCR2, SH2D1A, LAG3, UBASH3A, ITK, ZAP70, LAT2, KLRK1, DOCK2, CTSW, HCLS1, CXCL9, CD48, LTB, ARHGDIB, CCR7, SEMA4D, LAT, GZMA, SP140, CD8B, PRF1, VAV1, LSP1, CXCR3, CD69, TRA@, TRAT1, CD27, IL7R, CRTAM, CCL5, IL2RG, CD180, TNFRSF9, CD7, NCF4, PTPRC, IL16, AIM2, IRF8, FAIM3, RAC2, ALOX5AP, LCK, IFNG, CD96, CST7, PTPRCAP, CCL1…	117	2304	12954	3.02744	1.28156e-14	2.13593e-15	4.66855e-15
Functional Group 2	Median: 9.24387247096973E-16
Category	Term	PValue	Genes	List Total	Pop Hits	Pop Total	Fold Enrichment	Bonferroni	Benjamini	FDR
GOTERM_BP_ALL	GO:0007165~signal transduction	7.32012e-18	CD28, SIT1, ITGAL, ITGB7, PTPN6, CD8A, ITGA4, CCR5, FYB, GPSM3, CD247, CCR2, SH2D1A, ARHGAP25, LAG3, RHOH, UBASH3A, GPR171, ITK, ZAP70, LAT2, KLRK1, ADCY7, HCLS1, DOK2, CXCL9, ARHGAP15, P2RY10, LTB, NLRC3, ARHGDIB, RGS19, CCR7, LAT, RASGRP3, IL2RB, GPR18, SIRPG, BTK, KLRD1, GZMA, LPXN, CD8B, VAV1, CD3D, LSP1, CXCR3, PIK3CD, TRAT1, CD69, SLA, CLIC2, CD27, IL7R, CXCR6, CCL5, IL2RG, CD7, PTPRC, ARHG…	117	3182	12954	2.54004	3.84379e-14	4.80474e-15	1.40024e-14
GOTERM_BP_ALL	GO:0007154~cell communication	9.24387e-16	CD28, SIT1, ITGAL, ITGB7, PTPN6, CD8A, ITGA4, CCR5, FYB, GPSM3, CD247, CCR2, SH2D1A, ARHGAP25, LAG3, RHOH, UBASH3A, GPR171, ITK, ZAP70, LAT2, KLRK1, ADCY7, HCLS1, DOK2, CXCL9, ARHGAP15, P2RY10, LTB, NLRC3, ARHGDIB, RGS19, CCR7, LAT, RASGRP3, IL2RB, GPR18, SIRPG, BTK, KLRD1, GZMA, LPXN, CD8B, VAV1, CD3D, LSP1, CXCR3, PIK3CD, TRAT1, CD69, SLA, CLIC2, CD27, IL7R, CXCR6, CCL5, IL2RG, CD7, NCF4, PTPRC…	117	3537	12954	2.31641	4.66382e-12	5.18252e-13	1.69864e-12
GOTERM_BP_ALL	GO:0007166~cell surface receptor linked signal transduction	2.16282e-12	CD28, CD8B, ITGAL, VAV1, CD3D, ITGB7, CD8A, PTPN6, CXCR3, ITGA4, TRAT1, CCR5, CD69, CD27, IL7R, CD247, CCR2, CXCR6, LAG3, UBASH3A, CD7, PTPRC, GPR171, KLRB1, LAT2, KLRK1, ADCY7, DOK2, CXCL9, P2RY10, RGS19, CCR7, LAT, LCK, IL2RB, IFNG, CD3E, STAT4, GPR18, CD2, KLRD1, CD3G,	117	1410	12954	3.29798	1.1357e-08	9.46416e-10	4.1372e-09
Functional Group 3	Median: 3.688631722972906E-9
Category	Term	PValue	Genes	List Total	Pop Hits	Pop Total	Fold Enrichment	Bonferroni	Benjamini	FDR
GOTERM_BP_ALL	GO:0046649~lymphocyte activation	1.87255e-20	CD28, CD8B, ZAP70, SIT1, LAT2, ITGAL, KLRK1, VAV1, CD3D, NLRC3, CD8A, CD27, LAT, LCK, IFNG, CD3E, CD2, CRTAM, SIRPG, RHOH, LAG3, CD7, PTPRC, CD3G,	117	181	12954	14.6808	9.83273e-17	3.27758e-17	3.58194e-17
GOTERM_BP_ALL	GO:0042110~T cell activation	2.58265e-19	CD28, CD8B, SIT1, ZAP70, ITGAL, VAV1, CD3D, NLRC3, CD8A, LAT, LCK, CD3E, CD2, CRTAM, SIRPG, LAG3, RHOH, CD7, PTPRC, CD3G,	117	114	12954	19.4242	1.35615e-15	3.39038e-16	4.94028e-16
GOTERM_BP_ALL	GO:0045321~leukocyte activation	4.10477e-19	CD28, CD8B, ZAP70, SIT1, LAT2, ITGAL, KLRK1, VAV1, CD3D, NLRC3, CD8A, CD27, LAT, LCK, IFNG, CD3E, CD2, CRTAM, SIRPG, RHOH, LAG3, CD7, PTPRC, CD3G,	117	207	12954	12.8369	2.15541e-15	4.31083e-16	7.85189e-16
GOTERM_BP_ALL	GO:0001775~cell activation	7.23281e-18	CD28, CD8B, ZAP70, SIT1, LAT2, ITGAL, KLRK1, VAV1, CD3D, NLRC3, CD8A, CD27, LAT, LCK, IFNG, CD3E, CD2, CRTAM, SIRPG, RHOH, LAG3, CD7, PTPRC, CD3G,	117	235	12954	11.3074	3.79795e-14	5.42564e-15	1.38354e-14
GOTERM_BP_ALL	GO:0051249~regulation of lymphocyte activation	1.31405e-10	LCK, CD28, IFNG, CD3E, ZAP70, SIT1, CD2, SIRPG, LAG3, PTPRC, CD27, LAT,	117	81	12954	16.4027	6.90007e-07	5.30775e-08	2.51361e-07
GOTERM_BP_ALL	GO:0050865~regulation of cell activation	2.55426e-10	LCK, CD28, IFNG, CD3E, ZAP70, SIT1, CD2, SIRPG, LAG3, PTPRC, CD27, LAT,	117	86	12954	15.449	1.34124e-06	9.58031e-08	4.88598e-07
GOTERM_BP_ALL	GO:0050863~regulation of T cell activation	3.68863e-09	LCK, CD28, CD3E, ZAP70, SIT1, CD2, SIRPG, LAG3, PTPRC, LAT,	117	62	12954	17.8577	1.93688e-05	1.29127e-06	7.05587e-06
GOTERM_BP_ALL	GO:0051239~regulation of multicellular organismal process	6.42715e-09	CD28, SIT1, ZAP70, LAT2, KLRK1, TRAT1, CD27, LAT, LCK, IFNG, CD3E, CD2, CRTAM, SIRPG, LAG3, UBASH3A, PTPRC,	117	291	12954	6.46806	3.37484e-05	2.10931e-06	1.22943e-05
GOTERM_BP_ALL	GO:0030098~lymphocyte differentiation	4.98166e-07	LCK, CD3E, ZAP70, CD2, RHOH, CD3D, PTPRC, CD8A, CD27,	117	79	12954	12.6134	0.00261245	0.000130785	0.000952923
GOTERM_BP_ALL	GO:0051251~positive regulation of lymphocyte activation	5.47454e-07	LCK, CD28, IFNG, CD3E, ZAP70, SIRPG, PTPRC, CD27,	117	55	12954	16.1044	0.00287055	0.000130659	0.0010472
GOTERM_BP_ALL	GO:0002521~leukocyte differentiation	6.64828e-06	LCK, CD3E, ZAP70, CD2, RHOH, CD3D, PTPRC, CD8A, CD27,	117	111	12954	8.97713	0.0343079	0.00120308	0.0127165
GOTERM_BP_ALL	GO:0050870~positive regulation of T cell activation	3.87366e-05	LCK, CD28, CD3E, ZAP70, SIRPG, PTPRC,	117	43	12954	15.449	0.184056	0.00414262	0.0740721
GOTERM_BP_ALL	GO:0048522~positive regulation of cellular process	0.00677599	CD28, KLRK1, VAV1, HCLS1, RAC2, CD8A, TRAT1, CD27, LCK, IFNG, CD3E, CD2, CRTAM, BTK, SIRPG, LAG3, TNFRSF9, PTPRC,	117	988	12954	2.01713	1	0.283704	12.1955
Functional Group 4	Median: 3.1821806116647956E-9
Category	Term	PValue	Genes	List Total	Pop Hits	Pop Total	Fold Enrichment	Bonferroni	Benjamini	FDR
GOTERM_MF_ALL	GO:0060089~molecular transducer activity	7.52069e-17	CD28, ITGAL, CD6, ITGB7, PTPN6, CD8A, ITGA4, CCR5, CD247, CCR2, SH2D1A, LAG3, GPR171, PVRIG, ZAP70, KLRK1, DOK2, P2RY10, PTPN7, RGS19, CCR7, SEMA4D, LAT, IL2RB, RASGRP3, GPR18, BTK, KLRD1, CD8B, CD3D, IL10RA, LSP1, CXCR3, DOCK10, CD69, TRA@, TRAT1, CD27, SLA, IL7R, CXCR6, IL2RG, CCL5, CD180, TNFRSF9, CD7, PTPRC, KLRB1, CRLF3, EVI2A, CD3E, STAT4, CD2, CD72, CD3G,	122	1929	14097	3.29456	3.193e-13	3.193e-13	1.9984e-13
GOTERM_MF_ALL	GO:0004871~signal transducer activity	7.52069e-17	CD28, ITGAL, CD6, ITGB7, PTPN6, CD8A, ITGA4, CCR5, CD247, CCR2, SH2D1A, LAG3, GPR171, PVRIG, ZAP70, KLRK1, DOK2, P2RY10, PTPN7, RGS19, CCR7, SEMA4D, LAT, IL2RB, RASGRP3, GPR18, BTK, KLRD1, CD8B, CD3D, IL10RA, LSP1, CXCR3, DOCK10, CD69, TRA@, TRAT1, CD27, SLA, IL7R, CXCR6, IL2RG, CCL5, CD180, TNFRSF9, CD7, PTPRC, KLRB1, CRLF3, EVI2A, CD3E, STAT4, CD2, CD72, CD3G,	122	1929	14097	3.29456	3.193e-13	3.193e-13	1.9984e-13
GOTERM_CC_ALL	GO:0044459~plasma membrane part	1.6616e-16	CD28, SIT1, ITGAL, ICOS, CD6, ITGB7, CD8A, ITGA4, CCR5, CD247, CCR2, LAG3, MSN, LAPTM5, ZAP70, LAT2, KLRK1, NKG7, EVI2B, ADCY7, CD48, RGS19, SELPLG, CCR7, LAT, IL2RB, RASGRP3, BTK, CD37, GZMA, CD8B, CD3D, CXCR3, CD69, TRA@, TRAT1, CD27, IL7R, CXCR6, IL2RG, TNFRSF9, NCF4, PTPRC, CD53, LCK, CD3E, CD2, CD96, CD72, PTPRCAP, LCP1, CD3G, CD52,	121	1782	13658	3.35714	9.64784e-14	9.64784e-14	1.77636e-13
SP_PIR_KEYWORDS	transmembrane protein	2.07324e-16	CD28, CD8B, ITGAL, PRF1, CD3D, ITGB7, CD8A, ITGA4, TRA@, CD69, CCR5, CD27, IL7R, CD247, CCR2, IL2RG, LAG3, TNFRSF9, PTPRC, CD53, KLRK1, EVI2B, SELPLG, CCR7, IL2RB, EVI2A, CD3E, CD2, CD96, CD72, CD37, CD3G,	124	622	14969	6.21056	2.36478e-13	2.36478e-13	3.55271e-13
GOTERM_CC_ALL	GO:0005886~plasma membrane	3.72851e-16	CD28, SIT1, ITGAL, ICOS, CD6, ITGB7, CD8A, ITGA4, CCR5, CD247, CCR2, LAG3, RHOH, GPR171, ITK, MSN, LAPTM5, ZAP70, LAT2, KLRK1, NKG7, EVI2B, ADCY7, CD48, P2RY10, RGS19, SELPLG, CCR7, LAT, IL2RB, RASGRP3, GPR18, BTK, KLRD1, CD37, GZMA, CD8B, CD3D, IL10RA, LSP1, CXCR3, TRAT1, TRA@, CD69, CD27, IL7R, CXCR6, CRTAM, IL2RG, CD180, TNFRSF9, CD7, NCF4, PTPRC, KLRB1, CD53, LCK, CD3E, CD2, CD96, CD72, PTPRC…	121	2715	13658	2.70237	2.89435e-13	1.44662e-13	5.21805e-13
GOTERM_CC_ALL	GO:0005887~integral to plasma membrane	5.76204e-14	CD28, CD8B, SIT1, ITGAL, ICOS, CD6, ITGB7, CD8A, CXCR3, ITGA4, TRAT1, TRA@, CD69, CCR5, CD27, CCR2, CXCR6, IL2RG, LAG3, TNFRSF9, NCF4, PTPRC, LAPTM5, CD53, KLRK1, NKG7, ADCY7, EVI2B, CD48, SELPLG, CCR7, RASGRP3, IL2RB, CD3E, CD2, CD96, CD72, PTPRCAP, CD37, CD3G, CD52,	121	1219	13658	3.79649	5.00723e-11	1.25181e-11	8.94063e-11
GOTERM_MF_ALL	GO:0004872~receptor activity	6.18388e-14	CD28, CD8B, ITGAL, CD3D, CD6, IL10RA, ITGB7, CD8A, PTPN6, DOCK10, CXCR3, ITGA4, TRA@, CD69, CCR5, CD27, IL7R, CD247, CCR2, CXCR6, IL2RG, LAG3, CD180, TNFRSF9, CD7, PTPRC, GPR171, PVRIG, KLRB1, ZAP70, KLRK1, PTPN7, P2RY10, CRLF3, SEMA4D, CCR7, IL2RB, EVI2A, CD3E, GPR18, CD2, BTK, KLRD1, CD72, CD3G,	122	1510	14097	3.44352	1.7785e-10	5.92834e-11	1.10834e-10
GOTERM_CC_ALL	GO:0031226~intrinsic to plasma membrane	8.85033e-14	CD28, CD8B, SIT1, ITGAL, ICOS, CD6, ITGB7, CD8A, CXCR3, ITGA4, TRAT1, TRA@, CD69, CCR5, CD27, CCR2, CXCR6, IL2RG, LAG3, TNFRSF9, NCF4, PTPRC, LAPTM5, CD53, KLRK1, NKG7, ADCY7, EVI2B, CD48, SELPLG, CCR7, RASGRP3, IL2RB, CD3E, CD2, CD96, CD72, PTPRCAP, CD37, CD3G, CD52,	121	1235	13658	3.7473	7.68933e-11	1.53787e-11	1.37301e-10
GOTERM_BP_ALL	GO:0007166~cell surface receptor linked signal transduction	2.16282e-12	CD28, CD8B, ITGAL, VAV1, CD3D, ITGB7, CD8A, PTPN6, CXCR3, ITGA4, TRAT1, CCR5, CD69, CD27, IL7R, CD247, CCR2, CXCR6, LAG3, UBASH3A, CD7, PTPRC, GPR171, KLRB1, LAT2, KLRK1, ADCY7, DOK2, CXCL9, P2RY10, RGS19, CCR7, LAT, LCK, IL2RB, IFNG, CD3E, STAT4, GPR18, CD2, KLRD1, CD3G,	117	1410	12954	3.29798	1.1357e-08	9.46416e-10	4.1372e-09
UP_SEQ_FEATURE	topological domain:Extracellular	3.01376e-12	CD28, CD8B, SIT1, ITGAL, CD3D, ICOS, CD6, ITGB7, IL10RA, CD8A, CXCR3, ITGA4, TRAT1, CCR5, CD69, IL7R, CD247, CCR2, CXCR6, TRAF3IP3, IL2RG, LAG3, CD180, TNFRSF9, CD7, PTPRC, GPR171, CD53, LAT2, KLRK1, EVI2B, LTB, P2RY10, SELPLG, SEMA4D, CCR7, GIMAP5, LAT, IL2RB, EVI2A, CD3E, GPR18, CD2, CD96, KLRD1, CD72, CD37, CD3G,	111	1714	11295	2.84966	5.43119e-08	5.43119e-08	6.50905e-09
SP_PIR_KEYWORDS	receptor	3.23826e-10	ITGAL, CD3D, IL10RA, ITGB7, PTPN6, DOCK10, CXCR3, ITGA4, TRA@, CD69, CCR5, CD27, IL7R, CD247, CXCR6, CCR2, IL2RG, CD180, TNFRSF9, CD7, PTPRC, GPR171, PVRIG, KLRK1, PTPN7, P2RY10, CCR7, SEMA4D, IL2RB, CD3E, CD2, GPR18, KLRD1, CD3G,	124	1196	14969	3.43178	3.44875e-07	1.14958e-07	5.15742e-07
UP_SEQ_FEATURE	topological domain:Cytoplasmic	9.31991e-10	CD28, SIT1, ITGAL, ICOS, CD6, ITGB7, CD8A, ITGA4, CCR5, CD247, CCR2, LAG3, GPR171, LAT2, KLRK1, EVI2B, ADCY7, P2RY10, LTB, SELPLG, CCR7, SEMA4D, LAT, GIMAP5, IL2RB, GPR18, KLRD1, CD37, CD8B, CD3D, IL10RA, CXCR3, CD69, TRA@, TRAT1, IL7R, CXCR6, TRAF3IP3, IL2RG, TNFRSF9, CD180, CD7, PTPRC, CD53, EVI2A, CD3E, CD2, CD96, CD72, CD3G,	111	2165	11295	2.35004	1.67953e-05	8.39767e-06	2.01286e-06
SP_PIR_KEYWORDS	glycoprotein	3.18218e-09	CD28, GZMM, SIT1, ITGAL, ICOS, CD6, ITGB7, CD8A, ITGA4, CCR5, CCR2, LAG3, GPR171, KLRK1, CTSW, EVI2B, ADCY7, CD48, P2RY10, LTB, GZMH, SELPLG, CCR7, SEMA4D, IL2RB, GPR18, SIRPG, KLRD1, CD37, GZMA, CD8B, PRF1, CD3D, IL10RA, CXCR3, TRA@, CD69, CD27, IL7R, EMP3, CXCR6, CRTAM, CCL5, IL2RG, CD180, TNFRSF9, CD7, PTPRC, CD53, IFNG, EVI2A, CD3E, CD2, CD96, CD72, CST7, CD3G, CD52,	124	3347	14969	2.09191	3.38902e-06	8.47255e-07	5.0681e-06
UP_SEQ_FEATURE	disulfide bond	2.0907e-08	CD28, GZMM, CD8B, SIT1, ITGAL, PRF1, GZMK, ICOS, CD6, ITGB7, IL10RA, CD8A, CXCR3, ITGA4, TRAT1, TRA@, CCR5, CD69, CD247, CCR2, CXCR6, CCL5, IL2RG, LAG3, TNFRSF9, CD7, KLRK1, CTSW, P2RY10, CD48, GZMH, SEMA4D, CCR7, IL2RB, CD3E, GPR18, CD2, CD96, KLRD1, CD72, CST7, CCL19, GZMA, CD3G,	111	1905	11295	2.35029	0.000376694	0.00012558	4.51537e-05
SP_PIR_KEYWORDS	membrane	2.3637e-08	CD28, CORO1A, SIT1, ITGAL, ICOS, CD6, ITGB7, CD8A, ITGA4, CCR5, CD247, CCR2, LAG3, RHOH, GPR171, ITK, LAPTM5, LAT2, KLRK1, NKG7, DOCK2, EVI2B, ADCY7, HCLS1, LTB, CD48, P2RY10, SELPLG, RGS19, SEMA4D, CCR7, GIMAP5, LAT, IL2RB, GPR18, SIRPG, BTK, KLRD1, CD37, CD8B, PRF1, CD3D, IL10RA, LSP1, CXCR3, TRAT1, TRA@, CD69, CD27, IL7R, EMP3, CXCR6, CRTAM, TRAF3IP3, IL2RG, CD180, TNFRSF9, CD7, PTPRC, CD53, L…	124	4667	14969	1.78477	2.51731e-05	5.03468e-06	3.76455e-05
UP_SEQ_FEATURE	transmembrane region	2.76947e-08	CD28, SIT1, ITGAL, ICOS, CD6, ITGB7, CD8A, ITGA4, CCR5, CD247, CCR2, LAG3, GPR171, LAPTM5, LAT2, KLRK1, NKG7, EVI2B, ADCY7, P2RY10, LTB, SELPLG, CCR7, SEMA4D, LAT, GIMAP5, IL2RB, GPR18, KLRD1, CD37, CD8B, PRF1, CD3D, IL10RA, CXCR3, CD69, TRA@, TRAT1, IL7R, EMP3, CXCR6, TRAF3IP3, IL2RG, CD180, TNFRSF9, CD7, PTPRC, CD53, EVI2A, CD3E, CD2, CD96, CD72, PTPRCAP, CD3G,	111	2799	11295	1.99951	0.000498961	0.000124764	5.98132e-05
GOTERM_CC_ALL	GO:0016021~integral to membrane	1.0794e-07	CD28, SIT1, ITGAL, ICOS, CD6, ITGB7, CD8A, ITGA4, CCR5, CD247, CCR2, LAG3, GPR171, LAPTM5, ZAP70, LAT2, KLRK1, NKG7, EVI2B, ADCY7, CD48, P2RY10, LTB, SELPLG, CCR7, SEMA4D, LAT, GIMAP5, IL2RB, RASGRP3, GPR18, SIRPG, BTK, KLRD1, CD37, CD8B, PRF1, CD3D, IL10RA, CXCR3, TMEM149, TRAT1, TRA@, CD69, CD27, IL7R, EMP3, CXCR6, CRTAM, TRAF3IP3, IL2RG, CD180, TNFRSF9, CD7, NCF4, PTPRC, KLRB1, CD53, FAIM3, AL…	121	4441	13658	1.72834	9.37952e-05	9.37992e-06	0.000167488
SP_PIR_KEYWORDS	transmembrane	1.12922e-07	CD28, SIT1, ITGAL, ICOS, CD6, ITGB7, CD8A, ITGA4, CCR5, CD247, CCR2, LAG3, GPR171, LAPTM5, LAT2, KLRK1, NKG7, EVI2B, ADCY7, P2RY10, LTB, SELPLG, CCR7, SEMA4D, LAT, GIMAP5, IL2RB, GPR18, SIRPG, KLRD1, CD37, CD8B, PRF1, CD3D, IL10RA, CXCR3, TRAT1, TRA@, CD69, CD27, IL7R, EMP3, CXCR6, CRTAM, TRAF3IP3, IL2RG, CD180, TNFRSF9, CD7, PTPRC, CD53, EVI2A, CD3E, CD2, CD96, CD72, PTPRCAP, CD3G,	124	3678	14969	1.90365	0.000120254	1.50326e-05	0.000179845
GOTERM_CC_ALL	GO:0016020~membrane	1.29999e-07	CD28, CORO1A, SIT1, ITGAL, ICOS, CD6, ITGB7, CD8A, PTPN6, ITGA4, CCR5, CD247, CCR2, RHOH, LAG3, GPR171, ITK, MSN, LAPTM5, ZAP70, LAT2, KLRK1, NKG7, DOCK2, HCLS1, EVI2B, ADCY7, LTB, P2RY10, CD48, SELPLG, RGS19, SEMA4D, CCR7, GIMAP5, LAT, RASGRP3, IL2RB, GPR18, SIRPG, BTK, KLRD1, CD37, GZMA, SP140, CD8B, PRF1, CD3D, LSP1, IL10RA, CXCR3, TMEM149, TRAT1, TRA@, CD69, CLIC2, CD27, IL7R, EMP3, CXCR6, CR…	121	6103	13658	1.5351	0.000112962	1.02698e-05	0.000201716
GOTERM_CC_ALL	GO:0031224~intrinsic to membrane	1.30741e-07	CD28, SIT1, ITGAL, ICOS, CD6, ITGB7, CD8A, ITGA4, CCR5, CD247, CCR2, LAG3, GPR171, LAPTM5, ZAP70, LAT2, KLRK1, NKG7, EVI2B, ADCY7, CD48, P2RY10, LTB, SELPLG, CCR7, SEMA4D, LAT, GIMAP5, IL2RB, RASGRP3, GPR18, SIRPG, BTK, KLRD1, CD37, CD8B, PRF1, CD3D, IL10RA, CXCR3, TMEM149, TRAT1, TRA@, CD69, CD27, IL7R, EMP3, CXCR6, CRTAM, TRAF3IP3, IL2RG, CD180, TNFRSF9, CD7, NCF4, PTPRC, KLRB1, CD53, FAIM3, AL…	121	4461	13658	1.72059	0.000113608	9.46781e-06	0.000202869
SP_PIR_KEYWORDS	signal	2.90509e-07	CD28, GZMM, CD8B, SIT1, ITGAL, PRF1, GZMK, IL23A, CD3D, ICOS, IL32, CD6, ITGB7, IL10RA, CD8A, ITGA4, CD27, IL7R, CD247, CRTAM, CCL5, IL2RG, LAG3, CD180, TNFRSF9, CD7, PTPRC, CTSW, EVI2B, CXCL9, CD48, GZMH, SELPLG, SEMA4D, CCR7, IL2RB, EVI2A, IFNG, CD3E, CD2, SIRPG, CD96, CST7, CCL19, GZMA, CD3G, CD52,	124	2703	14969	2.09905	0.000309344	3.43763e-05	0.000462678
GOTERM_MF_ALL	GO:0004888~transmembrane receptor activity	3.20091e-07	CD3D, CD6, IL10RA, CXCR3, CD69, CCR5, CD27, IL7R, CD247, CXCR6, CCR2, LAG3, IL2RG, PTPRC, GPR171, KLRB1, KLRK1, P2RY10, CCR7, IL2RB, EVI2A, CD3E, GPR18, CD72, KLRD1, CD3G,	122	940	14097	3.19604	0.000920159	0.0001841	0.000573669
GOTERM_CC_ALL	GO:0044425~membrane part	3.38792e-07	CD28, SIT1, ITGAL, ICOS, CD6, ITGB7, CD8A, ITGA4, CCR5, CD247, CCR2, LAG3, GPR171, MSN, LAPTM5, ZAP70, LAT2, KLRK1, NKG7, EVI2B, ADCY7, CD48, P2RY10, LTB, SELPLG, RGS19, SEMA4D, CCR7, GIMAP5, LAT, RASGRP3, IL2RB, GPR18, SIRPG, BTK, KLRD1, CD37, GZMA, CD8B, PRF1, CD3D, IL10RA, CXCR3, TMEM149, TRAT1, TRA@, CD69, CD27, IL7R, EMP3, CXCR6, CRTAM, TRAF3IP3, IL2RG, CD180, TNFRSF9, CD7, NCF4, PTPRC, KLRB…	121	5093	13658	1.6179	0.000294367	2.26467e-05	0.000525697
UP_SEQ_FEATURE	glycosylation site:N-linked (GlcNAc...)	5.1038e-07	CD28, GZMM, SIT1, ITGAL, ICOS, CD6, ITGB7, ITGA4, CCR2, LAG3, GPR171, KLRK1, CTSW, EVI2B, ADCY7, CD48, P2RY10, LTB, GZMH, SELPLG, CCR7, SEMA4D, IL2RB, GPR18, KLRD1, CD37, GZMA, CD8B, PRF1, CD3D, IL10RA, CXCR3, CD69, TRA@, IL7R, EMP3, CXCR6, IL2RG, TNFRSF9, CD180, CD7, PTPRC, CD53, IFNG, EVI2A, CD2, CD96, CD72, CST7, CD3G, CD52,	111	2694	11295	1.92635	0.00915539	0.00183782	0.00110228
UP_SEQ_FEATURE	signal peptide	2.59871e-05	CD28, GZMM, CD8B, SIT1, ITGAL, PRF1, GZMK, CD3D, IL32, ICOS, CD6, ITGB7, IL10RA, CD8A, ITGA4, IL7R, CD247, CCL5, IL2RG, LAG3, CD180, TNFRSF9, CD7, PTPRC, CTSW, EVI2B, CD48, GZMH, SELPLG, SEMA4D, CCR7, IL2RB, EVI2A, IFNG, CD3E, CD2, CD96, CST7, CCL19, GZMA, CD3G, CD52,	111	2288	11295	1.86791	0.373947	0.064714	0.0561104
Functional Group 5	Median: 4.1848166300589246E-7
Category	Term	PValue	Genes	List Total	Pop Hits	Pop Total	Fold Enrichment	Bonferroni	Benjamini	FDR
SP_PIR_KEYWORDS	SH3 domain	7.3304e-08	DOCK2, VAV1, SAMSN1, HCLS1, PSTPIP1, FYB, SLA, LCK, BTK, UBASH3A, ARHGEF6, NCF4, ITK,	124	196	14969	8.00679	7.80657e-05	1.11526e-05	0.000116748
INTERPRO	IPR001452:Src homology-3	1.1299e-07	DOCK2, VAV1, SAMSN1, HCLS1, PSTPIP1, FYB, SLA, LCK, BTK, UBASH3A, ARHGEF6, NCF4, ITK,	122	203	14650	7.68998	0.000663032	0.000663032	0.000218657
UP_SEQ_FEATURE	domain:SH3	7.23973e-07	LCK, BTK, DOCK2, HCLS1, SAMSN1, NCF4, ARHGEF6, PSTPIP1, FYB, SLA, ITK,	111	135	11295	8.29129	0.012962	0.00217209	0.00156358
SMART	SM00326:SH3	1.3727e-06	DOCK2, VAV1, SAMSN1, HCLS1, PSTPIP1, FYB, SLA, LCK, BTK, UBASH3A, ARHGEF6, NCF4, ITK,	92	203	8573	5.9675	0.000831513	0.000831513	0.00203012
Functional Group 6	Median: 2.9862536462123306E-5
Category	Term	PValue	Genes	List Total	Pop Hits	Pop Total	Fold Enrichment	Bonferroni	Benjamini	FDR
GOTERM_CC_ALL	GO:0001772~immunological synapse	3.56511e-14	CD8B, CD3E, CD247, ZAP70, CD3D, CD8A, GZMA, CD3G, TRAT1, LAT,	121	20	13658	56.438	3.09696e-11	1.03232e-11	5.53002e-11
GOTERM_CC_ALL	GO:0042101~T cell receptor complex	2.58672e-12	CD8B, CD3E, CD247, ZAP70, CD3D, CD8A, CD3G, TRAT1,	121	12	13658	75.2507	2.24785e-09	3.74642e-10	4.01376e-09
GOTERM_CC_ALL	GO:0043235~receptor complex	2.65998e-09	CD8B, CD3E, CD247, ZAP70, ITGAL, CD3D, ITGB7, CD8A, ITGA4, CD3G, TRAT1,	121	83	13658	14.9595	2.31152e-06	2.8894e-07	4.12745e-06
INTERPRO	IPR003110:Phosphorylated immunoreceptor signaling ITAM	2.98625e-05	CD3E, CD247, CD3D, CD3G,	122	8	14650	60.041	0.160791	0.0287933	0.0577739
SMART	SM00077:ITAM	6.23508e-05	CD3E, CD247, CD3D, CD3G,	92	8	8573	46.5924	0.0370808	0.0125163	0.0921732
GOTERM_CC_ALL	GO:0043234~protein complex	0.601895	CD8B, ZAP70, ITGAL, HCLS1, CD3D, ITGB7, CD8A, ITGA4, RGS19, PIK3CD, TRAT1, CD27, CD247, CD3E, NCF4, CD3G,	121	1771	13658	1.01977	1	1	99.9999
GOTERM_CC_ALL	GO:0032991~macromolecular complex	0.868643	CD8B, ZAP70, ITGAL, HCLS1, CD3D, ITGB7, CD8A, ITGA4, RGS19, PIK3CD, TRAT1, CD27, CD247, CD3E, NCF4, CD3G,	121	2153	13658	0.838837	1	1	100
Functional Group 7	Median: 1.2448705920159593E-7
Category	Term	PValue	Genes	List Total	Pop Hits	Pop Total	Fold Enrichment	Bonferroni	Benjamini	FDR
BIOCARTA	h_tcytotoxicPathway:T Cytotoxic Cell Surface Molecules	3.14713e-13	CD28, CD3E, CD247, CD2, ITGAL, TRAC, TRAV20, CD3D, PTPRC, CD8A, CD3G, TRA@,	44	19	1423	20.4258	1.02293e-10	1.02293e-10	4.25726e-10
GOTERM_CC_ALL	GO:0042101~T cell receptor complex	2.58672e-12	CD8B, CD3E, CD247, ZAP70, CD3D, CD8A, CD3G, TRAT1,	121	12	13658	75.2507	2.24785e-09	3.74642e-10	4.01376e-09
BIOCARTA	h_thelperPathway:T Helper Cell Surface Molecules	7.77234e-12	CD28, CD3E, CD247, CD2, ITGAL, TRAC, TRAV20, CD3D, PTPRC, CD3G, TRA@,	44	18	1423	19.7639	2.52601e-09	1.263e-09	1.05129e-08
BIOCARTA	h_tcraPathway:Lck and Fyn tyrosine kinases in initiation of TCR Activation	1.15775e-09	LCK, CD3E, CD247, ZAP70, TRAC, TRAV20, CD3D, PTPRC, CD3G, TRA@,	44	20	1423	16.1705	3.76269e-07	1.25423e-07	1.56598e-06
BIOCARTA	h_IL12Pathway:IL12 and Stat4 Dependent Signaling Pathway in Th1 Development	1.23393e-09	IFNG, CD3E, CD247, STAT4, TRAC, TRAV20, CD3D, CXCR3, CD3G, TRA@, CCR5,	44	27	1423	13.1759	4.01029e-07	1.00257e-07	1.66902e-06
BIOCARTA	h_ctla4Pathway:The Co-Stimulatory Signal During T-cell Activation	1.87838e-09	LCK, CD28, CD3E, CD247, TRAC, TRAV20, CD3D, ICOS, CD3G, TRA@, ITK,	44	28	1423	12.7054	6.10473e-07	1.22095e-07	2.5407e-06
BIOCARTA	h_tcapoptosisPathway:HIV Induced T Cell Apoptosis	7.05667e-09	CD28, CD3E, CD247, TRAC, TRAV20, CD3D, CD3G, TRA@, CCR5,	44	17	1423	17.1217	2.29342e-06	3.82236e-07	9.54488e-06
BIOCARTA	h_tcrPathway:T Cell Receptor Signaling Pathway	8.2533e-09	LCK, CD3E, CD247, ZAP70, TRAC, VAV1, TRAV20, CD3D, PTPN7, CD3G, TRA@, LAT,	44	41	1423	9.46563	2.68232e-06	3.83189e-07	1.11634e-05
BIOCARTA	h_CSKPathway:Activation of Csk by cAMP-dependent Protein Kinase Inhibits Signaling through the T Cell Receptor	1.8874e-08	LCK, CD3E, CD247, ZAP70, TRAC, TRAV20, CD3D, PTPRC, CD3G, TRA@,	44	26	1423	12.4388	6.13404e-06	7.66757e-07	2.55291e-05
BIOCARTA	h_tob1Pathway:Role of Tob in T-cell activation	5.4025e-08	CD28, IFNG, CD3E, CD247, TRAC, TRAV20, CD3D, CD3G, TRA@,	44	21	1423	13.8604	1.7558e-05	1.9509e-06	7.30743e-05
BIOCARTA	h_ctlPathway:CTL mediated immune response against target cells	8.30214e-08	CD3E, CD247, ITGAL, TRAC, PRF1, TRAV20, CD3D, CD3G, TRA@,	44	22	1423	13.2304	2.69816e-05	2.69819e-06	0.000112295
BIOCARTA	h_il17Pathway:IL 17 Signaling Pathway	1.24487e-07	CD3E, CD247, CD2, TRAC, TRAV20, CD3D, CD8A, CD3G, TRA@,	44	23	1423	12.6551	4.04575e-05	3.67802e-06	0.000168381
BIOCARTA	h_tcrmolecule:T Cell Receptor and CD3 Complex	4.30956e-07	CD3E, CD247, TRAC, TRAV20, CD3D, CD3G, TRA@,	44	12	1423	18.8655	0.000140051	1.16717e-05	0.000582911
INTERPRO	IPR003110:Phosphorylated immunoreceptor signaling ITAM	2.98625e-05	CD3E, CD247, CD3D, CD3G,	122	8	14650	60.041	0.160791	0.0287933	0.0577739
SMART	SM00077:ITAM	6.23508e-05	CD3E, CD247, CD3D, CD3G,	92	8	8573	46.5924	0.0370808	0.0125163	0.0921732
GOTERM_CC_ALL	GO:0042105~alpha-beta T cell receptor complex	0.000228348	CD3E, CD3D, CD3G,	121	3	13658	112.876	0.180005	0.0140755	0.353738
PIR_SUPERFAMILY	PIRSF001993:T-cell surface glycoprotein CD3 delta chain	0.000321273	CD3E, CD3D, CD3G,	66	3	6212	94.1212	0.629378	0.629378	0.578803
UP_SEQ_FEATURE	domain:ITAM	0.00323584	CD3E, CD3D, CD3G,	111	9	11295	33.9189	1	0.992306	6.76052
GOTERM_BP_ALL	GO:0006461~protein complex assembly	0.118975	IL2RB, LPXN, CD3E, CD3D, WIPF1, CD3G,	117	290	12954	2.29072	1	0.983103	91.1346
GOTERM_MF_ALL	GO:0046983~protein dimerization activity	0.142382	CD3E, CD247, CD3D, NCF4, GZMA, CD3G,	122	321	14097	2.1598	1	0.99976	93.6249
GOTERM_BP_ALL	GO:0022607~cellular component assembly	0.238698	PVRIG, IL2RB, LPXN, CD3E, CD3D, WIPF1, CD3G, MBNL1,	117	562	12954	1.57606	1	0.999583	99.4576
GOTERM_MF_ALL	GO:0046982~protein heterodimerization activity	0.240351	CD3E, CD3D, CD3G,	122	109	14097	3.18025	1	0.999994	99.275
GOTERM_BP_ALL	GO:0065003~macromolecular complex assembly	0.32721	IL2RB, LPXN, CD3E, CD3D, WIPF1, CD3G, MBNL1,	117	523	12954	1.48188	1	0.999984	99.949
Functional Group 8	Median: 0.00214897122279824
Category	Term	PValue	Genes	List Total	Pop Hits	Pop Total	Fold Enrichment	Bonferroni	Benjamini	FDR
GOTERM_CC_ALL	GO:0042101~T cell receptor complex	2.58672e-12	CD8B, CD3E, CD247, ZAP70, CD3D, CD8A, CD3G, TRAT1,	121	12	13658	75.2507	2.24785e-09	3.74642e-10	4.01376e-09
GOTERM_BP_ALL	GO:0030217~T cell differentiation	2.42227e-07	LCK, CD3E, ZAP70, CD2, RHOH, CD3D, PTPRC, CD8A,	117	49	12954	18.0764	0.00127113	6.69417e-05	0.000463348
GOTERM_BP_ALL	GO:0045061~thymic T cell selection	0.00214897	CD3E, ZAP70, CD3D,	117	8	12954	41.5192	0.999988	0.115548	4.03161
GOTERM_BP_ALL	GO:0033077~T cell differentiation in the thymus	0.00494818	CD3E, ZAP70, CD3D,	117	12	12954	27.6795	1	0.219695	9.05245
GOTERM_BP_ALL	GO:0045058~T cell selection	0.00581377	CD3E, ZAP70, CD3D,	117	13	12954	25.5503	1	0.250869	10.5539
Functional Group 9	Median: 7.367074965949955E-6
Category	Term	PValue	Genes	List Total	Pop Hits	Pop Total	Fold Enrichment	Bonferroni	Benjamini	FDR
GOTERM_BP_ALL	GO:0051249~regulation of lymphocyte activation	1.31405e-10	LCK, CD28, IFNG, CD3E, ZAP70, SIT1, CD2, SIRPG, LAG3, PTPRC, CD27, LAT,	117	81	12954	16.4027	6.90007e-07	5.30775e-08	2.51361e-07
GOTERM_BP_ALL	GO:0050865~regulation of cell activation	2.55426e-10	LCK, CD28, IFNG, CD3E, ZAP70, SIT1, CD2, SIRPG, LAG3, PTPRC, CD27, LAT,	117	86	12954	15.449	1.34124e-06	9.58031e-08	4.88598e-07
GOTERM_BP_ALL	GO:0030217~T cell differentiation	2.42227e-07	LCK, CD3E, ZAP70, CD2, RHOH, CD3D, PTPRC, CD8A,	117	49	12954	18.0764	0.00127113	6.69417e-05	0.000463348
GOTERM_BP_ALL	GO:0030098~lymphocyte differentiation	4.98166e-07	LCK, CD3E, ZAP70, CD2, RHOH, CD3D, PTPRC, CD8A, CD27,	117	79	12954	12.6134	0.00261245	0.000130785	0.000952923
GOTERM_BP_ALL	GO:0002520~immune system development	5.36282e-07	ZAP70, IRF8, HCLS1, CD3D, CD8A, CD27, LCK, IL7R, IFNG, CD3E, CD2, RHOH, PTPRC,	117	217	12954	6.63287	0.00281205	0.000134087	0.00102583
GOTERM_BP_ALL	GO:0048534~hemopoietic or lymphoid organ development	2.19693e-06	LCK, IL7R, CD3E, ZAP70, CD2, IRF8, HCLS1, RHOH, CD3D, PTPRC, CD8A, CD27,	117	205	12954	6.48105	0.0114698	0.000461338	0.00420236
GOTERM_BP_ALL	GO:0002521~leukocyte differentiation	6.64828e-06	LCK, CD3E, ZAP70, CD2, RHOH, CD3D, PTPRC, CD8A, CD27,	117	111	12954	8.97713	0.0343079	0.00120308	0.0127165
GOTERM_BP_ALL	GO:0030097~hemopoiesis	8.08587e-06	LCK, CD3E, ZAP70, CD2, IRF8, HCLS1, RHOH, CD3D, PTPRC, CD8A, CD27,	117	191	12954	6.37643	0.0415703	0.00128581	0.0154661
GOTERM_BP_ALL	GO:0032502~developmental process	0.0254181	CD28, GZMM, PRF1, IL23A, CD3D, ITGB7, CD8A, PTPN6, ITGA4, CD27, IL7R, EMP3, CRTAM, FLI1, RHOH, LAG3, TNFRSF9, PTPRC, ARHGEF6, ZAP70, IRF8, KLRK1, FAIM3, HCLS1, ARHGAP15, GZMH, RAC2, ARHGDIB, SEMA4D, LCK, IL2RB, IFNG, CD3E, CD2, BTK, GZMA, IKZF1, CD3G, MBNL1,	117	3160	12954	1.36646	1	0.663881	38.8904
GOTERM_BP_ALL	GO:0048513~organ development	0.052983	ZAP70, IRF8, IL23A, HCLS1, CD3D, CD8A, ITGA4, CD27, LCK, IL7R, CD3E, CD2, BTK, FLI1, RHOH, PTPRC, IKZF1, MBNL1,	117	1250	12954	1.59434	1	0.862634	64.7016
GOTERM_BP_ALL	GO:0048856~anatomical structure development	0.169602	ZAP70, IRF8, HCLS1, IL23A, CD3D, ARHGAP15, CD8A, RAC2, ITGA4, SEMA4D, CD27, LCK, IL7R, IFNG, EMP3, CD3E, CD2, BTK, FLI1, RHOH, PTPRC, IKZF1, CD3G, MBNL1,	117	2093	12954	1.26958	1	0.996677	97.1421
GOTERM_BP_ALL	GO:0048731~system development	0.189695	ZAP70, IRF8, IL23A, HCLS1, CD3D, CD8A, ITGA4, SEMA4D, CD27, LCK, IL7R, IFNG, CD3E, CD2, BTK, FLI1, RHOH, PTPRC, IKZF1, MBNL1,	117	1713	12954	1.29268	1	0.998374	98.2112
GOTERM_BP_ALL	GO:0032501~multicellular organismal process	0.338803	CD28, SIT1, IL23A, CD3D, ITGB7, CD8A, ITGA4, TRAT1, CD27, IL7R, EMP3, CRTAM, FLI1, LAG3, RHOH, UBASH3A, PTPRC, ZAP70, IRF8, LAT2, KLRK1, HCLS1, ARHGDIB, SEMA4D, LAT, LCK, IFNG, CD3E, CD2, SIRPG, BTK, IKZF1, MBNL1,	117	3308	12954	1.1045	1	0.99999	99.9634
GOTERM_BP_ALL	GO:0007275~multicellular organismal development	0.378576	ZAP70, IRF8, HCLS1, IL23A, CD3D, ITGB7, CD8A, ITGA4, ARHGDIB, SEMA4D, CD27, LCK, IL7R, IFNG, EMP3, CD3E, CD2, BTK, FLI1, RHOH, PTPRC, IKZF1, MBNL1,	117	2271	12954	1.12132	1	0.999997	99.9888
Functional Group 10	Median: 3.1836776745674806E-4
Category	Term	PValue	Genes	List Total	Pop Hits	Pop Total	Fold Enrichment	Bonferroni	Benjamini	FDR
INTERPRO	IPR013783:Immunoglobulin-like fold	1.1242e-06	CD28, CD8B, CD3D, ICOS, CD48, CD8A, TRA@, SEMA4D, CD3E, CD2, CRTAM, CD96, SIRPG, TRAV20, LAG3, CD7, CD3G,	122	458	14650	4.45719	0.00657732	0.00329408	0.00217552
SP_PIR_KEYWORDS	immunoglobulin domain	1.26097e-06	CD28, CD8B, ICOS, CD48, CD8A, TRA@, SEMA4D, CD3E, CD2, CRTAM, CD96, SIRPG, TRAV20, LAG3, CD7, CD3G,	124	408	14969	4.73403	0.00134203	0.000134284	0.00200826
INTERPRO	IPR013106:Immunoglobulin V-set	1.65769e-05	CD8B, CD2, CRTAM, SIRPG, CD96, LAG3, TRAV20, CD7, CD8A, TRA@,	122	178	14650	6.74618	0.0927227	0.0192733	0.0320746
GOTERM_MF_ALL	GO:0042287~MHC protein binding	0.000318368	CD8B, LAG3, CD8A, TRA@,	122	16	14097	28.8873	0.599792	0.0633188	0.569047
INTERPRO	IPR003599:Immunoglobulin subtype	0.000960859	CD8B, CRTAM, SIRPG, CD96, LAG3, CD48, CD7, CD8A, TRA@, SEMA4D,	122	305	14650	3.93711	0.996458	0.55342	1.84314
INTERPRO	IPR007110:Immunoglobulin-like	0.0023478	CD8B, CRTAM, SIRPG, CD96, LAG3, TRAV20, CD48, CD7, CD8A, TRA@, SEMA4D,	122	416	14650	3.17524	0.999999	0.748366	4.44688
SMART	SM00409:IG	0.00682892	CD8B, CRTAM, SIRPG, CD96, LAG3, CD48, CD7, CD8A, TRA@, SEMA4D,	92	321	8573	2.90295	0.984275	0.645884	9.63758
Functional Group 11	Median: 9.751474369130327E-5
Category	Term	PValue	Genes	List Total	Pop Hits	Pop Total	Fold Enrichment	Bonferroni	Benjamini	FDR
GOTERM_BP_ALL	GO:0002429~immune response-activating cell surface receptor signaling pathway	6.2922e-06	LCK, LAT2, KLRK1, UBASH3A, PTPRC, TRAT1,	117	30	12954	22.1436	0.0325006	0.00117932	0.0120355
GOTERM_BP_ALL	GO:0002768~immune response-regulating cell surface receptor signaling pathway	7.44884e-06	LCK, LAT2, KLRK1, UBASH3A, PTPRC, TRAT1,	117	31	12954	21.4293	0.0383589	0.00126095	0.0142477
GOTERM_BP_ALL	GO:0002757~immune response-activating signal transduction	8.76543e-06	LCK, LAT2, KLRK1, UBASH3A, PTPRC, TRAT1,	117	32	12954	20.7596	0.0449843	0.00135283	0.0167658
GOTERM_BP_ALL	GO:0002764~immune response-regulating signal transduction	1.02572e-05	LCK, LAT2, KLRK1, UBASH3A, PTPRC, TRAT1,	117	33	12954	20.1305	0.0524359	0.00153769	0.0196188
GOTERM_BP_ALL	GO:0050776~regulation of immune response	2.71909e-05	LCK, IFNG, LAT2, CRTAM, KLRK1, UBASH3A, PTPRC, TRAT1,	117	98	12954	9.0382	0.133057	0.0031679	0.0519999
GOTERM_BP_ALL	GO:0002682~regulation of immune system process	3.10028e-05	LCK, IFNG, LAT2, CRTAM, KLRK1, UBASH3A, PTPRC, TRAT1,	117	100	12954	8.85744	0.150237	0.00353284	0.0592877
GOTERM_BP_ALL	GO:0050854~regulation of antigen receptor-mediated signaling pathway	5.65115e-05	LCK, UBASH3A, PTPRC, TRAT1,	117	9	12954	49.208	0.256771	0.00591743	0.108044
GOTERM_BP_ALL	GO:0050851~antigen receptor-mediated signaling pathway	9.13747e-05	LCK, LAT2, UBASH3A, PTPRC, TRAT1,	117	27	12954	20.5033	0.381112	0.00884639	0.174643
GOTERM_BP_ALL	GO:0050778~positive regulation of immune response	9.75147e-05	LCK, LAT2, CRTAM, KLRK1, UBASH3A, PTPRC, TRAT1,	117	83	12954	9.33766	0.400749	0.00926724	0.186368
GOTERM_BP_ALL	GO:0002684~positive regulation of immune system process	0.000104257	LCK, LAT2, CRTAM, KLRK1, UBASH3A, PTPRC, TRAT1,	117	84	12954	9.2265	0.421595	0.00972881	0.199241
GOTERM_BP_ALL	GO:0002253~activation of immune response	0.000327624	LCK, LAT2, KLRK1, UBASH3A, PTPRC, TRAT1,	117	67	12954	9.91504	0.821048	0.0265268	0.624845
GOTERM_BP_ALL	GO:0051240~positive regulation of multicellular organismal process	0.00037307	LCK, LAT2, CRTAM, KLRK1, UBASH3A, PTPRC, TRAT1,	117	106	12954	7.31156	0.859051	0.0296942	0.711227
GOTERM_BP_ALL	GO:0050852~T cell receptor signaling pathway	0.000434149	LCK, UBASH3A, PTPRC, TRAT1,	117	17	12954	26.0513	0.897738	0.0334604	0.827211
GOTERM_BP_ALL	GO:0050857~positive regulation of antigen receptor-mediated signaling pathway	0.000471436	LCK, PTPRC, TRAT1,	117	4	12954	83.0385	0.915929	0.0352492	0.897953
GOTERM_BP_ALL	GO:0001816~cytokine production	0.000721924	CD28, IFNG, CRTAM, KLRK1, LAG3, UBASH3A, CD27,	117	120	12954	6.45855	0.977454	0.0480562	1.37195
GOTERM_BP_ALL	GO:0050856~regulation of T cell receptor signaling pathway	0.00162121	LCK, UBASH3A, TRAT1,	117	7	12954	47.4505	0.999801	0.0922777	3.05601
GOTERM_BP_ALL	GO:0001817~regulation of cytokine production	0.0431972	IFNG, KLRK1, UBASH3A,	117	37	12954	8.97713	1	0.809144	57.0307
Functional Group 12	Median: 0.043561125132391576
Category	Term	PValue	Genes	List Total	Pop Hits	Pop Total	Fold Enrichment	Bonferroni	Benjamini	FDR
SP_PIR_KEYWORDS	surface antigen	3.17073e-08	CD8B, CD3E, ITGAL, CD72, CD48, CD7, CD8A, CD27,	124	40	14969	24.1435	3.37677e-05	5.62803e-06	5.04986e-05
KEGG_PATHWAY	hsa04640:Hematopoietic cell lineage	3.15323e-06	IL7R, CD8B, CD3E, CD2, CD3D, CD7, CD37, CD8A, ITGA4, CD3G,	62	85	4126	7.82922	0.000728132	0.000182083	0.0040453
GOTERM_BP_ALL	GO:0007169~transmembrane receptor protein tyrosine kinase signaling pathway	0.0871191	CD8B, CD3E, DOK2, CD7, CD8A,	117	187	12954	2.96037	1	0.952574	82.5107
GOTERM_BP_ALL	GO:0007167~enzyme linked receptor protein signaling pathway	0.236521	CD8B, CD3E, DOK2, CD7, CD8A,	117	277	12954	1.99852	1	0.999567	99.4271
Functional Group 13	Median: 6.893768056016592E-4
Category	Term	PValue	Genes	List Total	Pop Hits	Pop Total	Fold Enrichment	Bonferroni	Benjamini	FDR
GOTERM_BP_ALL	GO:0006935~chemotaxis	6.32679e-08	IFNG, CCR2, DOCK2, CCL5, CXCL9, CCL19, LSP1, RAC2, CXCR3, IL16, CCR7, CCR5,	117	144	12954	9.2265	0.000332164	1.84565e-05	0.000121023
GOTERM_BP_ALL	GO:0042330~taxis	6.32679e-08	IFNG, CCR2, DOCK2, CCL5, CXCL9, CCL19, LSP1, RAC2, CXCR3, IL16, CCR7, CCR5,	117	144	12954	9.2265	0.000332164	1.84565e-05	0.000121023
KEGG_PATHWAY	hsa04060:Cytokine-cytokine receptor interaction	5.75018e-07	IL23A, CXCL9, LTB, IL10RA, CXCR3, CCR5, CCR7, CD27, IL2RB, IL7R, IFNG, CXCR6, CCR2, CCL5, IL2RG, TNFRSF9, CCL19,	62	259	4126	4.36804	0.00013282	4.42754e-05	0.000737705
GOTERM_MF_ALL	GO:0019955~cytokine binding	8.45768e-07	IL2RB, IL7R, CCR2, CXCR6, IL2RG, IL10RA, CXCR3, CCR7, CCR5,	122	88	14097	11.8175	0.00242947	0.00034743	0.00151578
GOTERM_BP_ALL	GO:0007626~locomotory behavior	1.09781e-06	IFNG, CCR2, DOCK2, CCL5, CXCL9, CCL19, LSP1, RAC2, CXCR3, IL16, CCR7, CCR5,	117	191	12954	6.9561	0.005748	0.000250603	0.00209994
INTERPRO	IPR000355:Chemokine receptor	7.46312e-06	CCR2, CXCR6, CXCR3, CCR7, CCR5,	122	16	14650	37.5256	0.042863	0.0108924	0.0144416
GOTERM_BP_ALL	GO:0055074~calcium ion homeostasis	1.11284e-05	LCK, CCR2, CCL5, CCL19, PTPRC, CXCR3, CCR7, CCR5, CD52,	117	119	12954	8.37363	0.0567607	0.00157809	0.0212849
GOTERM_BP_ALL	GO:0006874~cellular calcium ion homeostasis	1.11284e-05	LCK, CCR2, CCL5, CCL19, PTPRC, CXCR3, CCR7, CCR5, CD52,	117	119	12954	8.37363	0.0567607	0.00157809	0.0212849
GOTERM_MF_ALL	GO:0016493~C-C chemokine receptor activity	1.1274e-05	CCR2, CXCR6, CXCR3, CCR7, CCR5,	122	17	14097	33.9851	0.0319042	0.00359621	0.0202034
GOTERM_MF_ALL	GO:0019957~C-C chemokine binding	1.1274e-05	CCR2, CXCR6, CXCR3, CCR7, CCR5,	122	17	14097	33.9851	0.0319042	0.00359621	0.0202034
GOTERM_BP_ALL	GO:0055065~metal ion homeostasis	1.89776e-05	LCK, CCR2, CCL5, CCL19, PTPRC, CXCR3, CCR7, CCR5, CD52,	117	128	12954	7.78486	0.0948479	0.00242759	0.0362954
GOTERM_BP_ALL	GO:0006875~cellular metal ion homeostasis	1.89776e-05	LCK, CCR2, CCL5, CCL19, PTPRC, CXCR3, CCR7, CCR5, CD52,	117	128	12954	7.78486	0.0948479	0.00242759	0.0362954
GOTERM_BP_ALL	GO:0051480~cytosolic calcium ion homeostasis	2.65579e-05	LCK, CCR2, PTPRC, CXCR3, CCR7, CCR5, CD52,	117	66	12954	11.7428	0.13017	0.00323794	0.0507895
GOTERM_BP_ALL	GO:0007204~elevation of cytosolic calcium ion concentration	2.65579e-05	LCK, CCR2, PTPRC, CXCR3, CCR7, CCR5, CD52,	117	66	12954	11.7428	0.13017	0.00323794	0.0507895
GOTERM_BP_ALL	GO:0030005~cellular di-, tri-valent inorganic cation homeostasis	5.92855e-05	LCK, CCR2, CCL5, CCL19, PTPRC, CXCR3, CCR7, CCR5, CD52,	117	150	12954	6.64308	0.267519	0.00608567	0.113345
GOTERM_BP_ALL	GO:0055066~di-, tri-valent inorganic cation homeostasis	6.21402e-05	LCK, CCR2, CCL5, CCL19, PTPRC, CXCR3, CCR7, CCR5, CD52,	117	151	12954	6.59908	0.278417	0.00625551	0.118799
GOTERM_MF_ALL	GO:0004950~chemokine receptor activity	9.01612e-05	CCR2, CXCR6, CXCR3, CCR7, CCR5,	122	28	14097	20.6338	0.22842	0.0232984	0.161464
GOTERM_MF_ALL	GO:0019956~chemokine binding	0.000119088	CCR2, CXCR6, CXCR3, CCR7, CCR5,	122	30	14097	19.2582	0.29002	0.0281397	0.213216
GOTERM_BP_ALL	GO:0007610~behavior	0.000141398	IFNG, CCR2, DOCK2, CCL5, CXCL9, CCL19, LSP1, RAC2, CXCR3, IL16, CCR7, CCR5,	117	321	12954	4.13899	0.524093	0.0129424	0.270129
GOTERM_BP_ALL	GO:0030003~cellular cation homeostasis	0.000148234	LCK, CCR2, CCL5, CCL19, PTPRC, CXCR3, CCR7, CCR5, CD52,	117	171	12954	5.82726	0.540876	0.0131072	0.283172
GOTERM_BP_ALL	GO:0009605~response to external stimulus	0.000153866	ITGAL, DOCK2, IL23A, CXCL9, LSP1, PTPN6, RAC2, CXCR3, ALOX5AP, CCR5, CCR7, IFNG, CCR2, CCL5, CD180, CCL19, IL16,	117	631	12954	2.98289	0.554257	0.0133766	0.293916
GOTERM_BP_ALL	GO:0055080~cation homeostasis	0.000154319	LCK, CCR2, CCL5, CCL19, PTPRC, CXCR3, CCR7, CCR5, CD52,	117	172	12954	5.79338	0.555316	0.0131973	0.29478
GOTERM_BP_ALL	GO:0055082~cellular chemical homeostasis	0.000489654	LCK, CCR2, CCL5, CCL19, PTPRC, CXCR3, CCR7, CCR5, CD52,	117	204	12954	4.88462	0.923602	0.0355744	0.932499
GOTERM_BP_ALL	GO:0006873~cellular ion homeostasis	0.000489654	LCK, CCR2, CCL5, CCL19, PTPRC, CXCR3, CCR7, CCR5, CD52,	117	204	12954	4.88462	0.923602	0.0355744	0.932499
GOTERM_BP_ALL	GO:0042221~response to chemical stimulus	0.000562293	DOCK2, PRF1, HCLS1, CXCL9, LSP1, RAC2, CXCR3, CCR5, CCR7, LCK, IFNG, CCR2, CCL5, CCL19, IL16,	117	570	12954	2.91363	0.94784	0.0396505	1.07013
BIOCARTA	h_nktPathway:Selective expression of chemokine receptors during T-cell polarization	0.00081646	CD28, IFNG, CCR2, CXCR3, CCR7, CCR5,	44	26	1423	7.46329	0.233145	0.0187827	1.09872
GOTERM_BP_ALL	GO:0050801~ion homeostasis	0.000852923	LCK, CCR2, CCL5, CCL19, PTPRC, CXCR3, CCR7, CCR5, CD52,	117	222	12954	4.48857	0.988674	0.0531756	1.61898
GOTERM_BP_ALL	GO:0006954~inflammatory response	0.00145158	CCR2, ITGAL, CCL5, IL23A, CD180, CXCL9, CCL19, ALOX5AP, CCR7, CCR5,	117	299	12954	3.70294	0.999513	0.0848755	2.74045
GOTERM_BP_ALL	GO:0048878~chemical homeostasis	0.00238092	LCK, CCR2, CCL5, CCL19, PTPRC, CXCR3, CCR7, CCR5, CD52,	117	261	12954	3.81786	0.999996	0.123448	4.45743
GOTERM_BP_ALL	GO:0009611~response to wounding	0.00464405	CCR2, ITGAL, CCL5, IL23A, CD180, CXCL9, CCL19, PTPN6, ALOX5AP, CCR7, CCR5,	117	423	12954	2.87919	1	0.211252	8.51925
GOTERM_BP_ALL	GO:0019725~cellular homeostasis	0.00470691	LCK, CCR2, CCL5, CCL19, PTPRC, CXCR3, CCR7, CCR5, CD52,	117	292	12954	3.41254	1	0.211966	8.62969
GOTERM_BP_ALL	GO:0042592~homeostatic process	0.00872949	LCK, IFNG, CCR2, CCL5, CCL19, PTPRC, CXCR3, CCR7, CCR5, CD52,	117	393	12954	2.81725	1	0.344517	15.4407
PIR_SUPERFAMILY	PIRSF002406:vertebrate rhodopsin	0.01127	CCR2, CXCR6, CXCR3, CCR7, CCR5,	66	84	6212	5.60245	1	0.999991	18.5151
BBID	14.chemokine_receptor-ligand	0.0134497	CCR2, CXCR3, CCR7, CCR5,	23	9	357	6.89855	0.800387	0.415574	14.3761
BBID	16.Chemokines-rec-T-cells	0.0134497	CXCR3, SELPLG, CCR7, CCR5,	23	9	357	6.89855	0.800387	0.415574	14.3761
GOTERM_MF_ALL	GO:0042277~peptide binding	0.0141876	CCR2, CXCR6, CXCR3, TRA@, CCR7, CCR5,	122	166	14097	4.17648	1	0.78174	22.593
BBID	15.T-cell_polarization-chemokine_receptors	0.0151999	IFNG, CCR2, CXCR3, CCR7, CCR5,	23	17	357	4.56522	0.838407	0.30548	16.1011
INTERPRO	IPR002286:P2 purinoceptor	0.0152837	GPR18, P2RY10, GPR171,	122	23	14650	15.6629	1	0.997588	25.7737
GOTERM_MF_ALL	GO:0001653~peptide receptor activity	0.0162359	CCR2, CXCR6, CXCR3, CCR7, CCR5,	122	113	14097	5.1128	1	0.7918	25.4253
GOTERM_MF_ALL	GO:0016502~nucleotide receptor activity	0.0271777	GPR18, P2RY10, GPR171,	122	30	14097	11.5549	1	0.89608	38.971
GOTERM_MF_ALL	GO:0001608~nucleotide receptor activity, G-protein coupled	0.0271777	GPR18, P2RY10, GPR171,	122	30	14097	11.5549	1	0.89608	38.971
GOTERM_BP_ALL	GO:0007186~G-protein coupled receptor protein signaling pathway	0.0291251	ADCY7, CXCL9, P2RY10, PTPN6, CXCR3, RGS19, CCR5, CCR7, CD3E, CXCR6, CCR2, GPR18, GPR171,	117	726	12954	1.98255	1	0.702564	43.1867
INTERPRO	IPR000276:Rhodopsin-like GPCR superfamily	0.0414496	GPR18, CCR2, CXCR6, P2RY10, CXCR3, CCR7, GPR171, CCR5,	122	387	14650	2.48231	1	0.999999	55.9228
GOTERM_MF_ALL	GO:0001584~rhodopsin-like receptor activity	0.0799816	GPR18, CCR2, CXCR6, P2RY10, CXCR3, CCR7, GPR171, CCR5,	122	434	14097	2.12994	1	0.993909	77.553
SP_PIR_KEYWORDS	g-protein coupled receptor	0.0974014	GPR18, CCR2, CXCR6, P2RY10, CXCR3, CCR7, GPR171, CCR5,	124	476	14969	2.02887	1	0.939094	80.4482
GOTERM_BP_ALL	GO:0065008~regulation of biological quality	0.13296	LCK, IFNG, EMP3, CCR2, FLI1, CCL5, CCL19, PTPRC, CXCR3, CCR7, CCR5, CD52,	117	842	12954	1.57793	1	0.989035	93.4722
SP_PIR_KEYWORDS	transducer	0.140401	GPR18, CCR2, CXCR6, P2RY10, CXCR3, CCR7, GPR171, CCR5,	124	524	14969	1.84302	1	0.972139	91.0141
GOTERM_MF_ALL	GO:0004930~G-protein coupled receptor activity	0.170801	GPR18, CCR2, CXCR6, P2RY10, CXCR3, CCR7, GPR171, CCR5,	122	530	14097	1.74414	1	0.999921	96.515
GOTERM_BP_ALL	GO:0006950~response to stress	0.213458	ITGAL, IL23A, CXCL9, PTPN6, CCR5, CCR7, ALOX5AP, IFNG, CCR2, CCL5, CD180, CCL19, ATM,	117	1033	12954	1.39335	1	0.999127	98.9877
SP_PIR_KEYWORDS	G protein-coupled receptor	0.246865	CCR2, CCR7, CCR5,	124	116	14969	3.12201	1	0.997892	98.906
Functional Group 14	Median: 7.070406824623357E-4
Category	Term	PValue	Genes	List Total	Pop Hits	Pop Total	Fold Enrichment	Bonferroni	Benjamini	FDR
GOTERM_BP_ALL	GO:0016265~death	3.10284e-06	CD28, GZMM, KLRK1, FAIM3, PRF1, GZMH, PTPN6, SEMA4D, CD27, LCK, IL2RB, IFNG, EMP3, CD3E, CD2, CRTAM, BTK, LAG3, TNFRSF9, PTPRC, ARHGEF6, GZMA, CD3G,	117	821	12954	3.10172	0.016161	0.00062646	0.00593517
GOTERM_BP_ALL	GO:0008219~cell death	3.10284e-06	CD28, GZMM, KLRK1, FAIM3, PRF1, GZMH, PTPN6, SEMA4D, CD27, LCK, IL2RB, IFNG, EMP3, CD3E, CD2, CRTAM, BTK, LAG3, TNFRSF9, PTPRC, ARHGEF6, GZMA, CD3G,	117	821	12954	3.10172	0.016161	0.00062646	0.00593517
GOTERM_BP_ALL	GO:0002443~leukocyte mediated immunity	7.12808e-06	IFNG, LAT2, CRTAM, KLRK1, LAG3, PTPRC, CD27, LAT,	117	80	12954	11.0718	0.0367378	0.00124688	0.0136342
GOTERM_BP_ALL	GO:0001906~cell killing	7.72195e-06	CRTAM, KLRK1, PRF1, LAG3, PTPRC,	117	15	12954	36.906	0.039737	0.00126633	0.0147701
GOTERM_BP_ALL	GO:0006915~apoptosis	1.53411e-05	CD28, KLRK1, FAIM3, PRF1, GZMH, PTPN6, SEMA4D, CD27, LCK, IL2RB, IFNG, CD3E, CD2, CRTAM, BTK, LAG3, TNFRSF9, PTPRC, ARHGEF6, GZMA, CD3G,	117	772	12954	3.01176	0.0773975	0.00211767	0.0293415
GOTERM_BP_ALL	GO:0012501~programmed cell death	1.74903e-05	CD28, KLRK1, FAIM3, PRF1, GZMH, PTPN6, SEMA4D, CD27, LCK, IL2RB, IFNG, CD3E, CD2, CRTAM, BTK, LAG3, TNFRSF9, PTPRC, ARHGEF6, GZMA, CD3G,	117	779	12954	2.98469	0.0877508	0.00235216	0.0334513
GOTERM_BP_ALL	GO:0001910~regulation of leukocyte mediated cytotoxicity	3.79221e-05	CRTAM, KLRK1, LAG3, PTPRC,	117	8	12954	55.359	0.180559	0.0042279	0.072515
GOTERM_BP_ALL	GO:0031341~regulation of cell killing	3.79221e-05	CRTAM, KLRK1, LAG3, PTPRC,	117	8	12954	55.359	0.180559	0.0042279	0.072515
GOTERM_BP_ALL	GO:0002252~immune effector process	7.18987e-05	IFNG, LAT2, CRTAM, KLRK1, LAG3, PTPRC, CD27, LAT,	117	114	12954	7.76968	0.314463	0.00709834	0.137443
GOTERM_BP_ALL	GO:0001909~leukocyte mediated cytotoxicity	0.000145127	CRTAM, KLRK1, LAG3, PTPRC,	117	12	12954	36.906	0.533324	0.013054	0.277245
GOTERM_BP_ALL	GO:0042981~regulation of apoptosis	0.000250532	CD28, KLRK1, FAIM3, SEMA4D, CD27, LCK, IL2RB, CD3E, CD2, CRTAM, BTK, LAG3, TNFRSF9, PTPRC, CD3G,	117	526	12954	3.15736	0.731716	0.0209975	0.478148
GOTERM_BP_ALL	GO:0043067~regulation of programmed cell death	0.000281293	CD28, KLRK1, FAIM3, SEMA4D, CD27, LCK, IL2RB, CD3E, CD2, CRTAM, BTK, LAG3, TNFRSF9, PTPRC, CD3G,	117	532	12954	3.12175	0.771742	0.0231761	0.536708
GOTERM_BP_ALL	GO:0048468~cell development	0.000419382	CD28, GZMM, KLRK1, FAIM3, PRF1, GZMH, PTPN6, SEMA4D, CD27, LCK, IL2RB, IFNG, EMP3, CD3E, CD2, CRTAM, BTK, LAG3, TNFRSF9, PTPRC, ARHGEF6, GZMA, CD3G, MBNL1,	117	1215	12954	2.18702	0.889488	0.0328225	0.799181
GOTERM_BP_ALL	GO:0002449~lymphocyte mediated immunity	0.000519981	IFNG, CRTAM, KLRK1, LAG3, PTPRC, CD27,	117	74	12954	8.97713	0.934854	0.037222	0.989983
GOTERM_BP_ALL	GO:0006917~induction of apoptosis	0.00067134	LCK, CD2, CRTAM, BTK, KLRK1, LAG3, TNFRSF9, PTPRC, CD27,	117	214	12954	4.65636	0.970589	0.0465363	1.2764
GOTERM_BP_ALL	GO:0048518~positive regulation of biological process	0.000672133	CD28, LAT2, KLRK1, HCLS1, VAV1, RAC2, CD8A, TRAT1, SEMA4D, CD27, LCK, IFNG, CD3E, CD2, CRTAM, SIRPG, BTK, LAG3, TNFRSF9, UBASH3A, PTPRC, CD52,	117	1097	12954	2.22041	0.970711	0.0459833	1.2779
GOTERM_BP_ALL	GO:0012502~induction of programmed cell death	0.000692157	LCK, CD2, CRTAM, BTK, KLRK1, LAG3, TNFRSF9, PTPRC, CD27,	117	215	12954	4.6347	0.973637	0.0467129	1.31573
GOTERM_BP_ALL	GO:0001816~cytokine production	0.000721924	CD28, IFNG, CRTAM, KLRK1, LAG3, UBASH3A, CD27,	117	120	12954	6.45855	0.977454	0.0480562	1.37195
GOTERM_BP_ALL	GO:0048869~cellular developmental process	0.000807403	CD28, GZMM, PRF1, CD3D, PTPN6, CD8A, CD27, EMP3, CRTAM, LAG3, RHOH, TNFRSF9, PTPRC, ARHGEF6, ZAP70, IRF8, FAIM3, KLRK1, HCLS1, GZMH, SEMA4D, LCK, IL2RB, IFNG, CD3E, CD2, BTK, GZMA, CD3G, MBNL1,	117	1779	12954	1.86708	0.985612	0.0522727	1.53321
GOTERM_BP_ALL	GO:0030154~cell differentiation	0.000807403	CD28, GZMM, PRF1, CD3D, PTPN6, CD8A, CD27, EMP3, CRTAM, LAG3, RHOH, TNFRSF9, PTPRC, ARHGEF6, ZAP70, IRF8, FAIM3, KLRK1, HCLS1, GZMH, SEMA4D, LCK, IL2RB, IFNG, CD3E, CD2, BTK, GZMA, CD3G, MBNL1,	117	1779	12954	1.86708	0.985612	0.0522727	1.53321
GOTERM_BP_ALL	GO:0045954~positive regulation of natural killer cell mediated cytotoxicity	0.00116482	CRTAM, KLRK1, LAG3,	117	6	12954	55.359	0.997802	0.0702669	2.20479
GOTERM_BP_ALL	GO:0001912~positive regulation of leukocyte mediated cytotoxicity	0.00116482	CRTAM, KLRK1, LAG3,	117	6	12954	55.359	0.997802	0.0702669	2.20479
GOTERM_BP_ALL	GO:0042269~regulation of natural killer cell mediated cytotoxicity	0.00162121	CRTAM, KLRK1, LAG3,	117	7	12954	47.4505	0.999801	0.0922777	3.05601
GOTERM_BP_ALL	GO:0043065~positive regulation of apoptosis	0.00206067	LCK, CD2, CRTAM, BTK, KLRK1, LAG3, TNFRSF9, PTPRC, CD27,	117	255	12954	3.90769	0.99998	0.112219	3.86902
GOTERM_BP_ALL	GO:0043068~positive regulation of programmed cell death	0.00216339	LCK, CD2, CRTAM, BTK, KLRK1, LAG3, TNFRSF9, PTPRC, CD27,	117	257	12954	3.87728	0.999988	0.115102	4.05813
GOTERM_BP_ALL	GO:0042267~natural killer cell mediated cytotoxicity	0.00414767	CRTAM, KLRK1, LAG3,	117	11	12954	30.1958	1	0.194334	7.64262
GOTERM_BP_ALL	GO:0002228~natural killer cell mediated immunity	0.00414767	CRTAM, KLRK1, LAG3,	117	11	12954	30.1958	1	0.194334	7.64262
GOTERM_BP_ALL	GO:0048522~positive regulation of cellular process	0.00677599	CD28, KLRK1, VAV1, HCLS1, RAC2, CD8A, TRAT1, CD27, LCK, IFNG, CD3E, CD2, CRTAM, BTK, SIRPG, LAG3, TNFRSF9, PTPRC,	117	988	12954	2.01713	1	0.283704	12.1955
GOTERM_BP_ALL	GO:0045087~innate immune response	0.0132455	CRTAM, KLRK1, LAG3, IL23A, CD180,	117	102	12954	5.42735	1	0.458918	22.5132
GOTERM_BP_ALL	GO:0032502~developmental process	0.0254181	CD28, GZMM, PRF1, IL23A, CD3D, ITGB7, CD8A, PTPN6, ITGA4, CD27, IL7R, EMP3, CRTAM, FLI1, RHOH, LAG3, TNFRSF9, PTPRC, ARHGEF6, ZAP70, IRF8, KLRK1, FAIM3, HCLS1, ARHGAP15, GZMH, RAC2, ARHGDIB, SEMA4D, LCK, IL2RB, IFNG, CD3E, CD2, BTK, GZMA, IKZF1, CD3G, MBNL1,	117	3160	12954	1.36646	1	0.663881	38.8904
GOTERM_BP_ALL	GO:0065007~biological regulation	0.0636582	CD28, SIT1, PTPN6, CD8A, CCR5, CCR2, LAG3, RHOH, UBASH3A, ZAP70, LAT2, KLRK1, ADCY7, HCLS1, ARHGAP15, NLRC3, ARHGDIB, RGS19, CCR7, SEMA4D, LAT, IL2RB, RASGRP3, BTK, SIRPG, SP140, VAV1, CXCR3, TRAT1, CD27, IL7R, EMP3, CRTAM, FLI1, CCL5, TNFRSF9, ARHGEF6, PTPRC, IL16, IRF8, FAIM3, RAC2, LCK, IFNG, CD3E, CD2, STAT4, EWSR1, CCL19, ATM, CD3G, IKZF1, CD52,	117	4862	12954	1.20692	1	0.899997	71.5831
GOTERM_BP_ALL	GO:0050789~regulation of biological process	0.165932	CD28, SIT1, VAV1, PTPN6, CD8A, TRAT1, CD27, IL7R, EMP3, CRTAM, FLI1, RHOH, LAG3, TNFRSF9, UBASH3A, PTPRC, ARHGEF6, IL16, ZAP70, IRF8, LAT2, KLRK1, FAIM3, HCLS1, ARHGAP15, NLRC3, RAC2, ARHGDIB, RGS19, SEMA4D, LAT, LCK, RASGRP3, IL2RB, IFNG, CD3E, STAT4, CD2, EWSR1, SIRPG, BTK, ATM, IKZF1, CD3G, SP140, CD52,	117	4419	12954	1.15253	1	0.996318	96.8905
GOTERM_BP_ALL	GO:0032501~multicellular organismal process	0.338803	CD28, SIT1, IL23A, CD3D, ITGB7, CD8A, ITGA4, TRAT1, CD27, IL7R, EMP3, CRTAM, FLI1, LAG3, RHOH, UBASH3A, PTPRC, ZAP70, IRF8, LAT2, KLRK1, HCLS1, ARHGDIB, SEMA4D, LAT, LCK, IFNG, CD3E, CD2, SIRPG, BTK, IKZF1, MBNL1,	117	3308	12954	1.1045	1	0.99999	99.9634
GOTERM_BP_ALL	GO:0050794~regulation of cellular process	0.502275	CD28, VAV1, PTPN6, CD8A, TRAT1, CD27, IL7R, EMP3, CRTAM, FLI1, LAG3, RHOH, TNFRSF9, PTPRC, ARHGEF6, IRF8, FAIM3, KLRK1, HCLS1, NLRC3, RAC2, ARHGDIB, RGS19, SEMA4D, LCK, RASGRP3, IL2RB, IFNG, CD3E, STAT4, CD2, EWSR1, SIRPG, BTK, ATM, IKZF1, CD3G, SP140,	117	4086	12954	1.02968	1	1	99.9998
Functional Group 15	Median: 0.002184012887170607
Category	Term	PValue	Genes	List Total	Pop Hits	Pop Total	Fold Enrichment	Bonferroni	Benjamini	FDR
GOTERM_BP_ALL	GO:0019722~calcium-mediated signaling	2.09324e-05	CD3E, LAT2, BTK, CD8A, TRAT1, LAT,	117	38	12954	17.4818	0.104091	0.00261365	0.0400333
GOTERM_BP_ALL	GO:0050850~positive regulation of calcium-mediated signaling	0.00162121	CD3E, CD8A, TRAT1,	117	7	12954	47.4505	0.999801	0.0922777	3.05601
GOTERM_BP_ALL	GO:0050848~regulation of calcium-mediated signaling	0.00274682	CD3E, CD8A, TRAT1,	117	9	12954	36.906	0.999999	0.139681	5.12551
GOTERM_BP_ALL	GO:0009967~positive regulation of signal transduction	0.0485587	CD3E, HCLS1, CD8A, TRAT1, CD27,	117	153	12954	3.61823	1	0.841295	61.4099
Functional Group 16	Median: 8.097452580922499E-4
Category	Term	PValue	Genes	List Total	Pop Hits	Pop Total	Fold Enrichment	Bonferroni	Benjamini	FDR
GOTERM_BP_ALL	GO:0022610~biological adhesion	0.000809745	LPXN, ITGAL, VAV1, IL32, CD6, ITGB7, PSTPIP1, CXCR3, ITGA4, ARHGDIB, SELPLG, SEMA4D, CD2, SIRPG, CD96, CD72, CCL5,	117	733	12954	2.56781	0.985788	0.0511597	1.53762
GOTERM_BP_ALL	GO:0007155~cell adhesion	0.000809745	LPXN, ITGAL, VAV1, IL32, CD6, ITGB7, PSTPIP1, CXCR3, ITGA4, ARHGDIB, SELPLG, SEMA4D, CD2, SIRPG, CD96, CD72, CCL5,	117	733	12954	2.56781	0.985788	0.0511597	1.53762
SP_PIR_KEYWORDS	cell adhesion	0.0125938	CD2, ITGAL, SIRPG, CD96, CD6, ITGB7, PSTPIP1, ITGA4, SELPLG,	124	377	14969	2.88186	0.999999	0.43016	18.2782
Functional Group 17	Median: 0.03504340503117953
Category	Term	PValue	Genes	List Total	Pop Hits	Pop Total	Fold Enrichment	Bonferroni	Benjamini	FDR
GOTERM_BP_ALL	GO:0051251~positive regulation of lymphocyte activation	5.47454e-07	LCK, CD28, IFNG, CD3E, ZAP70, SIRPG, PTPRC, CD27,	117	55	12954	16.1044	0.00287055	0.000130659	0.0010472
GOTERM_BP_ALL	GO:0050870~positive regulation of T cell activation	3.87366e-05	LCK, CD28, CD3E, ZAP70, SIRPG, PTPRC,	117	43	12954	15.449	0.184056	0.00414262	0.0740721
GOTERM_BP_ALL	GO:0042098~T cell proliferation	0.000948021	CD28, CD3E, ITGAL, CRTAM, PTPRC,	117	49	12954	11.2977	0.993129	0.0582402	1.79794
GOTERM_BP_ALL	GO:0032943~mononuclear cell proliferation	0.00337279	CD28, CD3E, ITGAL, CRTAM, PTPRC,	117	69	12954	8.02304	1	0.165585	6.25821
GOTERM_BP_ALL	GO:0046651~lymphocyte proliferation	0.00337279	CD28, CD3E, ITGAL, CRTAM, PTPRC,	117	69	12954	8.02304	1	0.165585	6.25821
GOTERM_BP_ALL	GO:0042102~positive regulation of T cell proliferation	0.02246	CD28, CD3E, PTPRC,	117	26	12954	12.7751	1	0.626861	35.2431
GOTERM_BP_ALL	GO:0032946~positive regulation of mononuclear cell proliferation	0.0350434	CD28, CD3E, PTPRC,	117	33	12954	10.0653	1	0.750305	49.4578
GOTERM_BP_ALL	GO:0050671~positive regulation of lymphocyte proliferation	0.0350434	CD28, CD3E, PTPRC,	117	33	12954	10.0653	1	0.750305	49.4578
GOTERM_BP_ALL	GO:0042129~regulation of T cell proliferation	0.0390382	CD28, CD3E, PTPRC,	117	35	12954	9.49011	1	0.780237	53.3136
GOTERM_BP_ALL	GO:0008284~positive regulation of cell proliferation	0.0635462	CD28, CD3E, SIRPG, HCLS1, PTPRC, RAC2,	117	239	12954	2.77953	1	0.901114	71.5179
GOTERM_BP_ALL	GO:0032944~regulation of mononuclear cell proliferation	0.06376	CD28, CD3E, PTPRC,	117	46	12954	7.22074	1	0.898843	71.6421
GOTERM_BP_ALL	GO:0050670~regulation of lymphocyte proliferation	0.06376	CD28, CD3E, PTPRC,	117	46	12954	7.22074	1	0.898843	71.6421
GOTERM_BP_ALL	GO:0008283~cell proliferation	0.0948729	CD28, CD3E, EMP3, STAT4, ITGAL, CRTAM, SIRPG, HCLS1, TNFRSF9, PTPRC, RAC2, PTPN6,	117	788	12954	1.68606	1	0.963585	85.1437
Functional Group 18	Median: 0.006859728312226391
Category	Term	PValue	Genes	List Total	Pop Hits	Pop Total	Fold Enrichment	Bonferroni	Benjamini	FDR
UP_SEQ_FEATURE	domain:PH	0.00180463	ARHGAP25, BTK, VAV1, DOK2, ARHGEF6, DOCK10, ITK,	111	132	11295	5.39619	1	0.948137	3.82594
INTERPRO	IPR001849:Pleckstrin-like	0.00512954	ARHGAP25, BTK, VAV1, DOK2, ARHGAP15, ARHGEF6, DOCK10, ITK,	122	254	14650	3.78211	1	0.93571	9.47299
INTERPRO	IPR011993:Pleckstrin homology-type	0.00858991	MSN, ARHGAP25, BTK, DOK2, ARHGAP15, ARHGEF6, DOCK10, ITK,	122	280	14650	3.43091	1	0.985302	15.3758
SMART	SM00233:PH	0.0180771	ARHGAP25, BTK, VAV1, DOK2, ARHGAP15, ARHGEF6, DOCK10, ITK,	92	254	8573	2.93495	0.999984	0.841577	23.6463
Functional Group 19	Median: 0.006096801837575744
Category	Term	PValue	Genes	List Total	Pop Hits	Pop Total	Fold Enrichment	Bonferroni	Benjamini	FDR
GOTERM_MF_ALL	GO:0030695~GTPase regulator activity	0.00118533	RASGRP3, ARHGAP25, DOCK2, RHOH, VAV1, ARHGAP15, ARHGEF6, DOCK10, ARHGDIB, RGS19, GPSM3,	122	365	14097	3.4823	0.966993	0.2034	2.10319
GOTERM_MF_ALL	GO:0008047~enzyme activator activity	0.00477276	RASGRP3, GMFG, ARHGAP25, ARHGAP15, ARHGEF6, ARHGDIB, RGS19, ALOX5AP, GPSM3,	122	305	14097	3.40965	0.999999	0.480665	8.21695
GOTERM_MF_ALL	GO:0030234~enzyme regulator activity	0.0060968	DOCK2, VAV1, ARHGAP15, ARHGDIB, DOCK10, RGS19, ALOX5AP, GPSM3, CD27, RASGRP3, GMFG, ARHGAP25, CST7, RHOH, ARHGEF6,	122	768	14097	2.25682	1	0.550427	10.3809
GOTERM_MF_ALL	GO:0005096~GTPase activator activity	0.00886994	RASGRP3, ARHGAP25, ARHGAP15, ARHGEF6, ARHGDIB, RGS19, GPSM3,	122	207	14097	3.90746	1	0.671782	14.7581
GOTERM_MF_ALL	GO:0005083~small GTPase regulator activity	0.0542453	RASGRP3, DOCK2, VAV1, ARHGAP15, ARHGEF6, ARHGDIB,	122	238	14097	2.913	1	0.976013	63.1956
Functional Group 20	Median: 0.014038652065042486
Category	Term	PValue	Genes	List Total	Pop Hits	Pop Total	Fold Enrichment	Bonferroni	Benjamini	FDR
SP_PIR_KEYWORDS	scid	0.000145804	IL7R, ZAP70, IL2RG, PTPRC,	124	13	14969	37.1439	0.143836	0.0102995	0.231963
SP_PIR_KEYWORDS	cytokine receptor	0.000338437	IL2RB, IL7R, IL2RG, IL10RA,	124	17	14969	28.4042	0.30267	0.0222791	0.537653
KEGG_PATHWAY	hsa04630:Jak-STAT signaling pathway	0.00158031	IL2RB, IFNG, IL7R, STAT4, IL2RG, IL23A, IL10RA, PTPN6, PIK3CD,	62	152	4126	3.94037	0.30604	0.0446405	2.00858
INTERPRO	IPR003531:Short hematopoietin receptor, family 1	0.00234501	IL2RB, IL7R, IL2RG,	122	9	14650	40.0273	0.999999	0.783738	4.44171
GOTERM_MF_ALL	GO:0004907~interleukin receptor activity	0.00278916	IL2RB, IL7R, IL2RG, IL10RA,	122	33	14097	14.006	0.999675	0.376571	4.88252
GOTERM_MF_ALL	GO:0019965~interleukin binding	0.00450076	IL2RB, IL7R, IL2RG, IL10RA,	122	39	14097	11.8512	0.999998	0.494805	7.76633
INTERPRO	IPR008957:Fibronectin, type III-like fold	0.0140387	IL2RB, IL7R, IL2RG, PTPRC, CRLF3, IL10RA,	122	172	14650	4.18891	1	0.997336	23.9364
UP_SEQ_FEATURE	short sequence motif:Box 1 motif	0.0208117	IL2RB, IL7R, IL2RG,	111	23	11295	13.2726	1	1	36.5058
GOTERM_MF_ALL	GO:0019838~growth factor binding	0.0231011	IL2RB, IL7R, IL2RG, IL10RA,	122	71	14097	6.50981	1	0.877613	34.2215
UP_SEQ_FEATURE	short sequence motif:WSXWS motif	0.0301322	IL2RB, IL7R, IL2RG,	111	28	11295	10.9025	1	1	48.3553
UP_SEQ_FEATURE	domain:Fibronectin type-III	0.0477697	IL2RB, IL7R, IL2RG,	111	36	11295	8.47973	1	1	65.2558
INTERPRO	IPR003961:Fibronectin, type III	0.0590541	IL2RB, IL7R, IL2RG, PTPRC, CRLF3,	122	177	14650	3.39215	1	1	69.2089
SMART	SM00060:FN3	0.118677	IL2RB, IL7R, IL2RG, PTPRC, CRLF3,	92	177	8573	2.63234	1	0.998304	84.5622
Functional Group 21	Median: 0.032284622676091466
Category	Term	PValue	Genes	List Total	Pop Hits	Pop Total	Fold Enrichment	Bonferroni	Benjamini	FDR
KEGG_PATHWAY	hsa04670:Leukocyte transendothelial migration	0.000216754	MSN, ITGAL, RHOH, VAV1, NCF4, RAC2, ITGA4, PIK3CD, ITK,	62	113	4126	5.30031	0.0488426	0.00831122	0.277724
KEGG_PATHWAY	hsa04810:Regulation of actin cytoskeleton	0.0322846	MSN, ITGAL, VAV1, ARHGEF6, ITGB7, RAC2, ITGA4, PIK3CD,	62	208	4126	2.55955	0.99949	0.531434	34.3625
KEGG_PATHWAY	hsa04510:Focal adhesion	0.328998	VAV1, ITGB7, RAC2, ITGA4, PIK3CD,	62	196	4126	1.69766	1	0.998617	99.4016
Functional Group 22	Median: 0.034639208911336206
Category	Term	PValue	Genes	List Total	Pop Hits	Pop Total	Fold Enrichment	Bonferroni	Benjamini	FDR
GOTERM_BP_ALL	GO:0007229~integrin-mediated signaling pathway	0.00228313	ITGAL, VAV1, ITGB7, ITGA4, LAT,	117	62	12954	8.92887	0.999994	0.11987	4.27812
GOTERM_CC_ALL	GO:0008305~integrin complex	0.0266297	ITGAL, ITGB7, ITGA4,	121	29	13658	11.6768	1	0.769138	34.2171
KEGG_PATHWAY	hsa04810:Regulation of actin cytoskeleton	0.0322846	MSN, ITGAL, VAV1, ARHGEF6, ITGB7, RAC2, ITGA4, PIK3CD,	62	208	4126	2.55955	0.99949	0.531434	34.3625
SP_PIR_KEYWORDS	Integrin	0.0369938	ITGAL, ITGB7, ITGA4,	124	37	14969	9.78793	1	0.749509	45.1384
SP_PIR_KEYWORDS	heterodimer	0.0411947	CD8B, ITGAL, ITGB7, ITGA4,	124	93	14969	5.19216	1	0.775389	48.8283
SP_PIR_KEYWORDS	cytoskeleton	0.0601987	MSN, CORO1A, ITGAL, DOCK2, ITGB7, PSTPIP1, ITGA4,	124	338	14969	2.50007	1	0.848809	62.7987
Functional Group 23	Median: 0.05455677211767214
Category	Term	PValue	Genes	List Total	Pop Hits	Pop Total	Fold Enrichment	Bonferroni	Benjamini	FDR
GOTERM_CC_ALL	GO:0045121~lipid raft	0.000818217	LCK, LAT2, BTK, CD48, LAT,	121	48	13658	11.7579	0.509005	0.0463146	1.2621
SP_PIR_KEYWORDS	lipoprotein	0.0469736	LCK, LAT2, RHOH, CD48, CD7, RAC2, RGS19, CD52, SLA, LAT,	124	574	14969	2.1031	1	0.78833	53.5255
SP_PIR_KEYWORDS	Palmitate	0.0621399	LCK, LAT2, CD7, RGS19, LAT,	124	181	14969	3.33474	1	0.850118	64.0038
UP_SEQ_FEATURE	lipid moiety-binding region:S-palmitoyl cysteine	0.165417	LCK, LAT2, CD7, LAT,	111	144	11295	2.82658	1	1	97.9865
Functional Group 24	Median: 0.051330544184665663
Category	Term	PValue	Genes	List Total	Pop Hits	Pop Total	Fold Enrichment	Bonferroni	Benjamini	FDR
BBID	63.LAT_couples_T-cell_receptor	0.00539828	LCK, ZAP70, VAV1, TRA@, LAT,	23	13	357	5.9699	0.474884	0.474884	6.01569
BBID	3.T_cell_receptor	0.0121203	LCK, CD28, ZAP70, VAV1, TRA@,	23	16	357	4.85054	0.765694	0.515948	13.0442
BBID	67.Ikaros_and_signaling_inhibitors	0.0905408	LCK, VAV1, CD8A, TRA@,	23	18	357	3.44928	0.999988	0.800788	66.3042
BBID	54.T-cell_anergy	0.142257	LCK, ZAP70, TRA@,	23	11	357	4.2332	1	0.897979	82.7756
Functional Group 25	Median: 0.02759786725540133
Category	Term	PValue	Genes	List Total	Pop Hits	Pop Total	Fold Enrichment	Bonferroni	Benjamini	FDR
UP_SEQ_FEATURE	domain:C-type lectin	0.0113123	KLRK1, KLRD1, CD72, CD69,	111	48	11295	8.47973	1	1	21.785
GOTERM_MF_ALL	GO:0005529~sugar binding	0.0190453	KLRB1, KLRK1, KLRD1, CD72, SELPLG, CD69,	122	179	14097	3.87316	1	0.832027	29.1513
SP_PIR_KEYWORDS	lectin	0.0270536	KLRK1, KLRD1, CD72, SELPLG, CD69,	124	138	14969	4.37383	1	0.66102	35.3903
INTERPRO	IPR001304:C-type lectin	0.0275979	KLRK1, KLRD1, CD72, CD69,	122	79	14650	6.0801	1	0.999965	41.8172
SP_PIR_KEYWORDS	signal-anchor	0.0302308	LAT2, KLRK1, KLRD1, CD72, LTB, TRAT1, CD69, LAT,	124	363	14969	2.66045	1	0.688884	38.6698
SMART	SM00034:CLECT	0.0513636	KLRK1, KLRD1, CD72, CD69,	92	79	8573	4.71822	1	0.989589	54.152
GOTERM_MF_ALL	GO:0030246~carbohydrate binding	0.10784	KLRB1, KLRK1, KLRD1, CD72, SELPLG, CD69,	122	293	14097	2.36619	1	0.998589	87.0631
Functional Group 26	Median: 0.09388658552358575
Category	Term	PValue	Genes	List Total	Pop Hits	Pop Total	Fold Enrichment	Bonferroni	Benjamini	FDR
GOTERM_BP_ALL	GO:0002443~leukocyte mediated immunity	7.12808e-06	IFNG, LAT2, CRTAM, KLRK1, LAG3, PTPRC, CD27, LAT,	117	80	12954	11.0718	0.0367378	0.00124688	0.0136342
GOTERM_BP_ALL	GO:0002252~immune effector process	7.18987e-05	IFNG, LAT2, CRTAM, KLRK1, LAG3, PTPRC, CD27, LAT,	117	114	12954	7.76968	0.314463	0.00709834	0.137443
GOTERM_BP_ALL	GO:0002449~lymphocyte mediated immunity	0.000519981	IFNG, CRTAM, KLRK1, LAG3, PTPRC, CD27,	117	74	12954	8.97713	0.934854	0.037222	0.989983
GOTERM_BP_ALL	GO:0001816~cytokine production	0.000721924	CD28, IFNG, CRTAM, KLRK1, LAG3, UBASH3A, CD27,	117	120	12954	6.45855	0.977454	0.0480562	1.37195
GOTERM_BP_ALL	GO:0051247~positive regulation of protein metabolic process	0.00897573	CD28, IFNG, CD3E, HCLS1, CD27,	117	91	12954	6.0834	1	0.347227	15.8416
GOTERM_BP_ALL	GO:0042035~regulation of cytokine biosynthetic process	0.0204445	CD28, IFNG, LAG3, CD27,	117	65	12954	6.81341	1	0.604287	32.6407
GOTERM_BP_ALL	GO:0009891~positive regulation of biosynthetic process	0.0257445	CD28, IFNG, KLRK1, CD27,	117	71	12954	6.23763	1	0.665675	39.2808
GOTERM_BP_ALL	GO:0042089~cytokine biosynthetic process	0.0286452	CD28, IFNG, LAG3, CD27,	117	74	12954	5.98475	1	0.699309	42.6471
GOTERM_BP_ALL	GO:0042107~cytokine metabolic process	0.0296491	CD28, IFNG, LAG3, CD27,	117	75	12954	5.90496	1	0.7035	43.7704
GOTERM_BP_ALL	GO:0042108~positive regulation of cytokine biosynthetic process	0.0542671	CD28, IFNG, CD27,	117	42	12954	7.90842	1	0.86557	65.606
GOTERM_BP_ALL	GO:0045727~positive regulation of translation	0.0842338	CD28, IFNG, CD27,	117	54	12954	6.151	1	0.94828	81.4224
GOTERM_BP_ALL	GO:0031328~positive regulation of cellular biosynthetic process	0.103539	CD28, IFNG, CD27,	117	61	12954	5.44515	1	0.972322	87.641
GOTERM_BP_ALL	GO:0009889~regulation of biosynthetic process	0.112108	CD28, IFNG, KLRK1, LAG3, CD27,	117	205	12954	2.70044	1	0.978808	89.7152
GOTERM_BP_ALL	GO:0051246~regulation of protein metabolic process	0.134556	CD28, IFNG, CD3E, HCLS1, LAG3, CD27,	117	302	12954	2.19969	1	0.989369	93.6983
GOTERM_BP_ALL	GO:0006417~regulation of translation	0.19998	CD28, IFNG, LAG3, CD27,	117	172	12954	2.57484	1	0.998715	98.599
GOTERM_BP_ALL	GO:0009893~positive regulation of metabolic process	0.20335	CD28, IFNG, CD3E, KLRK1, HCLS1, CD52, CD27,	117	441	12954	1.75743	1	0.998823	98.7077
GOTERM_BP_ALL	GO:0031326~regulation of cellular biosynthetic process	0.235035	CD28, IFNG, LAG3, CD27,	117	187	12954	2.3683	1	0.999561	99.4054
GOTERM_BP_ALL	GO:0031325~positive regulation of cellular metabolic process	0.506584	CD28, IFNG, CD3E, HCLS1, CD27,	117	412	12954	1.34366	1	1	99.9999
GOTERM_BP_ALL	GO:0009059~macromolecule biosynthetic process	0.822514	CD28, IFNG, LAG3, PTPRC, CD37, CD27,	117	765	12954	0.868376	1	1	100
GOTERM_BP_ALL	GO:0006412~translation	0.826501	CD28, IFNG, LAG3, CD27,	117	496	12954	0.892887	1	1	100
GOTERM_BP_ALL	GO:0044249~cellular biosynthetic process	0.887241	CD28, IFNG, KLRK1, LAG3, ADCY7, ALOX5AP, CD27,	117	991	12954	0.782064	1	1	100
GOTERM_BP_ALL	GO:0009058~biosynthetic process	0.921757	CD28, IFNG, KLRK1, LAG3, ADCY7, PTPRC, CD37, ALOX5AP, CD27,	117	1337	12954	0.745297	1	1	100
Functional Group 27	Median: 0.038608765591643196
Category	Term	PValue	Genes	List Total	Pop Hits	Pop Total	Fold Enrichment	Bonferroni	Benjamini	FDR
GOTERM_MF_ALL	GO:0030695~GTPase regulator activity	0.00118533	RASGRP3, ARHGAP25, DOCK2, RHOH, VAV1, ARHGAP15, ARHGEF6, DOCK10, ARHGDIB, RGS19, GPSM3,	122	365	14097	3.4823	0.966993	0.2034	2.10319
SP_PIR_KEYWORDS	guanine-nucleotide releasing factor	0.0052665	RASGRP3, DOCK2, VAV1, ARHGEF6, DOCK10,	124	85	14969	7.10104	0.996389	0.234934	8.06594
GOTERM_BP_ALL	GO:0007265~Ras protein signal transduction	0.0216062	LCK, RASGRP3, VAV1, DOK2, ARHGEF6, ARHGDIB, LAT,	117	242	12954	3.20259	1	0.6155	34.1524
GOTERM_MF_ALL	GO:0005088~Ras guanyl-nucleotide exchange factor activity	0.0355685	RASGRP3, DOCK2, VAV1, ARHGEF6,	122	84	14097	5.50234	1	0.930799	47.7471
GOTERM_MF_ALL	GO:0005085~guanyl-nucleotide exchange factor activity	0.0386088	RASGRP3, DOCK2, VAV1, ARHGEF6, DOCK10,	122	148	14097	3.90369	1	0.941045	50.6218
GOTERM_MF_ALL	GO:0005083~small GTPase regulator activity	0.0542453	RASGRP3, DOCK2, VAV1, ARHGAP15, ARHGEF6, ARHGDIB,	122	238	14097	2.913	1	0.976013	63.1956
GOTERM_MF_ALL	GO:0005089~Rho guanyl-nucleotide exchange factor activity	0.12127	DOCK2, VAV1, ARHGEF6,	122	70	14097	4.95211	1	0.999318	90.1423
GOTERM_BP_ALL	GO:0007266~Rho protein signal transduction	0.258665	VAV1, ARHGEF6, ARHGDIB,	117	110	12954	3.01958	1	0.999786	99.6737
GOTERM_BP_ALL	GO:0051056~regulation of small GTPase mediated signal transduction	0.591779	RASGRP3, VAV1, ARHGEF6,	117	221	12954	1.50296	1	1	100
Functional Group 28	Median: 0.07812220331939633
Category	Term	PValue	Genes	List Total	Pop Hits	Pop Total	Fold Enrichment	Bonferroni	Benjamini	FDR
SP_PIR_KEYWORDS	cytokine	0.000688882	IFNG, CCL5, IL23A, IL32, CXCL9, LTB, CCL19, IL16,	124	179	14969	5.39521	0.519973	0.0422527	1.09153
GOTERM_BP_ALL	GO:0006954~inflammatory response	0.00145158	CCR2, ITGAL, CCL5, IL23A, CD180, CXCL9, CCL19, ALOX5AP, CCR7, CCR5,	117	299	12954	3.70294	0.999513	0.0848755	2.74045
SP_PIR_KEYWORDS	inflammatory response	0.00199664	CCL5, IL23A, CD180, CXCL9, CCL19,	124	65	14969	9.28598	0.88099	0.105982	3.133
GOTERM_MF_ALL	GO:0005125~cytokine activity	0.00433546	IFNG, CCL5, IL23A, IL32, CXCL9, LTB, CCL19, IL16,	122	237	14097	3.90039	0.999996	0.500534	7.49148
GOTERM_BP_ALL	GO:0009611~response to wounding	0.00464405	CCR2, ITGAL, CCL5, IL23A, CD180, CXCL9, CCL19, PTPN6, ALOX5AP, CCR7, CCR5,	117	423	12954	2.87919	1	0.211252	8.51925
GOTERM_MF_ALL	GO:0042379~chemokine receptor binding	0.00901612	CCR2, CCL5, CXCL9, CCL19,	122	50	14097	9.24393	1	0.66221	14.9831
GOTERM_BP_ALL	GO:0009615~response to virus	0.010405	IFNG, CCL5, IL23A, CCL19, PTPRC,	117	95	12954	5.82726	1	0.387608	18.1332
GOTERM_MF_ALL	GO:0001664~G-protein-coupled receptor binding	0.0257234	CCR2, CCL5, CXCL9, CCL19,	122	74	14097	6.2459	1	0.88968	37.3151
INTERPRO	IPR001811:Small chemokine, interleukin-8-like	0.0470073	CCL5, CXCL9, CCL19,	122	42	14650	8.57728	1	0.999999	60.6139
GOTERM_MF_ALL	GO:0008009~chemokine activity	0.0661784	CCL5, CXCL9, CCL19,	122	49	14097	7.07444	1	0.988615	70.6865
SMART	SM00199:SCY	0.0729951	CCL5, CXCL9, CCL19,	92	42	8573	6.65606	1	0.993925	67.404
GOTERM_BP_ALL	GO:0051707~response to other organism	0.0832493	IFNG, CCL5, IL23A, CCL19, PTPRC,	117	184	12954	3.00864	1	0.947378	81.0366
GOTERM_BP_ALL	GO:0009607~response to biotic stimulus	0.0950787	IFNG, CRTAM, CCL5, IL23A, CCL19, PTPRC,	117	270	12954	2.4604	1	0.963097	85.2082
SP_PIR_KEYWORDS	chemotaxis	0.107602	CCL5, CCL19, IL16,	124	68	14969	5.32578	1	0.951736	83.6855
GOTERM_BP_ALL	GO:0051704~multi-organism process	0.126653	IFNG, PRF1, CCL5, IL23A, CCL19, PTPRC,	117	296	12954	2.24428	1	0.986563	92.5015
GOTERM_CC_ALL	GO:0005615~extracellular space	0.15967	IFNG, CCL5, IL23A, IL32, CXCL9, LTB, CCL19, IL16,	121	508	13658	1.77758	1	0.999775	93.2749
GOTERM_BP_ALL	GO:0006950~response to stress	0.213458	ITGAL, IL23A, CXCL9, PTPN6, CCR5, CCR7, ALOX5AP, IFNG, CCR2, CCL5, CD180, CCL19, ATM,	117	1033	12954	1.39335	1	0.999127	98.9877
SP_PIR_KEYWORDS	Secreted	0.221061	GZMM, CD8B, GZMK, IL23A, CXCL9, IL32, ICOS, CD8A, IL7R, IFNG, CST7, CCL5, CCL19, GZMA, IL16,	124	1354	14969	1.33735	1	0.99652	98.1292
BBID	109.Chemokine_families	0.467286	CCL5, CXCL9, CCL19,	23	25	357	1.86261	1	0.999444	99.9267
GOTERM_BP_ALL	GO:0007267~cell-cell signaling	0.533737	IFNG, SH2D1A, SIRPG, CCL5, CXCL9, LTB, CCR5,	117	653	12954	1.18687	1	1	100
GOTERM_CC_ALL	GO:0044421~extracellular region part	0.535314	IFNG, CCL5, IL23A, IL32, CXCL9, LTB, CCL19, IL16,	121	782	13658	1.15474	1	1	99.9993
GOTERM_CC_ALL	GO:0005576~extracellular region	0.814196	IFNG, CCL5, IL23A, IL32, CXCL9, LTB, CCL19, IL16, CD27,	121	1166	13658	0.871256	1	1	100
Functional Group 29	Median: 0.06856018106203146
Category	Term	PValue	Genes	List Total	Pop Hits	Pop Total	Fold Enrichment	Bonferroni	Benjamini	FDR
GOTERM_MF_ALL	GO:0060090~molecular adaptor activity	0.0154687	SH2D1A, TRAT1, SLA, LAT,	122	61	14097	7.577	1	0.786914	24.3761
GOTERM_MF_ALL	GO:0005070~SH3/SH2 adaptor activity	0.0685602	SH2D1A, SLA, LAT,	122	50	14097	6.93295	1	0.989318	71.9979
GOTERM_MF_ALL	GO:0030674~protein binding, bridging	0.17153	SH2D1A, SLA, LAT,	122	87	14097	3.98445	1	0.999911	96.5695
Functional Group 30	Median: 0.03504340503117953
Category	Term	PValue	Genes	List Total	Pop Hits	Pop Total	Fold Enrichment	Bonferroni	Benjamini	FDR
GOTERM_BP_ALL	GO:0030595~leukocyte chemotaxis	0.0163384	IFNG, DOCK2, IL16,	117	22	12954	15.0979	1	0.5256	27.0295
GOTERM_BP_ALL	GO:0050900~leukocyte migration	0.0350434	IFNG, DOCK2, IL16,	117	33	12954	10.0653	1	0.750305	49.4578
GOTERM_BP_ALL	GO:0016477~cell migration	0.41268	IFNG, DOCK2, ITGA4, IL16,	117	260	12954	1.70335	1	0.999999	99.9962
Functional Group 31	Median: 0.1578840659216098
Category	Term	PValue	Genes	List Total	Pop Hits	Pop Total	Fold Enrichment	Bonferroni	Benjamini	FDR
GOTERM_BP_ALL	GO:0002443~leukocyte mediated immunity	7.12808e-06	IFNG, LAT2, CRTAM, KLRK1, LAG3, PTPRC, CD27, LAT,	117	80	12954	11.0718	0.0367378	0.00124688	0.0136342
GOTERM_BP_ALL	GO:0002252~immune effector process	7.18987e-05	IFNG, LAT2, CRTAM, KLRK1, LAG3, PTPRC, CD27, LAT,	117	114	12954	7.76968	0.314463	0.00709834	0.137443
GOTERM_BP_ALL	GO:0002449~lymphocyte mediated immunity	0.000519981	IFNG, CRTAM, KLRK1, LAG3, PTPRC, CD27,	117	74	12954	8.97713	0.934854	0.037222	0.989983
GOTERM_BP_ALL	GO:0001816~cytokine production	0.000721924	CD28, IFNG, CRTAM, KLRK1, LAG3, UBASH3A, CD27,	117	120	12954	6.45855	0.977454	0.0480562	1.37195
GOTERM_BP_ALL	GO:0050871~positive regulation of B cell activation	0.0149396	IFNG, PTPRC, CD27,	117	21	12954	15.8168	1	0.49707	25.0188
GOTERM_BP_ALL	GO:0002377~immunoglobulin production	0.0208528	IFNG, PTPRC, CD27,	117	25	12954	13.2862	1	0.605399	33.1757
GOTERM_BP_ALL	GO:0042113~B cell activation	0.0239035	IFNG, LAT2, PTPRC, CD27,	117	69	12954	6.41843	1	0.644013	37.0479
GOTERM_BP_ALL	GO:0050864~regulation of B cell activation	0.0258223	IFNG, PTPRC, CD27,	117	28	12954	11.8626	1	0.663875	39.3734
GOTERM_BP_ALL	GO:0002250~adaptive immune response	0.0349446	IFNG, CRTAM, PTPRC, CD27,	117	80	12954	5.5359	1	0.757069	49.3588
GOTERM_BP_ALL	GO:0002460~adaptive immune response based on somatic recombination of immune receptors built from immunoglobulin superfamily domains	0.0349446	IFNG, CRTAM, PTPRC, CD27,	117	80	12954	5.5359	1	0.757069	49.3588
GOTERM_BP_ALL	GO:0002440~production of molecular mediator of immune response	0.0370198	IFNG, PTPRC, CD27,	117	34	12954	9.76923	1	0.766944	51.4017
GOTERM_BP_ALL	GO:0009306~protein secretion	0.0815755	IFNG, CRTAM, CD27,	117	53	12954	6.26705	1	0.945061	80.3633
GOTERM_BP_ALL	GO:0032940~secretion by cell	0.106693	IFNG, LAT2, CRTAM, CCL5, CD27, LAT,	117	280	12954	2.37253	1	0.974771	88.4466
GOTERM_BP_ALL	GO:0006887~exocytosis	0.209076	LAT2, CCL5, LAT,	117	95	12954	3.49636	1	0.999011	98.8742
GOTERM_BP_ALL	GO:0046903~secretion	0.232429	IFNG, LAT2, CRTAM, CCL5, CD27, LAT,	117	367	12954	1.8101	1	0.999535	99.3654
GOTERM_BP_ALL	GO:0051641~cellular localization	0.517874	IFNG, CD2, LAT2, CRTAM, CCL5, WIPF1, FYB, CD27, LAT,	117	867	12954	1.14932	1	1	99.9999
GOTERM_BP_ALL	GO:0045045~secretory pathway	0.611236	LAT2, CCL5, LAT,	117	229	12954	1.45045	1	1	100
GOTERM_BP_ALL	GO:0051649~establishment of cellular localization	0.639012	IFNG, LAT2, CRTAM, CCL5, WIPF1, FYB, CD27, LAT,	117	845	12954	1.04822	1	1	100
GOTERM_BP_ALL	GO:0016192~vesicle-mediated transport	0.822289	LAT2, CCL5, VAV1, LAT,	117	492	12954	0.900146	1	1	100
GOTERM_BP_ALL	GO:0009059~macromolecule biosynthetic process	0.822514	CD28, IFNG, LAG3, PTPRC, CD37, CD27,	117	765	12954	0.868376	1	1	100
GOTERM_BP_ALL	GO:0045184~establishment of protein localization	0.887959	IFNG, CRTAM, CD3G, FYB, CD27,	117	713	12954	0.776423	1	1	100
GOTERM_BP_ALL	GO:0008104~protein localization	0.913495	IFNG, CRTAM, CD3G, FYB, CD27,	117	757	12954	0.731294	1	1	100
GOTERM_BP_ALL	GO:0033036~macromolecule localization	0.932947	IFNG, CRTAM, CD3G, FYB, CD27,	117	799	12954	0.692853	1	1	100
GOTERM_BP_ALL	GO:0015031~protein transport	0.984082	CD3G, FYB, CD27,	117	664	12954	0.500232	1	1	100
GOTERM_BP_ALL	GO:0051234~establishment of localization	0.988544	LAPTM5, CORO1A, LAT2, VAV1, FYB, TRAT1, LAT, CD27, CLIC2, IFNG, CRTAM, CCL5, WIPF1, CD7, CD3G,	117	2536	12954	0.654877	1	1	100
GOTERM_BP_ALL	GO:0006810~transport	0.995925	LAPTM5, CORO1A, LAT2, VAV1, FYB, TRAT1, LAT, CD27, CLIC2, CCL5, CD7, WIPF1, CD3G,	117	2446	12954	0.588444	1	1	100
Functional Group 32	Median: 0.10260285542768507
Category	Term	PValue	Genes	List Total	Pop Hits	Pop Total	Fold Enrichment	Bonferroni	Benjamini	FDR
SP_PIR_KEYWORDS	cytolysis	0.000112834	GZMM, PRF1, GZMH, GZMA,	124	12	14969	40.2392	0.113234	0.00854717	0.179553
GOTERM_BP_ALL	GO:0019835~cytolysis	0.000434149	GZMM, PRF1, GZMH, GZMA,	117	17	12954	26.0513	0.897738	0.0334604	0.827211
PIR_SUPERFAMILY	PIRSF001135:trypsin	0.00519185	GZMM, GZMK, GZMH, GZMA,	66	34	6212	11.0731	1	0.999678	8.97508
SP_PIR_KEYWORDS	serine proteinase	0.00757565	GZMM, GZMK, GZMH, GZMA,	124	49	14969	9.85451	0.999696	0.30797	11.4066
UP_SEQ_FEATURE	propeptide:Activation peptide	0.0243742	GZMM, GZMK, GZMH, GZMA,	111	64	11295	6.3598	1	1	41.3124
INTERPRO	IPR001314:Peptidase S1A, chymotrypsin	0.0439762	GZMM, GZMK, GZMH, GZMA,	122	95	14650	5.05608	1	0.999998	58.1176
UP_SEQ_FEATURE	domain:Peptidase S1	0.0471364	GZMM, GZMK, GZMH, GZMA,	111	83	11295	4.90394	1	1	64.7533
INTERPRO	IPR001254:Peptidase S1 and S6, chymotrypsin/Hap	0.0574826	GZMM, GZMK, GZMH, GZMA,	122	106	14650	4.53139	1	1	68.1983
SP_PIR_KEYWORDS	serine protease	0.0634304	GZMM, GZMK, GZMH, GZMA,	124	111	14969	4.35019	1	0.848359	64.7846
SP_PIR_KEYWORDS	Zymogen	0.0715421	GZMM, CTSW, GZMK, GZMH, GZMA,	124	190	14969	3.17678	1	0.87512	69.3405
SMART	SM00020:Tryp_SPc	0.102603	GZMM, GZMK, GZMH, GZMA,	92	106	8573	3.51641	1	0.998585	79.8315
UP_SEQ_FEATURE	active site:Charge relay system	0.13556	GZMM, GZMK, GZMH, GZMA,	111	131	11295	3.10708	1	1	95.6983
GOTERM_MF_ALL	GO:0004252~serine-type endopeptidase activity	0.154475	GZMM, GZMK, GZMH, GZMA,	122	158	14097	2.9253	1	0.999869	95.0574
GOTERM_MF_ALL	GO:0008236~serine-type peptidase activity	0.192507	GZMM, GZMK, GZMH, GZMA,	122	176	14097	2.62612	1	0.999965	97.8336
GOTERM_MF_ALL	GO:0017171~serine hydrolase activity	0.194687	GZMM, GZMK, GZMH, GZMA,	122	177	14097	2.61128	1	0.999963	97.9361
GOTERM_MF_ALL	GO:0004175~endopeptidase activity	0.419938	GZMM, CTSW, GZMK, GZMH, GZMA,	122	384	14097	1.50455	1	1	99.9942
SP_PIR_KEYWORDS	protease	0.443612	GZMM, CTSW, GZMK, GZMH, GZMA,	124	414	14969	1.45794	1	0.999992	99.9912
GOTERM_MF_ALL	GO:0008233~peptidase activity	0.75347	GZMM, CTSW, GZMK, GZMH, GZMA,	122	592	14097	0.975922	1	1	100
GOTERM_BP_ALL	GO:0006508~proteolysis	0.875771	GZMM, CTSW, GZMK, GZMH, GZMA,	117	695	12954	0.796532	1	1	100
SP_PIR_KEYWORDS	hydrolase	0.923813	GZMM, CTSW, GZMK, PTPN7, PTPRC, GZMH, GZMA, PTPN6,	124	1316	14969	0.733846	1	1	100
GOTERM_MF_ALL	GO:0016787~hydrolase activity	0.99031	LCK, GZMM, CTSW, GZMK, PTPN7, PTPRC, GZMH, RAC2, GZMA, PTPN6, CCR5,	122	2102	14097	0.604682	1	1	100
Functional Group 33	Median: 0.09914790365151402
Category	Term	PValue	Genes	List Total	Pop Hits	Pop Total	Fold Enrichment	Bonferroni	Benjamini	FDR
GOTERM_MF_ALL	GO:0051020~GTPase binding	0.0294583	RASGRP3, FMNL1, RHOH, DOCK10,	122	78	14097	5.9256	1	0.902137	41.485
GOTERM_MF_ALL	GO:0017016~Ras GTPase binding	0.0991479	RASGRP3, FMNL1, RHOH,	122	62	14097	5.59109	1	0.998081	84.608
GOTERM_MF_ALL	GO:0031267~small GTPase binding	0.12127	RASGRP3, FMNL1, RHOH,	122	70	14097	4.95211	1	0.999318	90.1423
Functional Group 34	Median: 0.05420377926160028
Category	Term	PValue	Genes	List Total	Pop Hits	Pop Total	Fold Enrichment	Bonferroni	Benjamini	FDR
GOTERM_BP_ALL	GO:0048523~negative regulation of cellular process	0.0393823	CD28, IRF8, FAIM3, PTPN6, ARHGDIB, RGS19, SEMA4D, TRAT1, CD27, IL2RB, EMP3, SIRPG, LAG3, RHOH, TNFRSF9, PTPRC, ATM,	117	1113	12954	1.69111	1	0.780813	53.6323
GOTERM_BP_ALL	GO:0048519~negative regulation of biological process	0.0542038	CD28, IRF8, FAIM3, PTPN6, ARHGDIB, RGS19, SEMA4D, TRAT1, CD27, IL2RB, EMP3, SIRPG, LAG3, RHOH, TNFRSF9, PTPRC, ATM,	117	1161	12954	1.62119	1	0.867096	65.5619
GOTERM_BP_ALL	GO:0050794~regulation of cellular process	0.502275	CD28, VAV1, PTPN6, CD8A, TRAT1, CD27, IL7R, EMP3, CRTAM, FLI1, LAG3, RHOH, TNFRSF9, PTPRC, ARHGEF6, IRF8, FAIM3, KLRK1, HCLS1, NLRC3, RAC2, ARHGDIB, RGS19, SEMA4D, LCK, RASGRP3, IL2RB, IFNG, CD3E, STAT4, CD2, EWSR1, SIRPG, BTK, ATM, IKZF1, CD3G, SP140,	117	4086	12954	1.02968	1	1	99.9998
Functional Group 35	Median: 0.14479296780224998
Category	Term	PValue	Genes	List Total	Pop Hits	Pop Total	Fold Enrichment	Bonferroni	Benjamini	FDR
GOTERM_BP_ALL	GO:0006916~anti-apoptosis	0.0619049	CD28, IL2RB, FAIM3, SEMA4D, CD27,	117	166	12954	3.33488	1	0.896408	70.5478
GOTERM_BP_ALL	GO:0043066~negative regulation of apoptosis	0.144793	CD28, IL2RB, FAIM3, SEMA4D, CD27,	117	226	12954	2.44951	1	0.99247	94.9811
GOTERM_BP_ALL	GO:0043069~negative regulation of programmed cell death	0.149743	CD28, IL2RB, FAIM3, SEMA4D, CD27,	117	229	12954	2.41742	1	0.993528	95.5085
Functional Group 36	Median: 0.7367220781600943
Category	Term	PValue	Genes	List Total	Pop Hits	Pop Total	Fold Enrichment	Bonferroni	Benjamini	FDR
SP_PIR_KEYWORDS	sh2 domain	2.92979e-06	LCK, STAT4, ZAP70, SH2D1A, BTK, VAV1, PTPN6, SLA, ITK,	124	108	14969	10.0598	0.00311536	0.000283617	0.00466602
INTERPRO	IPR000980:SH2 motif	3.25047e-06	LCK, STAT4, ZAP70, SH2D1A, BTK, VAV1, PTPN6, SLA, ITK,	122	109	14650	9.91502	0.0188994	0.00633991	0.00629009
SMART	SM00252:SH2	1.86909e-05	LCK, STAT4, ZAP70, SH2D1A, BTK, VAV1, PTPN6, SLA, ITK,	92	109	8573	7.69416	0.0112629	0.00564739	0.0276391
UP_SEQ_FEATURE	domain:SH2	6.89664e-05	LCK, STAT4, SH2D1A, BTK, VAV1, SLA, ITK,	111	72	11295	9.89302	0.71145	0.143894	0.148844
INTERPRO	IPR006703:AIG1	0.00138281	GIMAP4, GIMAP6, GIMAP5,	122	7	14650	51.4637	0.999703	0.63772	2.64232
GOTERM_MF_ALL	GO:0004715~non-membrane spanning protein tyrosine kinase activity	0.00450076	LCK, ZAP70, BTK, ITK,	122	39	14097	11.8512	0.999998	0.494805	7.76633
INTERPRO	IPR008266:Tyrosine protein kinase, active site	0.0428373	LCK, ZAP70, BTK, ITK,	122	94	14650	5.10987	1	0.999999	57.1414
SP_PIR_KEYWORDS	tyrosine-protein kinase	0.058088	LCK, ZAP70, BTK, ITK,	124	107	14969	4.51281	1	0.84657	61.4455
INTERPRO	IPR001245:Tyrosine protein kinase	0.083247	LCK, ZAP70, BTK, ITK,	122	124	14650	3.87361	1	1	81.4001
SMART	SM00219:TyrKc	0.144602	LCK, ZAP70, BTK, ITK,	92	124	8573	3.00596	1	0.998842	90.0732
GOTERM_MF_ALL	GO:0005525~GTP binding	0.185483	GIMAP4, RHOH, GIMAP6, RAC2, DOCK10, GIMAP5,	122	352	14097	1.96959	1	0.999955	97.4699
GOTERM_BP_ALL	GO:0006468~protein amino acid phosphorylation	0.198457	LCK, CD3E, ZAP70, GMFG, BTK, HCLS1, PIK3CD, FYB, ITK,	117	626	12954	1.59179	1	0.998787	98.5471
GOTERM_MF_ALL	GO:0032561~guanyl ribonucleotide binding	0.19882	GIMAP4, RHOH, GIMAP6, RAC2, DOCK10, GIMAP5,	122	361	14097	1.92048	1	0.999966	98.1179
GOTERM_MF_ALL	GO:0019001~guanyl nucleotide binding	0.200322	GIMAP4, RHOH, GIMAP6, RAC2, DOCK10, GIMAP5,	122	362	14097	1.91518	1	0.999963	98.1802
GOTERM_MF_ALL	GO:0004713~protein-tyrosine kinase activity	0.207894	LCK, ZAP70, BTK, ITK,	122	183	14097	2.52567	1	0.999967	98.4654
UP_SEQ_FEATURE	nucleotide phosphate-binding region:GTP	0.349042	GIMAP4, RHOH, RAC2, GIMAP5,	111	215	11295	1.89315	1	1	99.9906
GOTERM_BP_ALL	GO:0016310~phosphorylation	0.371241	LCK, CD3E, ZAP70, GMFG, BTK, HCLS1, PIK3CD, FYB, ITK,	117	760	12954	1.31113	1	0.999996	99.986
SP_PIR_KEYWORDS	GTP-binding	0.409637	GIMAP4, RHOH, RAC2, GIMAP5,	124	282	14969	1.71231	1	0.999983	99.9774
SP_PIR_KEYWORDS	kinase	0.658724	LCK, ZAP70, BTK, ATM, PIK3CD, ITK,	124	677	14969	1.06988	1	1	100
GOTERM_MF_ALL	GO:0016773~phosphotransferase activity, alcohol group as acceptor	0.729824	LCK, ZAP70, BTK, ATM, PIK3CD, ITK,	122	705	14097	0.983397	1	1	100
UP_SEQ_FEATURE	domain:Protein kinase	0.743621	LCK, ZAP70, BTK, ITK,	111	394	11295	1.03306	1	1	100
GOTERM_MF_ALL	GO:0016301~kinase activity	0.746999	LCK, ZAP70, BTK, TRAF3IP3, ATM, PIK3CD, ITK,	122	852	14097	0.949348	1	1	100
INTERPRO	IPR000719:Protein kinase, core	0.753896	LCK, ZAP70, BTK, ITK,	122	473	14650	1.01549	1	1	100
GOTERM_MF_ALL	GO:0004672~protein kinase activity	0.761628	LCK, ZAP70, BTK, ATM, ITK,	122	599	14097	0.964517	1	1	100
UP_SEQ_FEATURE	binding site:ATP	0.783142	LCK, ZAP70, BTK, ITK,	111	421	11295	0.96681	1	1	100
SMART	SM00220:S_TKc	0.812303	LCK, ZAP70, BTK, ITK,	92	406	8573	0.918077	1	1	100
GOTERM_MF_ALL	GO:0016772~transferase activity, transferring phosphorus-containing groups	0.859501	LCK, ZAP70, BTK, TRAF3IP3, ATM, PIK3CD, ITK,	122	988	14097	0.818668	1	1	100
SP_PIR_KEYWORDS	nucleotide-binding	0.894573	LCK, ZAP70, GIMAP4, BTK, RHOH, NLRC3, RAC2, GIMAP5, ITK,	124	1390	14969	0.781626	1	1	100
UP_SEQ_FEATURE	active site:Proton acceptor	0.896639	LCK, ZAP70, BTK, ITK,	111	532	11295	0.765088	1	1	100
GOTERM_MF_ALL	GO:0032553~ribonucleotide binding	0.924309	LCK, ZAP70, GIMAP4, BTK, RHOH, GIMAP6, NLRC3, RAC2, DOCK10, GIMAP5, ITK,	122	1683	14097	0.755223	1	1	100
GOTERM_MF_ALL	GO:0032555~purine ribonucleotide binding	0.924309	LCK, ZAP70, GIMAP4, BTK, RHOH, GIMAP6, NLRC3, RAC2, DOCK10, GIMAP5, ITK,	122	1683	14097	0.755223	1	1	100
GOTERM_MF_ALL	GO:0017076~purine nucleotide binding	0.946932	LCK, ZAP70, GIMAP4, BTK, RHOH, GIMAP6, NLRC3, RAC2, DOCK10, GIMAP5, ITK,	122	1763	14097	0.720953	1	1	100
GOTERM_MF_ALL	GO:0000166~nucleotide binding	0.9693	LCK, ZAP70, EWSR1, GIMAP4, BTK, RHOH, GIMAP6, NLRC3, RAC2, DOCK10, GIMAP5, ITK,	122	2022	14097	0.685752	1	1	100
UP_SEQ_FEATURE	nucleotide phosphate-binding region:ATP	0.975789	LCK, ZAP70, BTK, ITK,	111	726	11295	0.560643	1	1	100
SP_PIR_KEYWORDS	atp-binding	0.980903	LCK, ZAP70, BTK, NLRC3, ITK,	124	1083	14969	0.55733	1	1	100
SP_PIR_KEYWORDS	transferase	0.983894	LCK, ZAP70, BTK, ATM, PIK3CD, ITK,	124	1287	14969	0.562787	1	1	100
GOTERM_MF_ALL	GO:0005524~ATP binding	0.997841	LCK, ZAP70, BTK, NLRC3, ITK,	122	1351	14097	0.427643	1	1	100
GOTERM_MF_ALL	GO:0032559~adenyl ribonucleotide binding	0.998093	LCK, ZAP70, BTK, NLRC3, ITK,	122	1368	14097	0.422329	1	1	100
GOTERM_MF_ALL	GO:0016740~transferase activity	0.998279	LCK, ZAP70, BTK, TRAF3IP3, ATM, PIK3CD, ITK,	122	1744	14097	0.463787	1	1	100
GOTERM_MF_ALL	GO:0030554~adenyl nucleotide binding	0.998921	LCK, ZAP70, BTK, NLRC3, ITK,	122	1445	14097	0.399824	1	1	100
Functional Group 37	Median: 0.23937470524452162
Category	Term	PValue	Genes	List Total	Pop Hits	Pop Total	Fold Enrichment	Bonferroni	Benjamini	FDR
GOTERM_MF_ALL	GO:0003779~actin binding	0.011252	CORO1A, GMFG, FMNL1, WIPF1, LSP1, LCP1, PSTPIP1, CCR5,	122	284	14097	3.25491	1	0.713983	18.3561
GOTERM_MF_ALL	GO:0008092~cytoskeletal protein binding	0.024617	MSN, CORO1A, GMFG, FMNL1, WIPF1, LSP1, LCP1, PSTPIP1, CCR5,	122	409	14097	2.54265	1	0.88608	36.027
GOTERM_CC_ALL	GO:0015629~actin cytoskeleton	0.0666937	CORO1A, WIPF1, LSP1, LCP1, PSTPIP1, FYB,	121	247	13658	2.74193	1	0.970643	65.7334
GOTERM_CC_ALL	GO:0005856~cytoskeleton	0.412056	LCK, MSN, CORO1A, DOCK2, WIPF1, LSP1, LCP1, PTPN6, PSTPIP1, ARHGDIB, FYB,	121	1024	13658	1.21254	1	1	99.9736
GOTERM_CC_ALL	GO:0043232~intracellular non-membrane-bound organelle	0.826593	MSN, PVRIG, CORO1A, DOCK2, LSP1, PTPN6, ARHGDIB, PSTPIP1, FYB, CD27, LCK, WIPF1, LCP1,	121	1695	13658	0.865716	1	1	100
GOTERM_CC_ALL	GO:0043228~non-membrane-bound organelle	0.826593	MSN, PVRIG, CORO1A, DOCK2, LSP1, PTPN6, ARHGDIB, PSTPIP1, FYB, CD27, LCK, WIPF1, LCP1,	121	1695	13658	0.865716	1	1	100
Functional Group 38	Median: 0.25535710300424447
Category	Term	PValue	Genes	List Total	Pop Hits	Pop Total	Fold Enrichment	Bonferroni	Benjamini	FDR
GOTERM_BP_ALL	GO:0030036~actin cytoskeleton organization and biogenesis	0.0376831	FMNL1, DOCK2, WIPF1, LCP1, RAC2, ARHGDIB,	117	206	12954	3.22479	1	0.770592	52.038
GOTERM_BP_ALL	GO:0030029~actin filament-based process	0.0484485	FMNL1, DOCK2, WIPF1, LCP1, RAC2, ARHGDIB,	117	221	12954	3.00592	1	0.842676	61.3243
GOTERM_BP_ALL	GO:0007010~cytoskeleton organization and biogenesis	0.462266	FMNL1, DOCK2, WIPF1, LCP1, RAC2, ARHGDIB,	117	498	12954	1.33395	1	1	99.9993
GOTERM_BP_ALL	GO:0006996~organelle organization and biogenesis	0.948088	PVRIG, FMNL1, DOCK2, WIPF1, LCP1, RAC2, ARHGDIB,	117	1137	12954	0.681641	1	1	100
Functional Group 39	Median: 0.20561149576866333
Category	Term	PValue	Genes	List Total	Pop Hits	Pop Total	Fold Enrichment	Bonferroni	Benjamini	FDR
SP_PIR_KEYWORDS	tyrosine-specific phosphatase	0.0266627	PTPN7, PTPRC, PTPN6,	124	31	14969	11.6824	1	0.669441	34.9756
INTERPRO	IPR000242:Protein-tyrosine phosphatase, receptor/non-receptor type	0.0392033	PTPN7, PTPRC, PTPN6,	122	38	14650	9.48016	1	0.999999	53.8803
SMART	SM00194:PTPc	0.0612273	PTPN7, PTPRC, PTPN6,	92	38	8573	7.35669	1	0.991654	60.7186
SP_PIR_KEYWORDS	phosphoric monoester hydrolase	0.110242	PTPN7, PTPRC, PTPN6,	124	69	14969	5.2486	1	0.951882	84.4376
UP_SEQ_FEATURE	active site:Phosphocysteine intermediate	0.145211	PTPN7, PTPRC, PTPN6,	111	69	11295	4.42421	1	1	96.6246
GOTERM_MF_ALL	GO:0004721~phosphoprotein phosphatase activity	0.154475	LCK, PTPN7, PTPRC, PTPN6,	122	158	14097	2.9253	1	0.999869	95.0574
INTERPRO	IPR000387:Protein-tyrosine phosphatase, Tyr-specific/dual-specificity type	0.158664	PTPN7, PTPRC, PTPN6,	122	86	14650	4.18891	1	1	96.468
GOTERM_MF_ALL	GO:0004725~protein tyrosine phosphatase activity	0.205611	PTPN7, PTPRC, PTPN6,	122	98	14097	3.53722	1	0.999968	98.3842
SP_PIR_KEYWORDS	protein phosphatase	0.246865	PTPN7, PTPRC, PTPN6,	124	116	14969	3.12201	1	0.997892	98.906
GOTERM_MF_ALL	GO:0042578~phosphoric ester hydrolase activity	0.279929	LCK, PTPN7, PTPRC, PTPN6, CCR5,	122	312	14097	1.85175	1	0.999999	99.7221
GOTERM_BP_ALL	GO:0006470~protein amino acid dephosphorylation	0.318336	PTPN7, PTPRC, PTPN6,	117	128	12954	2.59495	1	0.999979	99.9345
GOTERM_MF_ALL	GO:0016791~phosphoric monoester hydrolase activity	0.327982	LCK, PTPN7, PTPRC, PTPN6,	122	235	14097	1.96679	1	1	99.9194
GOTERM_BP_ALL	GO:0016311~dephosphorylation	0.36725	PTPN7, PTPRC, PTPN6,	117	143	12954	2.32275	1	0.999996	99.9842
GOTERM_MF_ALL	GO:0016788~hydrolase activity, acting on ester bonds	0.799342	LCK, PTPN7, PTPRC, PTPN6, CCR5,	122	634	14097	0.911271	1	1	100
SP_PIR_KEYWORDS	hydrolase	0.923813	GZMM, CTSW, GZMK, PTPN7, PTPRC, GZMH, GZMA, PTPN6,	124	1316	14969	0.733846	1	1	100
Functional Group 40	Median: 0.36911314470608736
Category	Term	PValue	Genes	List Total	Pop Hits	Pop Total	Fold Enrichment	Bonferroni	Benjamini	FDR
SP_PIR_KEYWORDS	tandem repeat	0.134722	EWSR1, CD7, SELPLG,	124	78	14969	4.64299	1	0.969879	90.0206
UP_SEQ_FEATURE	repeat:4	0.305093	EWSR1, CD7, SELPLG,	111	114	11295	2.67781	1	1	99.9615
UP_SEQ_FEATURE	repeat:3	0.369113	EWSR1, CD7, SELPLG,	111	132	11295	2.31265	1	1	99.9952
UP_SEQ_FEATURE	repeat:1	0.460412	EWSR1, CD7, SELPLG,	111	159	11295	1.91994	1	1	99.9998
UP_SEQ_FEATURE	repeat:2	0.466879	EWSR1, CD7, SELPLG,	111	161	11295	1.89609	1	1	99.9999
Functional Group 41	Median: 0.4518445363309057
Category	Term	PValue	Genes	List Total	Pop Hits	Pop Total	Fold Enrichment	Bonferroni	Benjamini	FDR
GOTERM_BP_ALL	GO:0065009~regulation of a molecular function	0.347981	LCK, RASGRP3, CCR2, VAV1, ADCY7, PTPRC, NLRC3,	117	536	12954	1.44594	1	0.999992	99.972
GOTERM_BP_ALL	GO:0050790~regulation of catalytic activity	0.410978	LCK, RASGRP3, CCR2, VAV1, ADCY7, PTPRC,	117	469	12954	1.41643	1	0.999999	99.996
GOTERM_BP_ALL	GO:0051336~regulation of hydrolase activity	0.492711	LCK, RASGRP3, VAV1,	117	184	12954	1.80518	1	1	99.9998
GOTERM_BP_ALL	GO:0043085~positive regulation of catalytic activity	0.625365	LCK, ADCY7, PTPRC,	117	235	12954	1.41342	1	1	100
Functional Group 42	Median: 0.4234375064263173
Category	Term	PValue	Genes	List Total	Pop Hits	Pop Total	Fold Enrichment	Bonferroni	Benjamini	FDR
GOTERM_BP_ALL	GO:0000902~cell morphogenesis	0.423438	IFNG, EMP3, ARHGAP15, RAC2, CD3G, SEMA4D,	117	476	12954	1.3956	1	0.999999	99.9973
GOTERM_BP_ALL	GO:0032989~cellular structure morphogenesis	0.423438	IFNG, EMP3, ARHGAP15, RAC2, CD3G, SEMA4D,	117	476	12954	1.3956	1	0.999999	99.9973
GOTERM_BP_ALL	GO:0009653~anatomical structure morphogenesis	0.770335	IFNG, EMP3, FLI1, ARHGAP15, RAC2, ITGA4, CD3G, MBNL1, SEMA4D,	117	1090	12954	0.914185	1	1	100
Functional Group 43	Median: 0.5177123825456194
Category	Term	PValue	Genes	List Total	Pop Hits	Pop Total	Fold Enrichment	Bonferroni	Benjamini	FDR
GOTERM_MF_ALL	GO:0035091~phosphoinositide binding	0.495467	CD48, NCF4, CD52,	122	193	14097	1.7961	1	1	99.9995
GOTERM_MF_ALL	GO:0008289~lipid binding	0.517712	RASGRP3, VAV1, CD48, NCF4, CD52,	122	436	14097	1.32511	1	1	99.9998
GOTERM_MF_ALL	GO:0005543~phospholipid binding	0.627052	CD48, NCF4, CD52,	122	246	14097	1.40914	1	1	100
Functional Group 44	Median: 0.8746051743024269
Category	Term	PValue	Genes	List Total	Pop Hits	Pop Total	Fold Enrichment	Bonferroni	Benjamini	FDR
GOTERM_BP_ALL	GO:0006468~protein amino acid phosphorylation	0.198457	LCK, CD3E, ZAP70, GMFG, BTK, HCLS1, PIK3CD, FYB, ITK,	117	626	12954	1.59179	1	0.998787	98.5471
GOTERM_BP_ALL	GO:0006796~phosphate metabolic process	0.199676	LCK, CD3E, ZAP70, GMFG, BTK, HCLS1, PTPN7, PTPRC, PTPN6, PIK3CD, FYB, ITK,	117	919	12954	1.44572	1	0.998796	98.5888
GOTERM_BP_ALL	GO:0006793~phosphorus metabolic process	0.199676	LCK, CD3E, ZAP70, GMFG, BTK, HCLS1, PTPN7, PTPRC, PTPN6, PIK3CD, FYB, ITK,	117	919	12954	1.44572	1	0.998796	98.5888
GOTERM_BP_ALL	GO:0016310~phosphorylation	0.371241	LCK, CD3E, ZAP70, GMFG, BTK, HCLS1, PIK3CD, FYB, ITK,	117	760	12954	1.31113	1	0.999996	99.986
SP_PIR_KEYWORDS	kinase	0.658724	LCK, ZAP70, BTK, ATM, PIK3CD, ITK,	124	677	14969	1.06988	1	1	100
GOTERM_BP_ALL	GO:0019538~protein metabolic process	0.714517	CD28, LPXN, GZMM, GZMK, CD3D, PTPN6, PIK3CD, FYB, TRAT1, CD27, GMFG, LAG3, WIPF1, PTPRC, ITK, ZAP70, CTSW, HCLS1, PTPN7, GZMH, LCK, IL2RB, IFNG, CD3E, BTK, CD37, GZMA, CD3G,	117	3260	12954	0.950952	1	1	100
GOTERM_MF_ALL	GO:0016773~phosphotransferase activity, alcohol group as acceptor	0.729824	LCK, ZAP70, BTK, ATM, PIK3CD, ITK,	122	705	14097	0.983397	1	1	100
GOTERM_BP_ALL	GO:0043687~post-translational protein modification	0.736146	LCK, CD3E, ZAP70, GMFG, BTK, HCLS1, PTPN7, PTPRC, PTPN6, PIK3CD, FYB, ITK,	117	1417	12954	0.937626	1	1	100
GOTERM_BP_ALL	GO:0006464~protein modification process	0.835716	ZAP70, HCLS1, PTPN7, PTPN6, PIK3CD, FYB, LCK, CD3E, GMFG, BTK, CD37, PTPRC, ITK,	117	1677	12954	0.858279	1	1	100
GOTERM_BP_ALL	GO:0043412~biopolymer modification	0.874605	ZAP70, HCLS1, PTPN7, PTPN6, PIK3CD, FYB, LCK, CD3E, GMFG, BTK, CD37, PTPRC, ITK,	117	1749	12954	0.822946	1	1	100
GOTERM_BP_ALL	GO:0044260~cellular macromolecule metabolic process	0.877534	CD28, GZMM, ZAP70, CTSW, GZMK, HCLS1, PTPN7, GZMH, PTPN6, PIK3CD, TRAT1, FYB, CD27, LCK, IFNG, CD3E, GMFG, BTK, LAG3, WIPF1, PTPRC, CD37, GZMA, ITK,	117	3103	12954	0.856342	1	1	100
GOTERM_BP_ALL	GO:0044267~cellular protein metabolic process	0.903773	CD28, GZMM, ZAP70, CTSW, GZMK, HCLS1, PTPN7, GZMH, PTPN6, PIK3CD, TRAT1, FYB, CD27, LCK, IFNG, CD3E, GMFG, BTK, LAG3, PTPRC, CD37, GZMA, ITK,	117	3056	12954	0.833283	1	1	100
SP_PIR_KEYWORDS	transferase	0.983894	LCK, ZAP70, BTK, ATM, PIK3CD, ITK,	124	1287	14969	0.562787	1	1	100
GOTERM_BP_ALL	GO:0043170~macromolecule metabolic process	0.999976	CD28, LPXN, GZMM, GZMK, CD3D, PTPN6, PIK3CD, TRAT1, FYB, CD27, IL7R, GMFG, FLI1, LAG3, WIPF1, PTPRC, ITK, ZAP70, IRF8, CTSW, HCLS1, PTPN7, GZMH, LCK, IL2RB, IFNG, CD3E, STAT4, EWSR1, BTK, CD37, ATM, GZMA, IKZF1, CD3G, SP140, MBNL1,	117	6364	12954	0.643709	1	1	100
GOTERM_BP_ALL	GO:0043283~biopolymer metabolic process	0.999994	ZAP70, IRF8, HCLS1, PTPN7, PTPN6, PIK3CD, FYB, LCK, IL7R, IFNG, CD3E, STAT4, GMFG, EWSR1, BTK, FLI1, PTPRC, CD37, ATM, IKZF1, SP140, MBNL1, ITK,	117	4821	12954	0.528213	1	1	100
GOTERM_MF_ALL	GO:0003824~catalytic activity	0.999998	GZMM, ZAP70, CTSW, GZMK, DOCK2, ADCY7, PTPN7, GZMH, RAC2, PTPN6, PSTPIP1, PIK3CD, CCR5, FYB, LCK, BTK, TRAF3IP3, TNFRSF9, PTPRC, ATM, GZMA, ITK,	122	5083	14097	0.500114	1	1	100
GOTERM_BP_ALL	GO:0044238~primary metabolic process	0.999999	CD28, LPXN, GZMM, GZMK, CD3D, PTPN6, PIK3CD, TRAT1, FYB, CD27, IL7R, GMFG, FLI1, LAG3, RHOH, WIPF1, PTPRC, ITK, ZAP70, IRF8, CTSW, HCLS1, ADCY7, PTPN7, NLRC3, GZMH, ALOX5AP, LCK, IL2RB, IFNG, CD3E, STAT4, EWSR1, BTK, CD37, ATM, GZMA, IKZF1, CD3G, SP140, MBNL1,	117	7314	12954	0.62065	1	1	100
GOTERM_BP_ALL	GO:0008152~metabolic process	1	CD28, GZMM, LPXN, GZMK, CD3D, PTPN6, PIK3CD, TRAT1, FYB, CD27, IL7R, GMFG, FLI1, LAG3, RHOH, TNFRSF9, WIPF1, NCF4, PTPRC, ITK, ZAP70, IRF8, KLRK1, CTSW, DOCK2, HCLS1, ADCY7, PTPN7, NLRC3, GZMH, ALOX5AP, LCK, IL2RB, IFNG, CD3E, STAT4, EWSR1, BTK, CD37, ATM, GZMA, IKZF1, CD3G, SP140, MBNL1, CD52,	117	8031	12954	0.634171	1	1	100
GOTERM_BP_ALL	GO:0044237~cellular metabolic process	1	CD28, GZMM, GZMK, PTPN6, PIK3CD, TRAT1, FYB, CD27, IL7R, GMFG, FLI1, LAG3, RHOH, WIPF1, PTPRC, ITK, ZAP70, IRF8, KLRK1, CTSW, ADCY7, HCLS1, PTPN7, NLRC3, GZMH, ALOX5AP, LCK, IFNG, CD3E, STAT4, EWSR1, BTK, CD37, ATM, GZMA, IKZF1, SP140, MBNL1,	117	7285	12954	0.577527	1	1	100
Functional Group 45	Median: 0.7745065704671283
Category	Term	PValue	Genes	List Total	Pop Hits	Pop Total	Fold Enrichment	Bonferroni	Benjamini	FDR
GOTERM_BP_ALL	GO:0022403~cell cycle phase	0.381267	PVRIG, CD28, CORO1A, PTPRC, ATM,	117	349	12954	1.58622	1	0.999997	99.9897
GOTERM_BP_ALL	GO:0000279~M phase	0.464704	PVRIG, CD28, CORO1A, ATM,	117	282	12954	1.57047	1	1	99.9994
GOTERM_BP_ALL	GO:0007067~mitosis	0.599158	CD28, CORO1A, ATM,	117	224	12954	1.48283	1	1	100
GOTERM_BP_ALL	GO:0000087~M phase of mitotic cell cycle	0.604022	CD28, CORO1A, ATM,	117	226	12954	1.46971	1	1	100
GOTERM_BP_ALL	GO:0000278~mitotic cell cycle	0.774507	CD28, CORO1A, ATM,	117	313	12954	1.06119	1	1	100
GOTERM_BP_ALL	GO:0022402~cell cycle process	0.796653	LCK, PVRIG, CD28, CORO1A, PTPRC, ATM,	117	737	12954	0.901367	1	1	100
GOTERM_BP_ALL	GO:0000074~regulation of progression through cell cycle	0.850959	LCK, CD28, PTPRC, ATM,	117	521	12954	0.850042	1	1	100
GOTERM_BP_ALL	GO:0051726~regulation of cell cycle	0.853685	LCK, CD28, PTPRC, ATM,	117	524	12954	0.845175	1	1	100
GOTERM_BP_ALL	GO:0007049~cell cycle	0.896987	LCK, PVRIG, CD28, CORO1A, PTPRC, ATM,	117	870	12954	0.763572	1	1	100
Functional Group 46	Median: 0.9998151426976546
Category	Term	PValue	Genes	List Total	Pop Hits	Pop Total	Fold Enrichment	Bonferroni	Benjamini	FDR
SP_PIR_KEYWORDS	cytoplasm	0.127247	LPXN, CORO1A, BIN2, PTPN6, FYB, GPSM3, SLA, FMNL1, SH2D1A, UBASH3A, NCF4, MSN, DOCK2, HCLS1, PTPN7, NLRC3, RAC2, ARHGDIB, PSTPIP1, LCK, STAT4, EWSR1, BTK, CST7, LCP1, SP140,	124	2415	14969	1.29965	1	0.968291	88.5552
GOTERM_MF_ALL	GO:0003700~transcription factor activity	0.798589	STAT4, IRF8, EWSR1, FLI1, HCLS1, VAV1, SP140,	122	907	14097	0.89178	1	1	100
SP_PIR_KEYWORDS	activator	0.860108	STAT4, FLI1, IKZF1,	124	416	14969	0.870561	1	1	100
GOTERM_CC_ALL	GO:0005737~cytoplasm	0.929851	LPXN, CORO1A, BIN2, GZMK, PRF1, CD3D, PTPN6, CXCR3, PIK3CD, FYB, CCR5, SLA, CLIC2, GPSM3, CD247, FMNL1, CCR2, SH2D1A, RHOH, UBASH3A, WIPF1, NCF4, MSN, LAPTM5, ZAP70, DOCK2, HCLS1, PTPN7, NLRC3, GZMH, RAC2, PSTPIP1, ARHGDIB, RGS19, GIMAP5, LCK, RASGRP3, STAT4, EWSR1, BTK, CST7, ATM, LCP1, SP140, MBNL1,	121	5853	13658	0.867832	1	1	100
GOTERM_MF_ALL	GO:0030528~transcription regulator activity	0.954939	IFNG, STAT4, IRF8, EWSR1, FLI1, HCLS1, VAV1, SP140,	122	1364	14097	0.677708	1	1	100
GOTERM_BP_ALL	GO:0019222~regulation of metabolic process	0.966163	CD28, IRF8, KLRK1, HCLS1, NLRC3, TRAT1, CD27, IL7R, IFNG, CD3E, STAT4, EWSR1, FLI1, LAG3, RHOH, IKZF1, SP140, CD52,	117	2704	12954	0.737028	1	1	100
GOTERM_BP_ALL	GO:0031323~regulation of cellular metabolic process	0.992087	CD28, IRF8, HCLS1, NLRC3, CD27, IL7R, IFNG, CD3E, STAT4, EWSR1, FLI1, LAG3, RHOH, IKZF1, SP140,	117	2606	12954	0.637287	1	1	100
GOTERM_BP_ALL	GO:0010468~regulation of gene expression	0.996933	CD28, IRF8, HCLS1, NLRC3, CD27, IFNG, STAT4, FLI1, EWSR1, LAG3, RHOH, IKZF1, SP140,	117	2494	12954	0.577118	1	1	100
GOTERM_MF_ALL	GO:0003677~DNA binding	0.997472	STAT4, IRF8, EWSR1, FLI1, HCLS1, VAV1, ATM, IKZF1, SP140, CD27,	122	2180	14097	0.530042	1	1	100
SP_PIR_KEYWORDS	dna-binding	0.998131	STAT4, IRF8, FLI1, ATM, IKZF1, SP140,	124	1626	14969	0.445453	1	1	100
GOTERM_BP_ALL	GO:0019219~regulation of nucleobase, nucleoside, nucleotide and nucleic acid metabolic process	0.999094	IFNG, IL7R, STAT4, IRF8, EWSR1, FLI1, HCLS1, RHOH, NLRC3, IKZF1, SP140,	117	2393	12954	0.508942	1	1	100
GOTERM_BP_ALL	GO:0045449~regulation of transcription	0.999526	IFNG, STAT4, IRF8, EWSR1, FLI1, HCLS1, RHOH, NLRC3, IKZF1, SP140,	117	2334	12954	0.47437	1	1	100
SP_PIR_KEYWORDS	Transcription regulation	0.999681	STAT4, IRF8, EWSR1, FLI1, IKZF1,	124	1678	14969	0.359707	1	1	100
GOTERM_BP_ALL	GO:0006350~transcription	0.99975	IFNG, STAT4, IRF8, EWSR1, FLI1, HCLS1, RHOH, NLRC3, IKZF1, SP140,	117	2424	12954	0.456757	1	1	100
SP_PIR_KEYWORDS	Transcription	0.99975	STAT4, IRF8, EWSR1, FLI1, IKZF1,	124	1711	14969	0.35277	1	1	100
GOTERM_BP_ALL	GO:0006355~regulation of transcription, DNA-dependent	0.99988	IFNG, STAT4, IRF8, EWSR1, FLI1, HCLS1, IKZF1, SP140,	117	2195	12954	0.403528	1	1	100
GOTERM_BP_ALL	GO:0006351~transcription, DNA-dependent	0.99992	IFNG, STAT4, IRF8, EWSR1, FLI1, HCLS1, IKZF1, SP140,	117	2248	12954	0.394014	1	1	100
GOTERM_BP_ALL	GO:0032774~RNA biosynthetic process	0.999922	IFNG, STAT4, IRF8, EWSR1, FLI1, HCLS1, IKZF1, SP140,	117	2251	12954	0.393489	1	1	100
GOTERM_BP_ALL	GO:0010467~gene expression	0.999955	CD28, IRF8, HCLS1, NLRC3, CD27, IFNG, STAT4, EWSR1, FLI1, LAG3, RHOH, IKZF1, MBNL1, SP140,	117	3275	12954	0.473298	1	1	100
SP_PIR_KEYWORDS	nucleus	0.99998	PVRIG, IRF8, PTPN6, FYB, STAT4, BTK, FLI1, EWSR1, UBASH3A, ATM, IKZF1, MBNL1, SP140,	124	3538	14969	0.443564	1	1	100
GOTERM_CC_ALL	GO:0005634~nucleus	0.999992	PVRIG, IRF8, VAV1, HCLS1, PTPN6, RAC2, FYB, CLIC2, CD27, STAT4, EWSR1, BTK, FLI1, UBASH3A, ATM, GZMA, IKZF1, MBNL1, SP140,	121	4327	13658	0.495642	1	1	100
GOTERM_MF_ALL	GO:0003676~nucleic acid binding	0.999992	STAT4, IRF8, EWSR1, FLI1, HCLS1, VAV1, ATM, IKZF1, SP140, MBNL1, CD27,	122	3181	14097	0.399573	1	1	100
GOTERM_BP_ALL	GO:0016070~RNA metabolic process	0.999995	IFNG, STAT4, IRF8, EWSR1, FLI1, HCLS1, IKZF1, SP140, MBNL1,	117	2761	12954	0.360906	1	1	100
GOTERM_BP_ALL	GO:0006139~nucleobase, nucleoside, nucleotide and nucleic acid metabolic process	0.999997	IRF8, ADCY7, HCLS1, NLRC3, IL7R, IFNG, STAT4, FLI1, EWSR1, RHOH, ATM, IKZF1, MBNL1, SP140,	117	3608	12954	0.429615	1	1	100
GOTERM_CC_ALL	GO:0005622~intracellular	1	CORO1A, BIN2, GZMK, PTPN6, CCR5, FYB, GPSM3, CD247, GMFG, CCR2, SH2D1A, ARHGAP25, RHOH, UBASH3A, MSN, PVRIG, LAPTM5, ZAP70, DOCK2, HCLS1, ARHGAP15, PTPN7, GZMH, NLRC3, ARHGDIB, RGS19, GIMAP5, RASGRP3, BTK, GZMA, MBNL1, SP140, LPXN, PRF1, VAV1, CD3D, LSP1, CXCR3, PIK3CD, SLA, CD27, CLIC2, FMNL1, FLI1, WIPF1, NCF4, ARHGEF6, IL16, IRF8, RAC2, PSTPIP1, HMHA1, LCK, STAT4, EWSR1, CST7, ATM, LCP1, IKZF1,	121	9590	13658	0.694441	1	1	100
GOTERM_CC_ALL	GO:0044424~intracellular part	1	CORO1A, BIN2, GZMK, PTPN6, CCR5, FYB, GPSM3, CD247, CCR2, SH2D1A, RHOH, UBASH3A, MSN, PVRIG, LAPTM5, ZAP70, DOCK2, HCLS1, PTPN7, GZMH, NLRC3, ARHGDIB, RGS19, GIMAP5, RASGRP3, BTK, GZMA, MBNL1, SP140, LPXN, PRF1, VAV1, CD3D, LSP1, CXCR3, PIK3CD, CD27, CLIC2, SLA, FMNL1, FLI1, NCF4, WIPF1, IRF8, RAC2, PSTPIP1, LCK, STAT4, EWSR1, CST7, ATM, LCP1, IKZF1,	121	9113	13658	0.656472	1	1	100
GOTERM_CC_ALL	GO:0043231~intracellular membrane-bound organelle	1	CORO1A, PRF1, VAV1, PTPN6, FYB, CCR5, CD27, CLIC2, SLA, FLI1, UBASH3A, PVRIG, LAPTM5, IRF8, HCLS1, RAC2, ARHGDIB, RGS19, GIMAP5, STAT4, EWSR1, BTK, ATM, GZMA, IKZF1, MBNL1, SP140,	121	6720	13658	0.45352	1	1	100
GOTERM_CC_ALL	GO:0043227~membrane-bound organelle	1	CORO1A, PRF1, VAV1, PTPN6, FYB, CCR5, CD27, CLIC2, SLA, FLI1, UBASH3A, PVRIG, LAPTM5, IRF8, HCLS1, RAC2, ARHGDIB, RGS19, GIMAP5, STAT4, EWSR1, BTK, ATM, GZMA, IKZF1, MBNL1, SP140,	121	6723	13658	0.453317	1	1	100
GOTERM_CC_ALL	GO:0043229~intracellular organelle	1	CORO1A, PRF1, VAV1, LSP1, PTPN6, FYB, CCR5, SLA, CLIC2, CD27, FLI1, UBASH3A, WIPF1, MSN, PVRIG, LAPTM5, IRF8, DOCK2, HCLS1, RAC2, PSTPIP1, ARHGDIB, RGS19, GIMAP5, LCK, STAT4, EWSR1, BTK, ATM, GZMA, LCP1, IKZF1, MBNL1, SP140,	121	7600	13658	0.504972	1	1	100
GOTERM_CC_ALL	GO:0043226~organelle	1	CORO1A, PRF1, VAV1, LSP1, PTPN6, FYB, CCR5, SLA, CLIC2, CD27, FLI1, UBASH3A, WIPF1, MSN, PVRIG, LAPTM5, IRF8, DOCK2, HCLS1, RAC2, PSTPIP1, ARHGDIB, RGS19, GIMAP5, LCK, STAT4, EWSR1, BTK, ATM, GZMA, LCP1, IKZF1, MBNL1, SP140,	121	7604	13658	0.504706	1	1	100
Functional Group 47	Median: 0.9980130050298871
Category	Term	PValue	Genes	List Total	Pop Hits	Pop Total	Fold Enrichment	Bonferroni	Benjamini	FDR
GOTERM_MF_ALL	GO:0005509~calcium ion binding	0.795126	RASGRP3, STAT4, ITGAL, PRF1, LCP1, ITGA4, CD69,	122	903	14097	0.89573	1	1	100
SP_PIR_KEYWORDS	zinc-finger	0.939407	RASGRP3, EWSR1, BTK, VAV1, IKZF1, SP140, MBNL1, ITK, HMHA1,	124	1516	14969	0.716662	1	1	100
SP_PIR_KEYWORDS	zinc	0.978057	RASGRP3, LPXN, EWSR1, BTK, VAV1, IKZF1, SP140, MBNL1, ITK, HMHA1,	124	1881	14969	0.641774	1	1	100
GOTERM_MF_ALL	GO:0008270~zinc ion binding	0.997162	RASGRP3, LPXN, EWSR1, BTK, VAV1, IKZF1, SP140, MBNL1, ITK, HMHA1,	122	2161	14097	0.534702	1	1	100
SP_PIR_KEYWORDS	metal-binding	0.998013	RASGRP3, LPXN, EWSR1, BTK, VAV1, ADCY7, IKZF1, SP140, MBNL1, ITK, HMHA1,	124	2485	14969	0.534364	1	1	100
GOTERM_MF_ALL	GO:0046914~transition metal ion binding	0.999545	RASGRP3, LPXN, EWSR1, BTK, DOCK2, VAV1, IKZF1, SP140, MBNL1, ITK, HMHA1,	122	2610	14097	0.486989	1	1	100
GOTERM_MF_ALL	GO:0043169~cation binding	0.999741	LPXN, ITGAL, DOCK2, PRF1, VAV1, ITGA4, CD69, HMHA1, RASGRP3, STAT4, EWSR1, BTK, LCP1, IKZF1, SP140, MBNL1, ITK,	122	3617	14097	0.543084	1	1	100
GOTERM_MF_ALL	GO:0043167~ion binding	0.999848	LPXN, ITGAL, DOCK2, PRF1, ADCY7, VAV1, ITGA4, CD69, CLIC2, HMHA1, RASGRP3, STAT4, EWSR1, BTK, LCP1, IKZF1, SP140, MBNL1, ITK,	122	3993	14097	0.549821	1	1	100
GOTERM_MF_ALL	GO:0046872~metal ion binding	0.9999	LPXN, ITGAL, DOCK2, PRF1, ADCY7, VAV1, ITGA4, CD69, HMHA1, RASGRP3, STAT4, EWSR1, BTK, LCP1, IKZF1, SP140, MBNL1, ITK,	122	3913	14097	0.531532	1	1	100
Functional Group 48	Median: 0.9999982095516113
Category	Term	PValue	Genes	List Total	Pop Hits	Pop Total	Fold Enrichment	Bonferroni	Benjamini	FDR
GOTERM_CC_ALL	GO:0044428~nuclear part	0.995691	PVRIG, HCLS1, RAC2, SP140,	121	1040	13658	0.434139	1	1	100
GOTERM_CC_ALL	GO:0044446~intracellular organelle part	0.999998	LCK, PVRIG, LAPTM5, CORO1A, HCLS1, LCP1, RAC2, PSTPIP1, SP140, CD27, GIMAP5,	121	3291	13658	0.377282	1	1	100
GOTERM_CC_ALL	GO:0044422~organelle part	0.999998	LCK, PVRIG, LAPTM5, CORO1A, HCLS1, LCP1, RAC2, PSTPIP1, SP140, CD27, GIMAP5,	121	3302	13658	0.376026	1	1	100
GSEA analysis - Molecular signatures database comparison
geneset name	# genes in geneset (K)	description	# genes in overlap (k)	k/K	p value
MEMBRANE	1942	Genes annotated by the GO term GO:0016020. Double layer of lipid molecules that encloses all cells, and, in eukaryotes, many organelles; may be a single or double lipid bilayer; also includes associated proteins.	49	0.0252	0
PLASMA_MEMBRANE	1393	Genes annotated by the GO term GO:0005886. The membrane surrounding a cell that separates the cell from its external environment. It consists of a phospholipid bilayer and associated proteins.	45	0.0323	0
PLASMA_MEMBRANE_PART	1141	Genes annotated by the GO term GO:0044459. Any constituent part of the plasma membrane, the membrane surrounding a cell that separates the cell from its external environment. It consists of a phospholipid bilayer and associated proteins.	37	0.0324	0
PUJANA_ATM_PCC_NETWORK	1461	Genes constituting the ATM-PCC network of transcripts whose expression positively correlated (Pearson correlation coefficient, PCC >= 0.4) with that of ATM [Gene ID=472] across a compendium of normal tissues.	58	0.0397	0
module_117	706	Genes in module_117	31	0.0439	0
module_53	391	Genes in module_53	27	0.0691	0
module_27	345	Genes in module_27	26	0.0754	0
module_64	506	Genes in module_64	39	0.0771	0
module_15	350	Genes in module_15	27	0.0771	0
LINDGREN_BLADDER_CANCER_CLUSTER_2B	389	Genes specifically up-regulated in Cluster IIb of urothelial cell carcinom (UCC) tumors.	31	0.0797	0
RODWELL_AGING_KIDNEY_UP	363	Genes whose expression increases with age in normal kidney.	29	0.0799	0
SMID_BREAST_CANCER_LUMINAL_B_DN	599	Genes down-regulated in the luminal B subtype of breast cancer.	50	0.0835	0
REACTOME_SIGNALING_IN_IMMUNE_SYSTEM	366	Genes involved in Signaling in Immune system	31	0.0847	0
DEURIG_T_CELL_PROLYMPHOCYTIC_LEUKEMIA_DN	326	Genes down-regulated in T-PLL cells (T-cell prolymphocytic leukemia) bearing the inv(14)/t(14:14) chromosomal aberration.	28	0.0859	0
MCLACHLAN_DENTAL_CARIES_UP	232	Genes up-regulated in pulpal tissue extracted from carious teeth.	20	0.0862	0
HELLER_HDAC_TARGETS_DN	252	Genes down-regulated in at least one of three multiple myeloma (MM) cell lines by TSA [PubChem=5562].	23	0.0913	0
HOSHIDA_LIVER_CANCER_SUBCLASS_S1	237	Genes from 'subtype S1' signature of hepatocellular carcinoma (HCC): aberrant activation of the WNT signaling pathway.	22	0.0928	0
module_46	386	Genes in module_46	37	0.0959	0
module_75	391	Genes in module_75	39	0.0997	0
TONKS_TARGETS_OF_RUNX1_RUNX1T1_FUSION_HSC_DN	193	Genes down-regulated in normal hematopoietic progenitors by RUNX1-RUNX1T1 [Gene ID=861, 862] fusion.	20	0.1036	0
IMMUNE_SYSTEM_PROCESS	326	Genes annotated by the GO term GO:0002376. Any process involved in the development or functioning of the immune system, an organismal system for calibrated responses to potential internal or invasive threats.	34	0.1043	0
IMMUNE_RESPONSE	232	Genes annotated by the GO term GO:0006955. Any immune system process that functions in the calibrated response of an organism to a potential internal or invasive threat.	26	0.1121	0
module_84	531	Genes in module_84	60	0.113	0
module_45	563	Genes in module_45	64	0.1137	0
JAATINEN_HEMATOPOIETIC_STEM_CELL_DN	232	Genes up-regulated in CD133+ [Gene ID=8842] cells (hematopoietic stem cells, HSC) compared to the CD133- cells.	30	0.1293	0
POOLA_INVASIVE_BREAST_CANCER_UP	304	Genes up-regulated in atypical ductal hyperplastic tissues from patients with (ADHC) breast cancer vs those without the cancer (ADH).	45	0.148	0
SMID_BREAST_CANCER_NORMAL_LIKE_UP	493	Genes up-regulated in the normal-like subtype of breast cancer.	73	0.1481	0
module_44	319	Genes in module_44	49	0.1536	0
KEGG_T_CELL_RECEPTOR_SIGNALING_PATHWAY	108	T cell receptor signaling pathway	17	0.1574	0
WALLACE_PROSTATE_CANCER_RACE_UP	318	Genes up-regulated in prostate cancer samples from African-American patients compared to those from the European-American patients.	57	0.1792	0
LYMPHOCYTE_ACTIVATION	60	Genes annotated by the GO term GO:0046649. A change in morphology and behavior of a lymphocyte resulting from exposure to a specific antigen, mitogen, cytokine, chemokine, cellular ligand, or soluble factor.	13	0.2167	0
FLECHNER_BIOPSY_KIDNEY_TRANSPLANT_REJECTED_VS_OK_UP	88	Genes differentially expressed in kidney biopsies from patients with acute transplant rejection compared to the biopsies from patients with well functioning kidneys more than 1-year post transplant.	20	0.2273	0
GNF2_STAT6	76	Neighborhood of STAT6	18	0.2368	0
GNF2_HLA-C	45	Neighborhood of HLA-C	12	0.2667	0
T_CELL_ACTIVATION	44	Genes annotated by the GO term GO:0042110. The change in morphology and behavior of a mature or immature T cell resulting from exposure to a mitogen, cytokine, chemokine, cellular ligand, or an antigen for which it is specific.	12	0.2727	0
WINTER_HYPOXIA_DN	51	Genes down-regulated in head and neck tumor samples which clustered around known hypoxia genes.	15	0.2941	0
LEE_DIFFERENTIATING_T_LYMPHOCYTE	141	Genes enriched at every T lymphocyte differentiation stage compared to the early passage fetal thymic stromal cultures (TSC).	42	0.2979	0
GNF2_CD53	55	Neighborhood of CD53	17	0.3091	0
GNF2_PTPN4	47	Neighborhood of PTPN4	15	0.3191	0
FARMER_BREAST_CANCER_CLUSTER_1	48	Cluster 1: interferon, T and B lymphocyte genes clustered together across breast cancer samples.	16	0.3333	0
GNF2_ITGAL	50	Neighborhood of ITGAL	17	0.34	0
GNF2_PTPRC	61	Neighborhood of PTPRC	21	0.3443	0
GNF2_VAV1	34	Neighborhood of VAV1	12	0.3529	0
GNF2_CD48	31	Neighborhood of CD48	11	0.3548	0
GNF2_PTPN6	45	Neighborhood of PTPN6	16	0.3556	0
GNF2_CASP8	25	Neighborhood of CASP8	11	0.44	0
GNF2_CD7	38	Neighborhood of CD7	17	0.4474	0
GNF2_ZAP70	25	Neighborhood of ZAP70	12	0.48	0
GNF2_MATK	23	Neighborhood of MATK	12	0.5217	0
BIOCARTA_THELPER_PATHWAY	14	T Helper Cell Surface Molecules	9	0.6429	0

## Sheet: Cluster 9 ECM
DAVID analysis - Functional clustering tool
Category	Term	PValue	Genes	List Total	Pop Hits	Pop Total	Fold Enrichment	Bonferroni	Benjamini	FDR
SP_PIR_KEYWORDS	extracellular matrix	3.73014e-40	HSPG2, FBLN2, EMILIN1, ADAMTS2, VCAN, DCN, ADAMTS12, COL6A3, MMP2, COL11A1, LAMA4, TGFBI, COL1A2, NID2, CTHRC1, LAMB1, COL3A1, LEPRE1, COL6A1, MFAP2, COL6A2, LUM, COL5A1, COL16A1, FN1, SPARC, FBN1, COL5A2, NID1, POSTN, FBLN1, COL12A1, COL1A1, ECM2, BGN,	91	213	14969	27.0296	3.97259e-37	3.97259e-37	5.9408e-37
GOTERM_CC_ALL	GO:0005578~proteinaceous extracellular matrix	1.03383e-39	HSPG2, EFEMP2, FBLN2, EMILIN1, ADAMTS2, VCAN, DCN, ADAMTS12, COL6A3, MMP2, COL11A1, LAMA4, CD248, TGFBI, COL1A2, NID2, CTHRC1, LAMB1, COL3A1, LTBP2, LEPRE1, COL6A1, MFAP2, COL6A2, LUM, COL5A1, COL16A1, FN1, SPARC, THBS2, FBN1, COL5A2, NID1, COL12A1, FBLN1, POSTN, COL1A1, LOXL1, ECM2, BGN,	93	319	13658	18.4151	8.98399e-37	8.98399e-37	1.60418e-36
GOTERM_CC_ALL	GO:0031012~extracellular matrix	1.93266e-39	HSPG2, EFEMP2, FBLN2, EMILIN1, ADAMTS2, VCAN, DCN, ADAMTS12, COL6A3, MMP2, COL11A1, LAMA4, CD248, TGFBI, COL1A2, NID2, CTHRC1, LAMB1, COL3A1, LTBP2, LEPRE1, COL6A1, MFAP2, COL6A2, LUM, COL5A1, COL16A1, FN1, SPARC, THBS2, FBN1, COL5A2, NID1, COL12A1, FBLN1, POSTN, COL1A1, LOXL1, ECM2, BGN,	93	324	13658	18.1309	1.67949e-36	8.39743e-37	2.99888e-36
SP_PIR_KEYWORDS	signal	4.58824e-35	IGFBP7, SERPING1, FBLN2, SULF1, ADAMTS2, VCAN, DCN, COL6A3, MMP2, CD248, COL1A2, MRC2, NID2, CTHRC1, LAMB1, SERPINH1, C1R, LEPRE1, COL6A2, LUM, CDH11, COL5A1, SPARC, LRRC15, C1QTNF6, FBN1, ITGA5, ADAM12, COL5A2, FBLN1, COL12A1, IGFBP4, HEG1, RCN3, HSPG2, BMP1, EFEMP2, EMILIN1, LOXL2, ADAMTS12, ISLR, C3, COL11A1, THY1, IL1R1, LAMA4, TGFBI, C1S, COL3A1, LTBP2, COL6A1, MFAP2, FSTL1, SERPINF1, PCOLCE…	91	2703	14969	4.3208	4.88647e-32	2.44324e-32	7.30746e-32
GOTERM_CC_ALL	GO:0005576~extracellular region	3.87962e-33	IGFBP7, SERPING1, FBLN2, SULF1, ADAMTS2, VCAN, DCN, COL6A3, MMP2, CD248, COL1A2, NID2, CTHRC1, LAMB1, C1R, LEPRE1, COL6A2, LUM, COL5A1, SPARC, FBN1, COL5A2, FBLN1, COL12A1, IGFBP4, HSPG2, BMP1, EFEMP2, EMILIN1, LOXL2, ADAMTS12, C3, COL11A1, LAMA4, TGFBI, COL3A1, C1S, LTBP2, MFAP2, COL6A1, FSTL1, SERPINF1, FN1, COL16A1, THBS2, LGALS1, INHBA, NID1, POSTN, COL1A1, LOXL1, CRISPLD2, ECM2, BGN,	93	1166	13658	6.80142	3.37139e-30	1.1238e-30	6.01994e-30
GOTERM_CC_ALL	GO:0044421~extracellular region part	1.09404e-31	HSPG2, BMP1, EFEMP2, FBLN2, SULF1, EMILIN1, ADAMTS2, VCAN, DCN, LOXL2, ADAMTS12, COL6A3, MMP2, COL11A1, LAMA4, CD248, TGFBI, COL1A2, NID2, CTHRC1, LAMB1, COL3A1, LTBP2, LEPRE1, COL6A1, MFAP2, COL6A2, FSTL1, LUM, COL5A1, COL16A1, FN1, SPARC, THBS2, FBN1, LGALS1, INHBA, COL5A2, NID1, COL12A1, FBLN1, POSTN, COL1A1, LOXL1, ECM2, BGN,	93	782	13658	8.63884	9.50721e-29	2.3768e-29	1.6976e-28
SP_PIR_KEYWORDS	Secreted	2.39569e-31	IGFBP7, SERPING1, FBLN2, ADAMTS2, VCAN, DCN, COL6A3, MMP2, COL1A2, NID2, CTHRC1, LAMB1, LEPRE1, COL6A2, LUM, COL5A1, SPARC, C1QTNF6, FBN1, ADAM12, COL5A2, FBLN1, COL12A1, IGFBP4, HEG1, HSPG2, EFEMP2, EMILIN1, LOXL2, ISLR, ADAMTS12, C3, COL11A1, LAMA4, TGFBI, COL3A1, LTBP2, MFAP2, COL6A1, FSTL1, PCOLCE, SERPINF1, FN1, COL16A1, RARRES2, INHBA, NID1, POSTN, COL1A1, LOXL1, CRISPLD2, ECM2, BGN,	91	1354	14969	6.43885	2.55141e-28	8.50469e-29	3.81549e-28
SP_PIR_KEYWORDS	glycoprotein	4.6347e-30	IGFBP7, SERPING1, FBLN2, SULF1, ADAMTS2, VCAN, DCN, COL6A3, MMP2, CD248, COL1A2, NOX4, MRC2, PMP22, NID2, CTHRC1, LAMB1, SERPINH1, C1R, LEPRE1, COL6A2, LUM, CDH11, COL5A1, SPARC, LRRC15, C1QTNF6, FBN1, ITGA5, ADAM12, COL5A2, COL12A1, FBLN1, IGFBP4, HEG1, RCN3, HSPG2, BMP1, EFEMP2, EMILIN1, LOXL2, ADAMTS12, C3, COL11A1, THY1, IL1R1, LAMA4, GLT8D2, C1S, COL3A1, LTBP2, COL6A1, MFAP2, FSTL1, FAP, SER…	91	3347	14969	3.53857	4.93596e-27	1.23399e-27	7.38146e-27
UP_SEQ_FEATURE	signal peptide	2.71573e-29	IGFBP7, SERPING1, FBLN2, SULF1, ADAMTS2, VCAN, DCN, COL6A3, MMP2, COL1A2, NID2, CTHRC1, LAMB1, C1R, COL6A2, LUM, CDH11, COL5A1, SPARC, LRRC15, C1QTNF6, FBN1, ITGA5, ADAM12, COL5A2, FBLN1, COL12A1, IGFBP4, RCN3, HSPG2, BMP1, EFEMP2, EMILIN1, LOXL2, ADAMTS12, C3, COL11A1, THY1, IL1R1, LAMA4, TGFBI, C1S, COL3A1, LTBP2, COL6A1, MFAP2, FSTL1, SERPINF1, PCOLCE, ITGB1, PDGFRB, COL16A1, FN1, THBS2, ITGAV…	77	2288	11295	3.97495	4.89402e-25	4.89402e-25	5.86527e-26
GOTERM_CC_ALL	GO:0044420~extracellular matrix part	5.65709e-26	HSPG2, LAMB1, COL3A1, EFEMP2, COL6A1, MFAP2, COL6A2, LUM, COL6A3, COL5A1, COL16A1, COL11A1, SPARC, FBN1, LAMA4, COL1A2, COL5A2, NID1, COL12A1, FBLN1, COL1A1, NID2,	93	103	13658	31.3682	4.91601e-23	9.83202e-24	8.77801e-23
GOTERM_MF_ALL	GO:0005201~extracellular matrix structural constituent	9.55175e-26	LAMB1, COL3A1, EFEMP2, FBLN2, COL6A1, MFAP2, COL6A2, EMILIN1, LUM, COL5A1, COL11A1, FN1, FBN1, LAMA4, COL1A2, COL5A2, NID1, COL12A1, FBLN1, COL1A1, BGN,	90	94	14097	34.9926	2.74708e-22	2.74708e-22	1.71187e-22
UP_SEQ_FEATURE	glycosylation site:N-linked (GlcNAc...)	4.97971e-22	IGFBP7, SERPING1, FBLN2, SULF1, ADAMTS2, VCAN, DCN, COL6A3, MMP2, COL1A2, PMP22, NID2, CTHRC1, LAMB1, C1R, COL6A2, CDH11, SPARC, LRRC15, C1QTNF6, FBN1, ITGA5, ADAM12, COL5A2, FBLN1, COL12A1, IGFBP4, RCN3, HSPG2, BMP1, EFEMP2, EMILIN1, LOXL2, ADAMTS12, C3, COL11A1, THY1, IL1R1, LAMA4, C1S, LTBP2, COL6A1, FSTL1, FAP, SERPINF1, PCOLCE, ITGB1, PDGFRB, COL16A1, FN1, THBS2, ITGAV, CTSK, INHBA, POSTN, C…	77	2694	11295	3.21255	8.97394e-18	4.48697e-18	1.07549e-18
KEGG_PATHWAY	hsa04512:ECM-receptor interaction	6.85297e-20	HSPG2, LAMB1, COL3A1, COL6A1, COL6A2, ITGB1, COL6A3, COL5A1, COL11A1, FN1, THBS2, ITGAV, ITGA5, LAMA4, COL1A2, COL5A2, COL1A1,	32	86	4126	25.4876	1.58304e-17	1.58304e-17	8.79187e-17
SP_PIR_KEYWORDS	trimer	1.40677e-18	THBS2, COL3A1, COL1A2, COL6A1, COL5A2, COL6A2, COL12A1, COL1A1, COL6A3, COL5A1, COL16A1, COL11A1,	91	26	14969	75.9205	1.49821e-15	2.99643e-16	2.2405e-15
SP_PIR_KEYWORDS	hydroxylation	3.50161e-17	COL3A1, C1S, C1R, LTBP2, COL6A2, COL6A1, COL6A3, COL5A1, COL11A1, COL16A1, COL1A2, COL5A2, COL12A1, COL1A1,	91	62	14969	37.1439	3.72921e-14	6.21535e-15	5.57684e-14
INTERPRO	IPR008160:Collagen triple helix repeat	3.43485e-16	COL3A1, COL6A2, EMILIN1, COL6A1, COL6A3, COL5A1, COL11A1, COL16A1, C1QTNF6, COL1A2, COL5A2, COL12A1, COL1A1, CTHRC1,	88	74	14650	31.4957	1.9551e-12	1.9551e-12	6.43929e-13
GOTERM_CC_ALL	GO:0005581~collagen	3.61481e-16	COL3A1, COL1A2, COL6A1, COL5A2, COL6A2, LUM, COL12A1, COL1A1, COL6A3, COL5A1, COL16A1, COL11A1,	93	36	13658	48.9534	2.89435e-13	4.81837e-14	5.21805e-13
UP_SEQ_FEATURE	disulfide bond	6.37663e-16	HSPG2, IGFBP7, BMP1, SERPING1, EFEMP2, FBLN2, EMILIN1, ADAMTS2, VCAN, DCN, LOXL2, ADAMTS12, COL6A3, MMP2, C3, THY1, IL1R1, LAMA4, TGFBI, NID2, LAMB1, C1S, COL3A1, C1R, LTBP2, MFAP2, FSTL1, LUM, PCOLCE, ITGB1, PDGFRB, FN1, SPARC, THBS2, ITGA5, FBN1, ITGAV, CTSK, ADAM12, INHBA, FBLN1, POSTN, COL1A1, IGFBP4, BGN,	77	1905	11295	3.46508	1.20044e-11	4.00147e-12	1.44329e-12
SP_PIR_KEYWORDS	triple helix	1.46071e-15	COL3A1, COL1A2, COL6A1, COL5A2, COL6A2, COL12A1, COL1A1, COL6A3, COL5A1, COL16A1, COL11A1,	91	31	14969	58.369	1.5371e-12	2.19602e-13	2.29816e-12
SP_PIR_KEYWORDS	collagen	1.69506e-15	COL3A1, COL6A2, EMILIN1, COL6A1, COL6A3, COL5A1, COL11A1, COL16A1, C1QTNF6, COL1A2, COL5A2, COL12A1, COL1A1, CTHRC1,	91	82	14969	28.0844	1.77358e-12	2.21712e-13	2.65343e-12
SP_PIR_KEYWORDS	hydroxylysine	2.11328e-15	COL3A1, COL1A2, COL6A1, COL5A2, COL6A2, COL12A1, COL1A1, COL6A3, COL5A1, COL16A1, COL11A1,	91	32	14969	56.545	2.24654e-12	2.49578e-13	3.36398e-12
GOTERM_BP_ALL	GO:0006817~phosphate transport	2.23732e-15	COL3A1, COL6A2, EMILIN1, COL6A1, COL6A3, COL5A1, COL11A1, COL16A1, C1QTNF6, COL1A2, COL5A2, COL12A1, COL1A1, CTHRC1,	81	82	12954	27.3044	1.16596e-11	3.88656e-12	4.25215e-12
SP_PIR_KEYWORDS	hydroxyproline	4.24959e-15	COL3A1, COL1A2, COL6A1, COL5A2, COL6A2, COL12A1, COL1A1, COL6A3, COL5A1, COL16A1, COL11A1,	91	34	14969	53.2188	4.49307e-12	4.49307e-13	6.71685e-12
UP_SEQ_FEATURE	short sequence motif:Cell attachment site	4.36451e-15	LTBP2, COL6A2, ADAMTS2, COL6A1, COL6A3, FN1, COL16A1, THBS2, LAMA4, TGFBI, COL5A2, COL12A1, COL1A1, ECM2,	77	80	11295	25.6705	7.80286e-11	1.95072e-11	9.34808e-12
KEGG_PATHWAY	hsa04510:Focal adhesion	5.8921e-14	LAMB1, COL3A1, COL6A1, COL6A2, ITGB1, PDGFRB, COL6A3, COL5A1, COL11A1, FN1, THBS2, ITGAV, ITGA5, LAMA4, COL1A2, COL5A2, COL1A1,	32	196	4126	11.1834	1.36181e-11	6.809e-12	7.56284e-11
INTERPRO	IPR008161:Collagen helix repeat	6.19697e-13	C1QTNF6, COL3A1, COL1A2, COL6A1, COL5A2, COL6A2, COL1A1, COL6A3, COL5A1, COL11A1, CTHRC1,	88	54	14650	33.912	3.63779e-09	7.27559e-10	1.19929e-09
GOTERM_MF_ALL	GO:0005198~structural molecule activity	7.46432e-13	EFEMP2, FBLN2, EMILIN1, COL6A3, COL11A1, LAMA4, COL1A2, CTHRC1, LAMB1, COL3A1, COL6A2, MFAP2, COL6A1, LUM, COL5A1, VIM, FN1, COL16A1, THBS2, FBN1, COL5A2, NID1, FBLN1, COL12A1, COL1A1, BGN,	90	703	14097	5.79298	2.14665e-09	1.07333e-09	1.33771e-09
KEGG_PATHWAY	hsa01430:Cell Communication	2.57049e-12	LAMB1, COL3A1, COL6A2, COL6A1, COL6A3, COL5A1, VIM, COL11A1, FN1, THBS2, LAMA4, COL1A2, COL5A2, COL1A1,	32	132	4126	13.6752	5.93785e-10	1.97928e-10	3.29777e-09
GOTERM_BP_ALL	GO:0015698~inorganic anion transport	5.42281e-12	COL3A1, COL6A2, EMILIN1, COL6A1, COL6A3, COL5A1, COL11A1, COL16A1, C1QTNF6, COL1A2, COL5A2, COL12A1, COL1A1, CTHRC1,	81	148	12954	15.1281	2.8475e-08	7.11875e-09	1.03731e-08
SP_PIR_KEYWORDS	pyroglutamic acid	6.2603e-12	C1S, COL3A1, COL1A2, COL6A1, COL5A2, COL6A2, COL1A1, COL6A3, COL5A1, FN1,	91	46	14969	35.7597	6.66725e-09	5.12865e-10	9.97051e-09
GOTERM_CC_ALL	GO:0005583~fibrillar collagen	3.56045e-11	COL3A1, COL1A2, COL5A2, LUM, COL1A1, COL5A1, COL11A1,	93	11	13658	93.4565	3.09403e-08	4.42005e-09	5.52469e-08
GOTERM_BP_ALL	GO:0006820~anion transport	4.91921e-11	COL3A1, COL6A2, EMILIN1, COL6A1, COL6A3, COL5A1, COL11A1, COL16A1, C1QTNF6, COL1A2, COL5A2, COL12A1, COL1A1, CTHRC1,	81	176	12954	12.7214	2.58308e-07	5.16615e-08	9.40981e-08
SP_PIR_KEYWORDS	structural protein	9.30285e-11	COL3A1, COL1A2, COL6A1, COL5A2, COL6A2, COL12A1, COL1A1, COL6A3, COL5A1, COL16A1, COL11A1, CTHRC1,	91	116	14969	17.0167	9.90754e-08	6.60503e-09	1.48162e-07
UP_SEQ_FEATURE	propeptide:C-terminal propeptide	2.50825e-10	COL3A1, COL1A2, COL5A2, COL1A1, COL5A1, COL11A1,	77	7	11295	125.733	4.52011e-06	9.04023e-07	5.41717e-07
SP_PIR_KEYWORDS	ehlers-danlos syndrome	8.68137e-10	COL3A1, COL1A2, COL5A2, ADAMTS2, COL1A1, COL5A1,	91	9	14969	109.663	9.24565e-07	5.13647e-08	1.38264e-06
UP_SEQ_FEATURE	region of interest:Triple-helical region	2.73067e-09	COL3A1, COL6A1, COL6A2, COL1A1, COL6A3, COL5A1, COL11A1,	77	20	11295	51.3409	4.92082e-05	8.20153e-06	5.89753e-06
INTERPRO	IPR000885:Fibrillar collagen, C-terminal	2.95365e-09	COL3A1, COL1A2, COL5A2, COL1A1, COL5A1, COL11A1,	88	11	14650	90.8058	1.73378e-05	2.16724e-06	5.71589e-06
SMART	SM00038:COLFI	3.61635e-08	COL3A1, COL1A2, COL5A2, COL1A1, COL5A1, COL11A1,	77	12	8573	55.6688	2.19148e-05	1.09575e-05	5.34834e-05
UP_SEQ_FEATURE	propeptide:N-terminal propeptide	2.89963e-06	COL3A1, COL1A2, COL1A1, COL11A1,	77	5	11295	117.351	0.0509125	0.0052118	0.00626225
PIR_SUPERFAMILY	PIRSF002255:collagen alpha 1(I) chain	5.15468e-06	COL3A1, COL1A2, COL5A2, COL1A1,	52	5	6212	95.5692	0.0157967	0.0157967	0.0093117
UP_SEQ_FEATURE	region of interest:Nonhelical region	5.77115e-06	COL6A2, COL6A3, COL5A1, COL11A1,	77	6	11295	97.7922	0.0987767	0.00941019	0.0124634
GOTERM_BP_ALL	GO:0006811~ion transport	0.000167197	COL3A1, COL6A2, EMILIN1, COL6A1, COL6A3, COL5A1, COL11A1, COL16A1, C1QTNF6, COL1A2, COL5A2, COL12A1, COL1A1, PKD2, CTHRC1,	81	745	12954	3.21999	0.584396	0.0451602	0.319341
SP_PIR_KEYWORDS	skin	0.000212822	COL3A1, COL1A2, COL1A1,	91	4	14969	123.371	0.202824	0.00806302	0.338413
UP_SEQ_FEATURE	region of interest:Nonhelical region (C-terminal)	0.00026576	COL3A1, COL1A1, COL11A1,	77	4	11295	110.016	0.991687	0.195652	0.572405
OMIM_DISEASE	Ehlers-Danlos syndrome, type I	0.000574753	COL5A2, COL1A1, COL5A1,	32	3	2194	68.5625	0.849239	0.61172	1.04046
GOTERM_BP_ALL	GO:0051179~localization	0.00654138	HSPG2, EMILIN1, COL6A3, C3, COL11A1, COPZ2, THY1, LAMA4, COL1A2, MRC2, EHD2, CTHRC1, LAMB1, CALD1, COL3A1, LTBP2, COL6A2, COL6A1, ITGB1, COL5A1, VIM, COL16A1, FN1, C1QTNF6, INHBA, COL5A2, COL12A1, COL1A1, PKD2,	81	2895	12954	1.60202	1	0.577489	11.7979
SP_PIR_KEYWORDS	Coiled coil	0.00757518	LAMB1, COL3A1, LEPRE1, COL6A1, COL6A2, EMILIN1, COL6A3, COL5A1, LOC26010, VIM, COL16A1, COL11A1, LAMA4, COL1A2, COL5A2, COL12A1, COL1A1, PKD2,	91	1502	14969	1.97131	0.999696	0.179235	11.4059
GOTERM_BP_ALL	GO:0051234~establishment of localization	0.139698	COL3A1, LTBP2, COL6A1, COL6A2, EMILIN1, COL6A3, COL5A1, C3, COL16A1, COL11A1, COPZ2, C1QTNF6, COL1A2, INHBA, COL5A2, COL12A1, COL1A1, PKD2, MRC2, EHD2, CTHRC1,	81	2536	12954	1.32431	1	0.999908	94.3772
GOTERM_BP_ALL	GO:0006810~transport	0.164693	COL3A1, LTBP2, COL6A1, COL6A2, EMILIN1, COL6A3, COL5A1, C3, COL16A1, COL11A1, COPZ2, C1QTNF6, COL1A2, COL5A2, COL12A1, COL1A1, PKD2, MRC2, EHD2, CTHRC1,	81	2446	12954	1.30765	1	0.999983	96.801
Functional Group 2	Median: 1.1626368335260537E-17
Category	Term	PValue	Genes	List Total	Pop Hits	Pop Total	Fold Enrichment	Bonferroni	Benjamini	FDR
GOTERM_BP_ALL	GO:0007155~cell adhesion	1.16264e-17	HSPG2, BMP1, EMILIN1, VCAN, LOXL2, ISLR, COL6A3, COL11A1, THY1, LAMA4, TGFBI, AEBP1, NID2, LAMB1, COL6A2, COL6A1, CDH11, ITGB1, COL5A1, COL16A1, FN1, THBS2, ITGAV, ITGA5, ADAM12, TGFB1I1, NID1, POSTN, COL12A1, PKD2, ECM2,	81	733	12954	6.76358	6.10501e-14	3.0525e-14	2.22397e-14
GOTERM_BP_ALL	GO:0022610~biological adhesion	1.16264e-17	HSPG2, BMP1, EMILIN1, VCAN, LOXL2, ISLR, COL6A3, COL11A1, THY1, LAMA4, TGFBI, AEBP1, NID2, LAMB1, COL6A2, COL6A1, CDH11, ITGB1, COL5A1, COL16A1, FN1, THBS2, ITGAV, ITGA5, ADAM12, TGFB1I1, NID1, POSTN, COL12A1, PKD2, ECM2,	81	733	12954	6.76358	6.10501e-14	3.0525e-14	2.22397e-14
SP_PIR_KEYWORDS	cell adhesion	8.04029e-12	LAMB1, COL6A1, COL6A2, EMILIN1, ITGB1, CDH11, COL6A3, COL16A1, FN1, THBS2, ITGAV, ITGA5, LAMA4, TGFBI, ADAM12, NID1, POSTN, COL12A1, NID2,	91	377	14969	8.29017	8.56285e-09	6.11632e-10	1.28053e-08
Functional Group 3	Median: 8.110203968263303E-6
Category	Term	PValue	Genes	List Total	Pop Hits	Pop Total	Fold Enrichment	Bonferroni	Benjamini	FDR
SP_PIR_KEYWORDS	trimer	1.40677e-18	THBS2, COL3A1, COL1A2, COL6A1, COL5A2, COL6A2, COL12A1, COL1A1, COL6A3, COL5A1, COL16A1, COL11A1,	91	26	14969	75.9205	1.49821e-15	2.99643e-16	2.2405e-15
UP_SEQ_FEATURE	domain:TSP N-terminal	6.79539e-06	THBS2, COL12A1, COL5A1, COL16A1, COL11A1,	77	19	11295	38.6022	0.115259	0.0101531	0.0146752
INTERPRO	IPR003129:Laminin G, Thrombospondin-type, N-terminal	9.42502e-06	THBS2, COL12A1, COL5A1, COL16A1, COL11A1,	88	23	14650	36.1907	0.0538225	0.00459982	0.0182376
SMART	SM00210:TSPN	4.44459e-05	THBS2, COL12A1, COL5A1, COL16A1, COL11A1,	77	23	8573	24.2038	0.0265753	0.00537248	0.0657124
Functional Group 4	Median: 5.51056021631621E-7
Category	Term	PValue	Genes	List Total	Pop Hits	Pop Total	Fold Enrichment	Bonferroni	Benjamini	FDR
INTERPRO	IPR013032:EGF-like region	3.20778e-15	HSPG2, LAMB1, C1S, BMP1, C1R, LTBP2, EFEMP2, FBLN2, VCAN, ITGB1, FN1, THBS2, FBN1, LAMA4, CD248, ADAM12, NID1, FBLN1, HEG1, NID2,	88	283	14650	11.7652	1.88993e-11	9.44966e-12	6.22835e-12
INTERPRO	IPR013091:EGF calcium-binding	3.23384e-13	THBS2, BMP1, C1R, FBN1, LTBP2, EFEMP2, CD248, FBLN2, NID1, FBLN1, HEG1, NID2,	88	71	14650	28.137	1.8984e-09	6.32802e-10	6.25855e-10
INTERPRO	IPR001881:EGF-like calcium-binding	4.15727e-13	BMP1, C1S, C1R, EFEMP2, LTBP2, FBLN2, VCAN, FBN1, CD248, NID1, FBLN1, HEG1, NID2,	88	97	14650	22.3114	2.44062e-09	6.10155e-10	8.04612e-10
SP_PIR_KEYWORDS	egf-like domain	2.31756e-12	HSPG2, BMP1, C1S, C1R, LTBP2, EFEMP2, FBLN2, VCAN, THBS2, FBN1, CD248, ADAM12, NID1, FBLN1, HEG1, NID2,	91	214	14969	12.2987	2.46823e-09	2.05686e-10	3.69111e-09
SMART	SM00179:EGF_CA	2.4317e-12	BMP1, C1S, C1R, EFEMP2, LTBP2, FBLN2, VCAN, THBS2, FBN1, CD248, NID1, FBLN1, HEG1, NID2,	77	99	8573	15.7447	1.47362e-09	1.47362e-09	3.59636e-09
INTERPRO	IPR000152:Aspartic acid and asparagine hydroxylation site	1.39256e-11	C1S, BMP1, C1R, FBN1, LTBP2, EFEMP2, FBLN2, VCAN, NID1, FBLN1, HEG1, NID2,	88	99	14650	20.1791	8.17435e-08	1.36239e-08	2.69488e-08
SP_PIR_KEYWORDS	calcium	6.83968e-10	C1S, BMP1, EFEMP2, FBLN2, SULF1, VCAN, CDH11, MMP2, SPARC, THBS2, ITGA5, FBN1, ITGAV, CD248, NID1, FBLN1, PKD2, MRC2, HEG1, EHD2, NID2, RCN3,	91	699	14969	5.17722	7.28425e-07	4.28486e-08	1.08932e-06
GOTERM_MF_ALL	GO:0005509~calcium ion binding	9.94978e-10	BMP1, EFEMP2, FBLN2, SULF1, VCAN, MMP2, CD248, MRC2, EHD2, NID2, C1S, C1R, LTBP2, FSTL1, CDH11, SPARC, THBS2, ITGAV, FBN1, ITGA5, NID1, FBLN1, PKD2, HEG1, RCN3,	90	903	14097	4.33647	2.86155e-06	9.53852e-07	1.78321e-06
INTERPRO	IPR000742:EGF-like, type 3	1.01154e-09	HSPG2, BMP1, EFEMP2, LTBP2, FBLN2, VCAN, THBS2, FBN1, ADAM12, NID1, FBLN1, HEG1, NID2,	88	187	14650	11.5733	5.93771e-06	8.48246e-07	1.95752e-06
INTERPRO	IPR006209:EGF-like	9.8299e-09	HSPG2, THBS2, C1S, BMP1, FBN1, LTBP2, CD248, VCAN, NID1, HEG1, NID2,	88	140	14650	13.0804	5.76998e-05	6.41126e-06	1.90227e-05
GOTERM_CC_ALL	GO:0005604~basement membrane	1.85851e-08	LAMB1, HSPG2, SPARC, FBN1, EFEMP2, LAMA4, NID1, FBLN1, NID2,	93	69	13658	19.1557	1.61503e-05	2.0188e-06	2.88382e-05
INTERPRO	IPR006210:EGF	1.9727e-07	HSPG2, THBS2, FBN1, LTBP2, EFEMP2, CD248, FBLN2, VCAN, NID1, FBLN1, NID2,	88	192	14650	9.53776	0.00115731	0.000115791	0.000381755
SMART	SM00181:EGF	9.04842e-07	HSPG2, THBS2, FBN1, LTBP2, EFEMP2, CD248, FBLN2, VCAN, NID1, FBLN1, HEG1, NID2,	77	193	8573	6.92255	0.000548184	0.000182761	0.00133819
UP_SEQ_FEATURE	domain:EGF-like 5; calcium-binding	1.50852e-06	FBN1, LTBP2, EFEMP2, FBLN2, FBLN1, NID2,	77	30	11295	29.3377	0.0268189	0.00301601	0.00325796
UP_SEQ_FEATURE	domain:EGF-like 1	1.65276e-05	HSPG2, THBS2, FBN1, LTBP2, VCAN, FBLN1, NID2,	77	81	11295	12.6768	0.257585	0.0226508	0.0356893
UP_SEQ_FEATURE	domain:EGF-like 3; calcium-binding	2.15093e-05	LTBP2, EFEMP2, FBLN2, FBLN1, NID2,	77	25	11295	29.3377	0.321333	0.0273077	0.0464443
UP_SEQ_FEATURE	domain:EGF-like 9; calcium-binding	4.64703e-05	FBN1, LTBP2, FBLN2, FBLN1,	77	11	11295	53.3412	0.567192	0.0480687	0.100316
UP_SEQ_FEATURE	domain:EGF-like 8; calcium-binding	0.00015394	FBN1, LTBP2, FBLN2, FBLN1,	77	16	11295	36.6721	0.937611	0.123758	0.331945
UP_SEQ_FEATURE	domain:EGF-like 7; calcium-binding	0.000356864	FBN1, LTBP2, FBLN2, FBLN1,	77	21	11295	27.9406	0.998391	0.226854	0.767908
UP_SEQ_FEATURE	domain:EGF-like 6; calcium-binding	0.000470618	LTBP2, EFEMP2, FBLN2, FBLN1,	77	23	11295	25.511	0.999793	0.278389	1.0115
UP_SEQ_FEATURE	domain:EGF-like 4; calcium-binding	0.000605311	FBN1, EFEMP2, FBLN2, FBLN1,	77	25	11295	23.4701	0.999982	0.332445	1.2992
UP_SEQ_FEATURE	domain:EGF-like 2	0.000693941	HSPG2, FBN1, LTBP2, FBLN2, NID2,	77	60	11295	12.224	0.999996	0.360316	1.48807
UP_SEQ_FEATURE	domain:EGF-like 10; calcium-binding	0.00194164	FBN1, LTBP2, FBLN2,	77	10	11295	44.0065	1	0.565653	4.11063
UP_SEQ_FEATURE	domain:EGF-like 4	0.0255636	HSPG2, LTBP2, NID2,	77	37	11295	11.8936	1	0.99985	42.8383
Functional Group 5	Median: 5.264920146839732E-7
Category	Term	PValue	Genes	List Total	Pop Hits	Pop Total	Fold Enrichment	Bonferroni	Benjamini	FDR
GOTERM_BP_ALL	GO:0048513~organ development	5.65401e-10	BMP1, ADAMTS2, EVC, DCN, COL6A3, MMP2, COL11A1, THY1, SNAI2, LAMA4, COL1A2, AEBP1, LAMB1, COL3A1, SERPINF1, CDH11, SPARC, ITGAV, FBN1, LGALS1, ADAM12, INHBA, COL5A2, POSTN, COL12A1, COL1A1, PKD2, IGFBP4, CRISPLD2,	81	1250	12954	3.71028	2.96892e-06	4.9482e-07	1.08154e-06
GOTERM_BP_ALL	GO:0001501~skeletal development	1.19716e-08	BMP1, EVC, CDH11, COL11A1, SPARC, FBN1, COL1A2, INHBA, AEBP1, POSTN, COL12A1, IGFBP4, COL1A1,	81	225	12954	9.24016	6.28609e-05	8.98038e-06	2.29001e-05
GOTERM_BP_ALL	GO:0048731~system development	1.49414e-07	BMP1, ADAMTS2, EVC, DCN, COL6A3, MMP2, COL11A1, THY1, SNAI2, LAMA4, COL1A2, AEBP1, PMP22, LAMB1, COL3A1, SERPINF1, CDH11, SPARC, ITGAV, FBN1, LGALS1, ADAM12, INHBA, COL5A2, POSTN, COL12A1, COL1A1, PKD2, IGFBP4, CRISPLD2,	81	1713	12954	2.8008	0.000784264	9.80667e-05	0.000285809
GOTERM_BP_ALL	GO:0007275~multicellular organismal development	5.26492e-07	BMP1, EVC, ADAMTS2, VCAN, DCN, PRRX1, COL6A3, MMP2, COL11A1, THY1, SNAI2, LAMA4, COL1A2, AEBP1, PMP22, LAMB1, COL3A1, SERPINF1, PCOLCE, ITGB1, CDH11, SPARC, ITGAV, FBN1, LGALS1, ADAM12, INHBA, COL5A2, POSTN, COL12A1, COL1A1, PKD2, IGFBP4, CRISPLD2,	81	2271	12954	2.39431	0.00276079	0.000307132	0.00100711
GOTERM_BP_ALL	GO:0032501~multicellular organismal process	7.00517e-07	BMP1, SERPING1, EFEMP2, EVC, ADAMTS2, VCAN, DCN, PRRX1, COL6A3, C3, MMP2, COL11A1, THY1, SNAI2, LAMA4, TGFBI, COL1A2, AEBP1, PMP22, LAMB1, C1S, COL3A1, CALD1, C1R, LUM, SERPINF1, PCOLCE, ITGB1, CDH11, SPARC, FBN1, ITGAV, LGALS1, ADAM12, INHBA, COL5A2, COL12A1, POSTN, COL1A1, PKD2, IGFBP4, CRISPLD2,	81	3308	12954	2.0305	0.00367166	0.000367774	0.00133999
GOTERM_BP_ALL	GO:0048856~anatomical structure development	9.40529e-07	IGFBP7, BMP1, EVC, ADAMTS2, DCN, COL6A3, MMP2, COL11A1, THY1, SNAI2, LAMA4, NOX4, COL1A2, AEBP1, PMP22, LAMB1, COL3A1, SERPINF1, CDH11, SPARC, ITGAV, FBN1, LGALS1, ADAM12, INHBA, COL5A2, POSTN, COL12A1, COL1A1, PKD2, IGFBP4, CRISPLD2,	81	2093	12954	2.44512	0.00492655	0.000448874	0.0017991
GOTERM_BP_ALL	GO:0032502~developmental process	5.6735e-06	IGFBP7, BMP1, SULF1, EVC, ADAMTS2, VCAN, DCN, PRRX1, LOXL2, COL6A3, MMP2, COL11A1, THY1, SNAI2, LAMA4, NOX4, COL1A2, AEBP1, PMP22, LAMB1, COL3A1, SERPINF1, PCOLCE, ITGB1, CDH11, SPARC, FBN1, ITGAV, LGALS1, ADAM12, INHBA, COL5A2, TGFB1I1, COL12A1, POSTN, COL1A1, PKD2, IGFBP4, CRISPLD2,	81	3160	12954	1.97377	0.0293522	0.00228904	0.0108521
Functional Group 6	Median: 2.412818536441402E-5
Category	Term	PValue	Genes	List Total	Pop Hits	Pop Total	Fold Enrichment	Bonferroni	Benjamini	FDR
SP_PIR_KEYWORDS	triple helix	1.46071e-15	COL3A1, COL1A2, COL6A1, COL5A2, COL6A2, COL12A1, COL1A1, COL6A3, COL5A1, COL16A1, COL11A1,	91	31	14969	58.369	1.5371e-12	2.19602e-13	2.29816e-12
SP_PIR_KEYWORDS	hydroxylysine	2.11328e-15	COL3A1, COL1A2, COL6A1, COL5A2, COL6A2, COL12A1, COL1A1, COL6A3, COL5A1, COL16A1, COL11A1,	91	32	14969	56.545	2.24654e-12	2.49578e-13	3.36398e-12
SP_PIR_KEYWORDS	hydroxyproline	4.24959e-15	COL3A1, COL1A2, COL6A1, COL5A2, COL6A2, COL12A1, COL1A1, COL6A3, COL5A1, COL16A1, COL11A1,	91	34	14969	53.2188	4.49307e-12	4.49307e-13	6.71685e-12
SP_PIR_KEYWORDS	cell binding	1.15247e-10	LAMB1, LAMA4, COL6A1, COL6A2, NID1, COL6A3, COL16A1,	91	14	14969	82.2473	1.22738e-07	7.67113e-09	1.83548e-07
UP_SEQ_FEATURE	region of interest:Triple-helical region	2.73067e-09	COL3A1, COL6A1, COL6A2, COL1A1, COL6A3, COL5A1, COL11A1,	77	20	11295	51.3409	4.92082e-05	8.20153e-06	5.89753e-06
UP_SEQ_FEATURE	domain:VWFA 3	1.1655e-06	COL6A1, COL6A2, COL12A1, COL6A3,	77	4	11295	146.688	0.0207845	0.00262199	0.00251715
UP_SEQ_FEATURE	domain:VWFA 1	2.38883e-05	COL6A1, COL6A2, COL12A1, COL6A3,	77	9	11295	65.1948	0.349814	0.0282918	0.0515798
GOTERM_CC_ALL	GO:0030934~anchoring collagen	2.41282e-05	COL6A1, COL12A1, COL6A3, COL16A1,	93	9	13658	65.2712	0.0207494	0.00232703	0.0374327
UP_SEQ_FEATURE	domain:VWFA 2	3.3961e-05	COL6A1, COL6A2, COL12A1, COL6A3,	77	10	11295	58.6753	0.457746	0.037529	0.0733212
PIR_SUPERFAMILY	PIRSF002259:collagen VI	0.000197232	COL6A1, COL6A2, COL6A3,	52	3	6212	119.462	0.456274	0.262622	0.355708
OMIM_DISEASE	Bethlem myopathy	0.000574753	COL6A1, COL6A2, COL6A3,	32	3	2194	68.5625	0.849239	0.61172	1.04046
OMIM_DISEASE	Ullrich congenital muscular dystrophy	0.000574753	COL6A1, COL6A2, COL6A3,	32	3	2194	68.5625	0.849239	0.61172	1.04046
INTERPRO	IPR002035:von Willebrand factor, type A	0.00162917	COL6A1, COL6A2, COL12A1, ITGB1, COL6A3,	88	85	14650	9.79278	0.99993	0.471689	3.10607
SMART	SM00327:VWA	0.00699878	COL6A1, COL6A2, COL12A1, ITGB1, COL6A3,	77	86	8573	6.47312	0.985824	0.376813	9.86587
SP_PIR_KEYWORDS	blocked amino end	0.102038	COL6A1, COL6A2, COL6A3,	91	90	14969	5.48315	1	0.861414	81.988
Functional Group 7	Median: 3.9917668965973884E-6
Category	Term	PValue	Genes	List Total	Pop Hits	Pop Total	Fold Enrichment	Bonferroni	Benjamini	FDR
UP_SEQ_FEATURE	domain:VWFC	7.01283e-08	THBS2, COL3A1, COL5A2, FSTL1, COL1A1, ECM2,	77	17	11295	51.7723	0.00126298	0.000180524	0.000151459
INTERPRO	IPR001007:von Willebrand factor, type C	2.82886e-06	THBS2, COL3A1, COL5A2, FSTL1, COL1A1, ECM2,	88	38	14650	26.2859	0.0164683	0.00150844	0.00547424
PIR_SUPERFAMILY	PIRSF002255:collagen alpha 1(I) chain	5.15468e-06	COL3A1, COL1A2, COL5A2, COL1A1,	52	5	6212	95.5692	0.0157967	0.0157967	0.0093117
SMART	SM00214:VWC	1.91474e-05	THBS2, COL3A1, COL5A2, FSTL1, COL1A1, ECM2,	77	38	8573	17.5796	0.0115364	0.00289666	0.028314
Functional Group 8	Median: 2.899691093571873E-5
Category	Term	PValue	Genes	List Total	Pop Hits	Pop Total	Fold Enrichment	Bonferroni	Benjamini	FDR
GOTERM_BP_ALL	GO:0030198~extracellular matrix organization and biogenesis	1.04494e-06	COL5A2, ADAMTS2, COL6A2, LUM, COL12A1, POSTN, COL11A1,	81	55	12954	20.3542	0.00547194	0.000457143	0.00199881
GOTERM_BP_ALL	GO:0043062~extracellular structure organization and biogenesis	2.89969e-05	COL5A2, ADAMTS2, COL6A2, LUM, COL12A1, POSTN, COL11A1,	81	97	12954	11.541	0.141239	0.00947142	0.0554528
GOTERM_BP_ALL	GO:0030199~collagen fibril organization	4.79371e-05	COL5A2, ADAMTS2, LUM, COL12A1,	81	12	12954	53.3086	0.222541	0.0146982	0.0916576
Functional Group 9	Median: 0.006063434473193739
Category	Term	PValue	Genes	List Total	Pop Hits	Pop Total	Fold Enrichment	Bonferroni	Benjamini	FDR
SP_PIR_KEYWORDS	calcium	6.83968e-10	C1S, BMP1, EFEMP2, FBLN2, SULF1, VCAN, CDH11, MMP2, SPARC, THBS2, ITGA5, FBN1, ITGAV, CD248, NID1, FBLN1, PKD2, MRC2, HEG1, EHD2, NID2, RCN3,	91	699	14969	5.17722	7.28425e-07	4.28486e-08	1.08932e-06
GOTERM_MF_ALL	GO:0005509~calcium ion binding	9.94978e-10	BMP1, EFEMP2, FBLN2, SULF1, VCAN, MMP2, CD248, MRC2, EHD2, NID2, C1S, C1R, LTBP2, FSTL1, CDH11, SPARC, THBS2, ITGAV, FBN1, ITGA5, NID1, FBLN1, PKD2, HEG1, RCN3,	90	903	14097	4.33647	2.86155e-06	9.53852e-07	1.78321e-06
GOTERM_MF_ALL	GO:0043169~cation binding	0.00606343	BMP1, EFEMP2, FBLN2, SULF1, ADAMTS2, VCAN, LOXL2, ADAMTS12, MMP2, SNAI2, CD248, NOX4, AEBP1, MRC2, EHD2, NID2, C1S, C1R, LTBP2, LEPRE1, FSTL1, CDH11, SPARC, THBS2, FBN1, ITGAV, ITGA5, ADAM12, TGFB1I1, NID1, FBLN1, PKD2, LOXL1, HEG1, RCN3,	90	3617	14097	1.51567	1	0.688421	10.327
GOTERM_MF_ALL	GO:0046872~metal ion binding	0.0117638	BMP1, EFEMP2, FBLN2, SULF1, ADAMTS2, VCAN, LOXL2, ADAMTS12, MMP2, SNAI2, CD248, NOX4, AEBP1, MRC2, EHD2, NID2, C1S, NUAK1, C1R, LTBP2, LEPRE1, FSTL1, CDH11, SPARC, THBS2, FBN1, ITGAV, ITGA5, ADAM12, TGFB1I1, NID1, FBLN1, PKD2, LOXL1, HEG1, RCN3,	90	3913	14097	1.44104	1	0.849039	19.1101
GOTERM_MF_ALL	GO:0043167~ion binding	0.0161436	BMP1, EFEMP2, FBLN2, SULF1, ADAMTS2, VCAN, LOXL2, ADAMTS12, MMP2, SNAI2, CD248, NOX4, AEBP1, MRC2, EHD2, NID2, C1S, NUAK1, C1R, LTBP2, LEPRE1, FSTL1, CDH11, SPARC, THBS2, FBN1, ITGAV, ITGA5, ADAM12, TGFB1I1, NID1, FBLN1, PKD2, LOXL1, HEG1, RCN3,	90	3993	14097	1.41217	1	0.892358	25.2999
Functional Group 10	Median: 3.5686424231608335E-4
Category	Term	PValue	Genes	List Total	Pop Hits	Pop Total	Fold Enrichment	Bonferroni	Benjamini	FDR
SP_PIR_KEYWORDS	beta-hydroxyasparagine	3.90435e-07	THBS2, C1S, BMP1, C1R, NID1,	91	11	14969	74.7702	0.000415727	2.07904e-05	0.000621824
UP_SEQ_FEATURE	domain:CUB 1	0.000356864	C1S, BMP1, C1R, PCOLCE,	77	21	11295	27.9406	0.998391	0.226854	0.767908
UP_SEQ_FEATURE	domain:CUB 2	0.000356864	C1S, BMP1, C1R, PCOLCE,	77	21	11295	27.9406	0.998391	0.226854	0.767908
INTERPRO	IPR000859:CUB	0.00239748	C1S, BMP1, C1R, PCOLCE,	88	45	14650	14.798	0.999999	0.505647	4.53892
SMART	SM00042:CUB	0.00773247	C1S, BMP1, C1R, PCOLCE,	77	46	8573	9.68154	0.990942	0.375253	10.8458
Functional Group 11	Median: 0.1916335496905718
Category	Term	PValue	Genes	List Total	Pop Hits	Pop Total	Fold Enrichment	Bonferroni	Benjamini	FDR
SP_PIR_KEYWORDS	ehlers-danlos syndrome	8.68137e-10	COL3A1, COL1A2, COL5A2, ADAMTS2, COL1A1, COL5A1,	91	9	14969	109.663	9.24565e-07	5.13647e-08	1.38264e-06
GOTERM_BP_ALL	GO:0008544~epidermis development	0.191634	COL5A2, ADAMTS2, COL1A1,	81	130	12954	3.6906	1	0.999995	98.2913
GOTERM_BP_ALL	GO:0007398~ectoderm development	0.218689	COL5A2, ADAMTS2, COL1A1,	81	142	12954	3.37872	1	0.999999	99.109
Functional Group 12	Median: 4.835687968680504E-4
Category	Term	PValue	Genes	List Total	Pop Hits	Pop Total	Fold Enrichment	Bonferroni	Benjamini	FDR
GOTERM_MF_ALL	GO:0030246~carbohydrate binding	9.49408e-05	THBS2, LGALS1, CD248, FSTL1, VCAN, POSTN, GFPT2, MRC2, COL5A1, FN1,	90	293	14097	5.34585	0.238955	0.053148	0.170017
SP_PIR_KEYWORDS	heparin-binding	0.000404593	THBS2, FSTL1, POSTN, COL5A1, FN1,	91	58	14969	14.1806	0.350127	0.0142633	0.642433
GOTERM_MF_ALL	GO:0005539~glycosaminoglycan binding	0.000440562	THBS2, FSTL1, VCAN, POSTN, COL5A1, FN1,	90	101	14097	9.30495	0.718419	0.146506	0.786643
GOTERM_MF_ALL	GO:0030247~polysaccharide binding	0.000526575	THBS2, FSTL1, VCAN, POSTN, COL5A1, FN1,	90	105	14097	8.95048	0.780154	0.140567	0.93954
GOTERM_MF_ALL	GO:0001871~pattern binding	0.000828469	THBS2, FSTL1, VCAN, POSTN, COL5A1, FN1,	90	116	14097	8.10172	0.907788	0.194826	1.47443
GOTERM_MF_ALL	GO:0008201~heparin binding	0.00155494	THBS2, FSTL1, POSTN, COL5A1, FN1,	90	79	14097	9.9135	0.988615	0.311305	2.75041
Functional Group 13	Median: 0.0019416377909240742
Category	Term	PValue	Genes	List Total	Pop Hits	Pop Total	Fold Enrichment	Bonferroni	Benjamini	FDR
UP_SEQ_FEATURE	compositionally biased region:Cys-rich	6.47871e-05	LTBP2, ADAM12, ADAMTS2, LUM, DCN, ADAMTS12, BGN,	77	103	11295	9.96911	0.688876	0.0628058	0.13983
SP_PIR_KEYWORDS	Proteoglycan	0.000164402	HSPG2, LUM, DCN, VCAN, BGN,	91	46	14969	17.8798	0.160629	0.00646431	0.261514
UP_SEQ_FEATURE	repeat:LRR-T 6	0.00121872	LUM, DCN, BGN,	77	8	11295	55.0081	1	0.476046	2.59935
UP_SEQ_FEATURE	repeat:LRR-T 7	0.00121872	LUM, DCN, BGN,	77	8	11295	55.0081	1	0.476046	2.59935
UP_SEQ_FEATURE	repeat:LRR-S 4	0.00121872	LUM, DCN, BGN,	77	8	11295	55.0081	1	0.476046	2.59935
UP_SEQ_FEATURE	repeat:LRR-T 8	0.00121872	LUM, DCN, BGN,	77	8	11295	55.0081	1	0.476046	2.59935
UP_SEQ_FEATURE	repeat:LRR-T 5	0.00121872	LUM, DCN, BGN,	77	8	11295	55.0081	1	0.476046	2.59935
INTERPRO	IPR000372:Leucine-rich repeat, cysteine-rich flanking region, N-terminal	0.00170099	LRRC15, LUM, DCN, ISLR, BGN,	88	86	14650	9.67891	0.999954	0.464514	3.24086
UP_SEQ_FEATURE	repeat:LRR-S 2	0.00194164	LUM, DCN, BGN,	77	10	11295	44.0065	1	0.565653	4.11063
UP_SEQ_FEATURE	repeat:LRR-S 3	0.00194164	LUM, DCN, BGN,	77	10	11295	44.0065	1	0.565653	4.11063
UP_SEQ_FEATURE	repeat:LRR-T 1	0.00194164	LUM, DCN, BGN,	77	10	11295	44.0065	1	0.565653	4.11063
UP_SEQ_FEATURE	repeat:LRR-T 2	0.00194164	LUM, DCN, BGN,	77	10	11295	44.0065	1	0.565653	4.11063
UP_SEQ_FEATURE	repeat:LRR-T 3	0.00194164	LUM, DCN, BGN,	77	10	11295	44.0065	1	0.565653	4.11063
UP_SEQ_FEATURE	repeat:LRR-T 4	0.00194164	LUM, DCN, BGN,	77	10	11295	44.0065	1	0.565653	4.11063
UP_SEQ_FEATURE	repeat:LRR-S 1	0.00194164	LUM, DCN, BGN,	77	10	11295	44.0065	1	0.565653	4.11063
SMART	SM00013:LRRNT	0.00699878	LRRC15, LUM, DCN, ISLR, BGN,	77	86	8573	6.47312	0.985824	0.376813	9.86587
INTERPRO	IPR001611:Leucine-rich repeat	0.0131931	LRRC15, LUM, DCN, ISLR, ECM2, BGN,	88	236	14650	4.23247	1	0.950134	22.664
SP_PIR_KEYWORDS	leucine-rich repeat	0.0143485	LRRC15, LUM, DCN, ISLR, ECM2, BGN,	91	238	14969	4.14692	1	0.289681	20.5607
INTERPRO	IPR003591:Leucine-rich repeat, typical subtype	0.0338384	LRRC15, LUM, DCN, ISLR,	88	119	14650	5.59587	1	0.996891	48.633
SMART	SM00369:LRR_TYP	0.0885658	LRRC15, LUM, DCN, ISLR,	77	119	8573	3.74244	1	0.948066	74.6275
Functional Group 14	Median: 0.002340472451919419
Category	Term	PValue	Genes	List Total	Pop Hits	Pop Total	Fold Enrichment	Bonferroni	Benjamini	FDR
INTERPRO	IPR013320:Concanavalin A-like lectin/glucanase, subgroup	0.00102293	HSPG2, THBS2, LGALS1, LAMA4, COL5A1,	88	75	14650	11.0985	0.99754	0.348919	1.9611
INTERPRO	IPR012680:Laminin G, subdomain 2	0.00196461	HSPG2, LAMA4, COL5A1, COL11A1,	88	42	14650	15.855	0.99999	0.492894	3.73413
INTERPRO	IPR001791:Laminin G	0.00271634	HSPG2, LAMA4, COL5A1, COL11A1,	88	47	14650	14.1683	1	0.53248	5.12765
SMART	SM00282:LamG	0.00820772	HSPG2, LAMA4, COL5A1, COL11A1,	77	47	8573	9.47555	0.993224	0.36494	11.4752
Functional Group 15	Median: 0.008448900253417912
Category	Term	PValue	Genes	List Total	Pop Hits	Pop Total	Fold Enrichment	Bonferroni	Benjamini	FDR
SP_PIR_KEYWORDS	basement membrane	1.05477e-06	LAMB1, HSPG2, SPARC, LAMA4, NID1, NID2,	91	31	14969	31.8376	0.0011227	5.10591e-05	0.00167987
UP_SEQ_FEATURE	domain:Laminin EGF-like 3	0.00443286	LAMB1, HSPG2, LAMA4,	77	15	11295	29.3377	1	0.837909	9.14916
UP_SEQ_FEATURE	domain:Laminin EGF-like 2	0.00709479	LAMB1, HSPG2, LAMA4,	77	19	11295	23.1613	1	0.93854	14.2535
SP_PIR_KEYWORDS	laminin egf-like domain	0.00980301	LAMB1, HSPG2, LAMA4,	91	25	14969	19.7393	0.999972	0.216507	14.5209
INTERPRO	IPR002049:EGF-like, laminin	0.0246085	LAMB1, HSPG2, LAMA4,	88	41	14650	12.1813	1	0.986455	38.2564
SMART	SM00180:EGF_Lam	0.0531692	LAMB1, HSPG2, LAMA4,	77	42	8573	7.95269	1	0.873725	55.4258
Functional Group 16	Median: 0.003541023418335729
Category	Term	PValue	Genes	List Total	Pop Hits	Pop Total	Fold Enrichment	Bonferroni	Benjamini	FDR
GOTERM_MF_ALL	GO:0005178~integrin binding	0.000181497	THY1, ITGA5, TGFBI, COL16A1, ECM2,	90	45	14097	17.4037	0.406686	0.0833278	0.324781
GOTERM_MF_ALL	GO:0032403~protein complex binding	0.00354102	THY1, ITGA5, TGFBI, COL16A1, ECM2,	90	99	14097	7.91077	0.999963	0.517473	6.15964
GOTERM_MF_ALL	GO:0005102~receptor binding	0.0414174	BMP1, THY1, ITGA5, LAMA4, TGFBI, INHBA, TGFB1I1, C3, COL16A1, ECM2,	90	733	14097	2.13688	1	0.993711	53.1442
Functional Group 17	Median: 0.004727453483039648
Category	Term	PValue	Genes	List Total	Pop Hits	Pop Total	Fold Enrichment	Bonferroni	Benjamini	FDR
GOTERM_BP_ALL	GO:0009605~response to external stimulus	0.000118926	SERPING1, C1S, C1R, EFEMP2, C3, FN1, FBN1, IL1R1, NOX4, INHBA, COL1A1, IGFBP4, PKD2, PMP22,	81	631	12954	3.54828	0.464482	0.0341006	0.227246
SP_PIR_KEYWORDS	complement pathway	0.000553775	C1S, SERPING1, C1R, C3,	91	27	14969	24.3696	0.445636	0.0188502	0.878335
GOTERM_BP_ALL	GO:0006958~complement activation, classical pathway	0.000596175	C1S, SERPING1, C1R, C3,	81	27	12954	23.6927	0.956345	0.14493	1.13426
SP_PIR_KEYWORDS	acute phase	0.00068581	C1S, C1R, C3, FN1,	91	29	14969	22.6889	0.518398	0.0225738	1.08668
GOTERM_BP_ALL	GO:0002455~humoral immune response mediated by circulating immunoglobulin	0.000738172	C1S, SERPING1, C1R, C3,	81	29	12954	22.0587	0.979299	0.168602	1.40262
GOTERM_BP_ALL	GO:0002253~activation of immune response	0.000769448	C1S, SERPING1, THY1, C1R, C3,	81	67	12954	11.9348	0.982436	0.161161	1.46163
GOTERM_BP_ALL	GO:0002526~acute inflammatory response	0.00100897	C1S, SERPING1, C1R, C3, FN1,	81	72	12954	11.106	0.995012	0.198176	1.91249
GOTERM_BP_ALL	GO:0009611~response to wounding	0.00115518	C1S, SERPING1, C1R, IL1R1, FBN1, EFEMP2, NOX4, IGFBP4, C3, FN1,	81	423	12954	3.78075	0.997687	0.215551	2.18672
GOTERM_BP_ALL	GO:0002541~activation of plasma proteins during acute inflammatory response	0.00128746	C1S, SERPING1, C1R, C3,	81	35	12954	18.2772	0.998846	0.229091	2.43421
GOTERM_BP_ALL	GO:0006956~complement activation	0.00128746	C1S, SERPING1, C1R, C3,	81	35	12954	18.2772	0.998846	0.229091	2.43421
GOTERM_BP_ALL	GO:0050778~positive regulation of immune response	0.00171222	C1S, SERPING1, THY1, C1R, C3,	81	83	12954	9.63409	0.999876	0.26677	3.22492
GOTERM_BP_ALL	GO:0002684~positive regulation of immune system process	0.00178949	C1S, SERPING1, THY1, C1R, C3,	81	84	12954	9.5194	0.999918	0.269116	3.3681
GOTERM_BP_ALL	GO:0006954~inflammatory response	0.00245131	C1S, SERPING1, C1R, IL1R1, NOX4, IGFBP4, C3, FN1,	81	299	12954	4.27895	0.999997	0.340142	4.5863
SP_PIR_KEYWORDS	innate immunity	0.00281504	C1S, SERPING1, C1R, C3,	91	47	14969	13.9995	0.950324	0.0822023	4.3904
BIOCARTA	h_classicPathway:Classical Complement Pathway	0.00287814	C1S, C1R, C3,	12	11	1423	32.3409	0.608099	0.608099	3.82358
GOTERM_BP_ALL	GO:0050776~regulation of immune response	0.00313912	C1S, SERPING1, THY1, C1R, C3,	81	98	12954	8.15949	1	0.403049	5.83689
GOTERM_BP_ALL	GO:0002682~regulation of immune system process	0.00337611	C1S, SERPING1, THY1, C1R, C3,	81	100	12954	7.9963	1	0.416155	6.26418
GOTERM_BP_ALL	GO:0045087~innate immune response	0.00362501	C1S, SERPING1, C1R, IL1R1, C3,	81	102	12954	7.83951	1	0.420068	6.71098
GOTERM_BP_ALL	GO:0051240~positive regulation of multicellular organismal process	0.0041597	C1S, SERPING1, THY1, C1R, C3,	81	106	12954	7.54368	1	0.455563	7.66396
GOTERM_BP_ALL	GO:0016064~immunoglobulin mediated immune response	0.0044858	C1S, SERPING1, C1R, C3,	81	54	12954	11.8464	1	0.471679	8.24062
GOTERM_BP_ALL	GO:0019724~B cell mediated immunity	0.00496911	C1S, SERPING1, C1R, C3,	81	56	12954	11.4233	1	0.497603	9.08904
BIOCARTA	h_compPathway:Complement Pathway	0.00614814	C1S, C1R, C3,	12	16	1423	22.2344	0.865247	0.632913	8.00322
GOTERM_BP_ALL	GO:0006952~defense response	0.0068976	C1S, SERPING1, C1R, IL1R1, NOX4, INHBA, IGFBP4, ITGB1, C3, FN1,	81	553	12954	2.89197	1	0.579096	12.4009
GOTERM_BP_ALL	GO:0002449~lymphocyte mediated immunity	0.0107355	C1S, SERPING1, C1R, C3,	81	74	12954	8.64464	1	0.724207	18.6546
GOTERM_BP_ALL	GO:0006959~humoral immune response	0.0107355	C1S, SERPING1, C1R, C3,	81	74	12954	8.64464	1	0.724207	18.6546
GOTERM_BP_ALL	GO:0002250~adaptive immune response	0.013253	C1S, SERPING1, C1R, C3,	81	80	12954	7.9963	1	0.781938	22.5245
GOTERM_BP_ALL	GO:0002443~leukocyte mediated immunity	0.013253	C1S, SERPING1, C1R, C3,	81	80	12954	7.9963	1	0.781938	22.5245
GOTERM_BP_ALL	GO:0002460~adaptive immune response based on somatic recombination of immune receptors built from immunoglobulin superfamily domains	0.013253	C1S, SERPING1, C1R, C3,	81	80	12954	7.9963	1	0.781938	22.5245
KEGG_PATHWAY	hsa04610:Complement and coagulation cascades	0.0138415	C1S, SERPING1, C1R, C3,	32	68	4126	7.58456	0.960034	0.474783	16.3741
SP_PIR_KEYWORDS	homodimer	0.0159721	C1S, C1R, INHBA, PDGFRB,	91	88	14969	7.47702	1	0.311179	22.6194
SP_PIR_KEYWORDS	plasma	0.0169537	C1S, C1R, C3, FN1,	91	90	14969	7.31087	1	0.315718	23.8396
GOTERM_BP_ALL	GO:0002252~immune effector process	0.0334419	C1S, SERPING1, C1R, C3,	81	114	12954	5.61144	1	0.95155	47.8289
GOTERM_BP_ALL	GO:0051239~regulation of multicellular organismal process	0.0339238	C1S, SERPING1, THY1, C1R, INHBA, C3,	81	291	12954	3.29744	1	0.951219	48.3242
SP_PIR_KEYWORDS	serine proteinase	0.0350225	C1S, C1R, C3,	91	49	14969	10.0711	1	0.518163	43.3222
GOTERM_BP_ALL	GO:0006950~response to stress	0.0520359	C1S, SERPING1, SERPINH1, C1R, IL1R1, FBN1, EFEMP2, NOX4, COL1A1, IGFBP4, C3, FN1,	81	1033	12954	1.8578	1	0.985759	64.0202
SP_PIR_KEYWORDS	immune response	0.0578269	C1S, SERPING1, C1R, C3,	91	146	14969	4.5067	1	0.677878	61.2749
GOTERM_BP_ALL	GO:0050896~response to stimulus	0.107716	C1S, SERPINH1, SERPING1, C1R, EFEMP2, ITGB1, C3, FN1, THY1, ITGA5, FBN1, SNAI2, IL1R1, TGFBI, NOX4, INHBA, COL1A1, PKD2, IGFBP4, PMP22,	81	2304	12954	1.38825	1	0.999535	88.697
GOTERM_BP_ALL	GO:0048518~positive regulation of biological process	0.234484	LAMB1, C1S, SERPING1, THY1, C1R, LGALS1, INHBA, TGFB1I1, SERPINF1, C3,	81	1097	12954	1.45785	1	1	99.3972
GOTERM_BP_ALL	GO:0006955~immune response	0.336781	C1S, SERPING1, THY1, C1R, IL1R1, C3,	81	620	12954	1.54767	1	1	99.9612
GOTERM_BP_ALL	GO:0002376~immune system process	0.406821	C1S, SERPING1, THY1, C1R, IL1R1, INHBA, C3,	81	830	12954	1.34877	1	1	99.9954
Functional Group 18	Median: 0.021490032954031783
Category	Term	PValue	Genes	List Total	Pop Hits	Pop Total	Fold Enrichment	Bonferroni	Benjamini	FDR
GOTERM_BP_ALL	GO:0009888~tissue development	0.000738992	SPARC, BMP1, SNAI2, COL5A2, ADAMTS2, POSTN, COL1A1, CDH11, COL11A1,	81	317	12954	4.54048	0.979388	0.161759	1.40417
GOTERM_BP_ALL	GO:0001503~ossification	0.02149	SPARC, BMP1, COL1A1, CDH11,	81	96	12954	6.66358	1	0.893195	34.0028
GOTERM_BP_ALL	GO:0031214~biomineral formation	0.02149	SPARC, BMP1, COL1A1, CDH11,	81	96	12954	6.66358	1	0.893195	34.0028
GOTERM_BP_ALL	GO:0046849~bone remodeling	0.026451	SPARC, BMP1, COL1A1, CDH11,	81	104	12954	6.151	1	0.929766	40.1174
GOTERM_BP_ALL	GO:0048771~tissue remodeling	0.0341889	SPARC, BMP1, COL1A1, CDH11,	81	115	12954	5.56264	1	0.94994	48.5948
Functional Group 19	Median: 0.03328567211126582
Category	Term	PValue	Genes	List Total	Pop Hits	Pop Total	Fold Enrichment	Bonferroni	Benjamini	FDR
UP_SEQ_FEATURE	propeptide:N-terminal propeptide	2.89963e-06	COL3A1, COL1A2, COL1A1, COL11A1,	77	5	11295	117.351	0.0509125	0.0052118	0.00626225
GOTERM_BP_ALL	GO:0050954~sensory perception of mechanical stimulus	0.00142012	SNAI2, COL1A2, COL1A1, PKD2, PMP22, COL11A1,	81	134	12954	7.16086	0.999426	0.233954	2.68183
SP_PIR_KEYWORDS	deafness	0.00266397	SNAI2, COL1A2, COL1A1, PMP22, COL11A1,	91	96	14969	8.56742	0.941628	0.0801607	4.15945
GOTERM_BP_ALL	GO:0009612~response to mechanical stimulus	0.00601651	COL1A1, PKD2, PMP22,	81	19	12954	25.2515	1	0.55626	10.9022
GOTERM_BP_ALL	GO:0007605~sensory perception of sound	0.00920643	SNAI2, COL1A2, COL1A1, PMP22, COL11A1,	81	133	12954	6.01225	1	0.676793	16.2156
GOTERM_BP_ALL	GO:0007600~sensory perception	0.0332857	SNAI2, TGFBI, COL1A2, LUM, COL1A1, PKD2, PMP22, COL11A1,	81	496	12954	2.57945	1	0.953337	47.6673
GOTERM_BP_ALL	GO:0009628~response to abiotic stimulus	0.0890963	SNAI2, COL1A1, PKD2, PMP22,	81	171	12954	3.74096	1	0.998277	83.2212
GOTERM_BP_ALL	GO:0003008~system process	0.136689	COL3A1, SERPING1, CALD1, SNAI2, TGFBI, COL1A2, LUM, COL1A1, PKD2, PMP22, COL11A1,	81	1096	12954	1.6051	1	0.999898	93.9888
GOTERM_BP_ALL	GO:0050877~neurological system process	0.244928	SNAI2, TGFBI, COL1A2, LUM, COL1A1, PKD2, PMP22, COL11A1,	81	823	12954	1.55457	1	1	99.5365
GOTERM_BP_ALL	GO:0050953~sensory perception of light stimulus	0.373245	TGFBI, LUM, COL11A1,	81	210	12954	2.28466	1	1	99.9869
GOTERM_BP_ALL	GO:0007601~visual perception	0.373245	TGFBI, LUM, COL11A1,	81	210	12954	2.28466	1	1	99.9869
Functional Group 20	Median: 0.021339984252318398
Category	Term	PValue	Genes	List Total	Pop Hits	Pop Total	Fold Enrichment	Bonferroni	Benjamini	FDR
UP_SEQ_FEATURE	domain:Kazal-like	0.00504414	SPARC, IGFBP7, FSTL1,	77	16	11295	27.5041	1	0.868022	10.3463
INTERPRO	IPR002350:Proteinase inhibitor I1, Kazal	0.02134	SPARC, IGFBP7, FSTL1,	88	38	14650	13.1429	1	0.978442	34.1269
SMART	SM00280:KAZAL	0.046538	SPARC, IGFBP7, FSTL1,	77	39	8573	8.56444	1	0.872904	50.5791
Functional Group 21	Median: 0.021813319067174555
Category	Term	PValue	Genes	List Total	Pop Hits	Pop Total	Fold Enrichment	Bonferroni	Benjamini	FDR
UP_SEQ_FEATURE	domain:TSP type-1 3	0.0112056	THBS2, ADAMTS2, ADAMTS12,	77	24	11295	18.336	1	0.98671	21.6024
INTERPRO	IPR008085:Thrombospondin, subtype 1	0.0163368	THBS2, ADAMTS2, ADAMTS12,	88	33	14650	15.1343	1	0.968355	27.2949
UP_SEQ_FEATURE	domain:TSP type-1 2	0.0218133	THBS2, ADAMTS2, ADAMTS12,	77	34	11295	12.9431	1	0.999587	37.8938
UP_SEQ_FEATURE	domain:TSP type-1 1	0.0218133	THBS2, ADAMTS2, ADAMTS12,	77	34	11295	12.9431	1	0.999587	37.8938
INTERPRO	IPR000884:Thrombospondin, type I	0.0539212	THBS2, ADAMTS2, ADAMTS12,	88	63	14650	7.92749	1	0.999707	65.7905
SMART	SM00209:TSP1	0.112985	THBS2, ADAMTS2, ADAMTS12,	77	65	8573	5.13866	1	0.973557	83.0201
Functional Group 22	Median: 0.020294120090979487
Category	Term	PValue	Genes	List Total	Pop Hits	Pop Total	Fold Enrichment	Bonferroni	Benjamini	FDR
GOTERM_MF_ALL	GO:0004866~endopeptidase inhibitor activity	0.0115847	SERPING1, SERPINH1, SERPINF1, COL6A3, C3,	90	139	14097	5.63429	1	0.860724	18.847
GOTERM_MF_ALL	GO:0030414~protease inhibitor activity	0.012158	SERPING1, SERPINH1, SERPINF1, COL6A3, C3,	90	141	14097	5.55437	1	0.843017	19.6865
GOTERM_MF_ALL	GO:0004867~serine-type endopeptidase inhibitor activity	0.0192623	SERPING1, SERPINH1, SERPINF1, COL6A3,	90	90	14097	6.96148	1	0.921344	29.4316
INTERPRO	IPR000215:Protease inhibitor I4, serpin	0.0202941	SERPING1, SERPINH1, SERPINF1,	88	37	14650	13.4982	1	0.981898	32.7511
SMART	SM00093:SERPIN	0.042302	SERPING1, SERPINH1, SERPINF1,	77	37	8573	9.02738	1	0.866659	47.2305
GOTERM_MF_ALL	GO:0004857~enzyme inhibitor activity	0.0778	SERPING1, SERPINH1, SERPINF1, COL6A3, C3,	90	255	14097	3.07124	1	0.999871	76.5797
GOTERM_MF_ALL	GO:0030234~enzyme regulator activity	0.356592	SERPING1, THY1, SERPINH1, FBLN1, SERPINF1, COL6A3, C3,	90	768	14097	1.42765	1	1	99.963
Functional Group 23	Median: 0.040875849809685845
Category	Term	PValue	Genes	List Total	Pop Hits	Pop Total	Fold Enrichment	Bonferroni	Benjamini	FDR
SP_PIR_KEYWORDS	sushi	0.0363418	C1S, C1R, VCAN,	91	50	14969	9.86967	1	0.518134	44.5438
INTERPRO	IPR000436:Sushi/SCR/CCP	0.0408758	C1S, C1R, VCAN,	88	54	14650	9.24874	1	0.998415	55.4094
SMART	SM00032:CCP	0.0826267	C1S, C1R, VCAN,	77	54	8573	6.18543	1	0.945166	72.0694
Functional Group 24	Median: 0.03234580944384768
Category	Term	PValue	Genes	List Total	Pop Hits	Pop Total	Fold Enrichment	Bonferroni	Benjamini	FDR
UP_SEQ_FEATURE	compositionally biased region:Cys-rich	6.47871e-05	LTBP2, ADAM12, ADAMTS2, LUM, DCN, ADAMTS12, BGN,	77	103	11295	9.96911	0.688876	0.0628058	0.13983
GOTERM_MF_ALL	GO:0004222~metalloendopeptidase activity	0.000526575	BMP1, ADAM12, ADAMTS2, FAP, ADAMTS12, MMP2,	90	105	14097	8.95048	0.780154	0.140567	0.93954
INTERPRO	IPR006025:Peptidase M, neutral zinc metallopeptidases, zinc-binding site	0.00217867	BMP1, ADAM12, ADAMTS2, ADAMTS12, MMP2,	88	92	14650	9.04768	0.999997	0.508976	4.13291
GOTERM_MF_ALL	GO:0004175~endopeptidase activity	0.00291397	C1S, BMP1, C1R, CTSK, ADAM12, ADAMTS2, FAP, ADAMTS12, MMP2,	90	384	14097	3.67109	0.999774	0.475653	5.09565
SP_PIR_KEYWORDS	protease	0.00343385	C1S, BMP1, C1R, CTSK, ADAM12, ADAMTS2, FAP, ADAMTS12, MMP2,	91	414	14969	3.57597	0.974353	0.0942657	5.33097
GOTERM_BP_ALL	GO:0006508~proteolysis	0.0034917	C1S, BMP1, SERPING1, C1R, CTSK, ADAM12, ADAMTS2, FAP, AEBP1, ADAMTS12, MMP2, C3,	81	695	12954	2.76131	1	0.417372	6.47193
SP_PIR_KEYWORDS	Zymogen	0.00575333	BMP1, CTSK, ADAM12, ADAMTS2, ADAMTS12, MMP2,	91	190	14969	5.19456	0.997856	0.142406	8.77991
SP_PIR_KEYWORDS	metalloprotease	0.00866854	BMP1, ADAM12, ADAMTS2, ADAMTS12, MMP2,	91	134	14969	6.13785	0.999906	0.198097	12.9477
GOTERM_MF_ALL	GO:0008233~peptidase activity	0.0122707	C1S, BMP1, C1R, CTSK, ADAM12, ADAMTS2, FAP, AEBP1, ADAMTS12, MMP2,	90	592	14097	2.64583	1	0.83059	19.8505
INTERPRO	IPR002870:Peptidase M12B, propeptide	0.0192706	ADAM12, ADAMTS2, ADAMTS12,	88	36	14650	13.8731	1	0.980527	31.3784
INTERPRO	IPR001590:Peptidase M12B, ADAM/reprolysin	0.02134	ADAM12, ADAMTS2, ADAMTS12,	88	38	14650	13.1429	1	0.978442	34.1269
INTERPRO	IPR001762:Blood coagulation inhibitor, Disintegrin	0.02134	ADAM12, ADAMTS2, ADAMTS12,	88	38	14650	13.1429	1	0.978442	34.1269
UP_SEQ_FEATURE	domain:Disintegrin	0.0255636	ADAM12, ADAMTS2, ADAMTS12,	77	37	11295	11.8936	1	0.99985	42.8383
UP_SEQ_FEATURE	domain:Peptidase M12B	0.0255636	ADAM12, ADAMTS2, ADAMTS12,	77	37	11295	11.8936	1	0.99985	42.8383
UP_SEQ_FEATURE	metal ion-binding site:Zinc (catalytic)	0.0312696	BMP1, ADAM12, ADAMTS2, ADAMTS12,	77	102	11295	5.75248	1	0.99997	49.6477
UP_SEQ_FEATURE	short sequence motif:Cysteine switch	0.0323458	ADAM12, ADAMTS12, MMP2,	77	42	11295	10.4777	1	0.999975	50.8421
SMART	SM00050:DISIN	0.046538	ADAM12, ADAMTS2, ADAMTS12,	77	39	8573	8.56444	1	0.872904	50.5791
GOTERM_BP_ALL	GO:0019538~protein metabolic process	0.190644	SERPING1, BMP1, SULF1, ADAMTS2, LOXL2, ADAMTS12, C3, MMP2, COPZ2, THY1, AEBP1, NID2, SERPINH1, C1S, NUAK1, C1R, LEPRE1, FAP, PDGFRB, PTRF, CTSK, ADAM12, INHBA, NID1, LOXL1,	81	3260	12954	1.22643	1	0.999995	98.2508
GOTERM_BP_ALL	GO:0044267~cellular protein metabolic process	0.24019	C1S, BMP1, SERPINH1, SERPING1, C1R, NUAK1, SULF1, ADAMTS2, FAP, LOXL2, ADAMTS12, PDGFRB, MMP2, C3, PTRF, THY1, CTSK, ADAM12, INHBA, NID1, AEBP1, LOXL1, NID2,	81	3056	12954	1.20363	1	1	99.4776
GOTERM_BP_ALL	GO:0044260~cellular macromolecule metabolic process	0.265064	C1S, BMP1, SERPINH1, SERPING1, C1R, NUAK1, SULF1, ADAMTS2, FAP, LOXL2, ADAMTS12, PDGFRB, MMP2, C3, PTRF, THY1, CTSK, ADAM12, INHBA, NID1, AEBP1, LOXL1, NID2,	81	3103	12954	1.1854	1	1	99.7236
SP_PIR_KEYWORDS	hydrolase	0.265747	C1S, BMP1, C1R, CTSK, ADAM12, SULF1, ADAMTS2, FAP, ADAMTS12, MMP2, C3,	91	1316	14969	1.37495	1	0.995039	99.2699
GOTERM_MF_ALL	GO:0016787~hydrolase activity	0.792857	C1S, BMP1, C1R, CTSK, ADAM12, SULF1, ADAMTS2, FAP, AEBP1, ADAMTS12, MMP2, EHD2,	90	2102	14097	0.894196	1	1	100
GOTERM_MF_ALL	GO:0046914~transition metal ion binding	0.86352	BMP1, LEPRE1, ADAMTS2, LOXL2, ADAMTS12, MMP2, SPARC, FBN1, SNAI2, NOX4, ADAM12, TGFB1I1, AEBP1, LOXL1,	90	2610	14097	0.840179	1	1	100
SP_PIR_KEYWORDS	metal-binding	0.900657	C1S, BMP1, SNAI2, NUAK1, ADAM12, LEPRE1, SULF1, ADAMTS2, LOXL2, ADAMTS12, LOXL1, MMP2,	91	2485	14969	0.79434	1	1	100
GOTERM_MF_ALL	GO:0008270~zinc ion binding	0.972275	BMP1, SNAI2, FBN1, ADAM12, ADAMTS2, TGFB1I1, AEBP1, ADAMTS12, MMP2,	90	2161	14097	0.652337	1	1	100
GOTERM_BP_ALL	GO:0043170~macromolecule metabolic process	0.98646	SERPING1, BMP1, SULF1, ADAMTS2, LOXL2, PRRX1, ADAMTS12, C3, MMP2, COPZ2, THY1, SNAI2, AEBP1, GLT8D2, NID2, C1S, SERPINH1, NUAK1, C1R, LEPRE1, FAP, GFPT2, PDGFRB, PTRF, CTSK, ADAM12, INHBA, TGFB1I1, NID1, IGFBP4, LOXL1,	81	6364	12954	0.779023	1	1	100
SP_PIR_KEYWORDS	zinc	0.991485	BMP1, SNAI2, ADAM12, ADAMTS2, ADAMTS12, MMP2,	91	1881	14969	0.524703	1	1	100
GOTERM_MF_ALL	GO:0003824~catalytic activity	0.991945	C1S, BMP1, C1R, NUAK1, NNMT, LEPRE1, SULF1, ADAMTS2, PRKCDBP, FAP, GFPT2, LOXL2, ADAMTS12, PDGFRB, MMP2, FN1, CTSK, ADAM12, NOX4, AEBP1, GLT8D2, LOXL1, EHD2,	90	5083	14097	0.708748	1	1	100
GOTERM_BP_ALL	GO:0044238~primary metabolic process	0.999524	SERPING1, BMP1, SULF1, ADAMTS2, LOXL2, PRRX1, ADAMTS12, C3, MMP2, COPZ2, THY1, SNAI2, AEBP1, GLT8D2, NID2, C1S, SERPINH1, NUAK1, C1R, LEPRE1, FAP, GFPT2, PDGFRB, RARRES2, PTRF, CTSK, ADAM12, INHBA, TGFB1I1, NID1, IGFBP4, LOXL1,	81	7314	12954	0.699703	1	1	100
GOTERM_BP_ALL	GO:0044237~cellular metabolic process	0.999899	SERPING1, BMP1, SULF1, ADAMTS2, LOXL2, PRRX1, ADAMTS12, C3, MMP2, THY1, SNAI2, NOX4, AEBP1, NID2, SERPINH1, C1S, NUAK1, C1R, FAP, GFPT2, PDGFRB, RARRES2, PTRF, CTSK, ADAM12, INHBA, TGFB1I1, NID1, IGFBP4, LOXL1,	81	7285	12954	0.658583	1	1	100
GOTERM_BP_ALL	GO:0008152~metabolic process	0.999948	BMP1, SERPING1, SULF1, ADAMTS2, PRRX1, LOXL2, ADAMTS12, C3, MMP2, COPZ2, THY1, SNAI2, NOX4, AEBP1, GLT8D2, NID2, C1S, SERPINH1, NUAK1, C1R, LEPRE1, FAP, GFPT2, PDGFRB, RARRES2, FN1, PTRF, CTSK, ADAM12, INHBA, TGFB1I1, NID1, IGFBP4, LOXL1,	81	8031	12954	0.677062	1	1	100
Functional Group 25	Median: 0.030422082016370977
Category	Term	PValue	Genes	List Total	Pop Hits	Pop Total	Fold Enrichment	Bonferroni	Benjamini	FDR
GOTERM_BP_ALL	GO:0001568~blood vessel development	0.0289347	THY1, ITGAV, LAMA4, SERPINF1, MMP2,	81	188	12954	4.25335	1	0.939386	42.9732
GOTERM_BP_ALL	GO:0001944~vasculature development	0.0304221	THY1, ITGAV, LAMA4, SERPINF1, MMP2,	81	191	12954	4.18654	1	0.941929	44.621
GOTERM_BP_ALL	GO:0050793~regulation of developmental process	0.202318	THY1, LAMA4, INHBA, SERPINF1,	81	251	12954	2.54862	1	0.999997	98.6753
Functional Group 26	Median: 0.06436254091592561
Category	Term	PValue	Genes	List Total	Pop Hits	Pop Total	Fold Enrichment	Bonferroni	Benjamini	FDR
GOTERM_BP_ALL	GO:0051674~localization of cell	0.0397498	LAMB1, THY1, CALD1, LAMA4, ITGB1, VIM, FN1,	81	407	12954	2.75057	1	0.965978	53.9705
GOTERM_BP_ALL	GO:0006928~cell motility	0.0397498	LAMB1, THY1, CALD1, LAMA4, ITGB1, VIM, FN1,	81	407	12954	2.75057	1	0.965978	53.9705
GOTERM_BP_ALL	GO:0030334~regulation of cell migration	0.0498431	LAMB1, THY1, LAMA4,	81	58	12954	8.27203	1	0.983923	62.3943
GOTERM_BP_ALL	GO:0051270~regulation of cell motility	0.0643625	LAMB1, THY1, LAMA4,	81	67	12954	7.16086	1	0.994126	71.9892
GOTERM_BP_ALL	GO:0040012~regulation of locomotion	0.0712194	LAMB1, THY1, LAMA4,	81	71	12954	6.75743	1	0.996082	75.6656
GOTERM_BP_ALL	GO:0040011~locomotion	0.0729695	LAMB1, THY1, LAMA4,	81	72	12954	6.66358	1	0.996316	76.5279
GOTERM_BP_ALL	GO:0016477~cell migration	0.0770304	LAMB1, THY1, LAMA4, ITGB1, FN1,	81	260	12954	3.0755	1	0.997109	78.4186
Functional Group 27	Median: 0.09699312603755408
Category	Term	PValue	Genes	List Total	Pop Hits	Pop Total	Fold Enrichment	Bonferroni	Benjamini	FDR
UP_SEQ_FEATURE	domain:EF-hand	0.0121273	SPARC, PKD2, EHD2,	77	25	11295	17.6026	1	0.989754	23.1658
INTERPRO	IPR002048:Calcium-binding EF-hand	0.0499373	SPARC, FSTL1, PKD2, EHD2, RCN3,	88	233	14650	3.57247	1	0.999552	62.8923
INTERPRO	IPR011992:EF-Hand type	0.144049	SPARC, PKD2, EHD2, RCN3,	88	221	14650	3.01316	1	1	95.071
SMART	SM00054:EFh	0.151668	SPARC, FSTL1, PKD2, EHD2, RCN3,	77	233	8573	2.38922	1	0.991318	91.2192
Functional Group 28	Median: 0.06527356758999582
Category	Term	PValue	Genes	List Total	Pop Hits	Pop Total	Fold Enrichment	Bonferroni	Benjamini	FDR
GOTERM_MF_ALL	GO:0005529~sugar binding	0.0266443	LGALS1, CD248, VCAN, GFPT2, MRC2,	90	179	14097	4.37523	1	0.965846	38.3686
SP_PIR_KEYWORDS	lectin	0.0504442	LGALS1, CD248, VCAN, MRC2,	91	138	14969	4.76796	1	0.632959	56.149
INTERPRO	IPR001304:C-type lectin	0.0801029	CD248, VCAN, MRC2,	88	79	14650	6.32192	1	0.999994	80.126
SMART	SM00034:CLECT	0.154952	CD248, VCAN, MRC2,	77	79	8573	4.22801	1	0.990319	91.7087
Functional Group 29	Median: 0.11201266415929607
Category	Term	PValue	Genes	List Total	Pop Hits	Pop Total	Fold Enrichment	Bonferroni	Benjamini	FDR
INTERPRO	IPR007110:Immunoglobulin-like	0.0117959	HSPG2, IGFBP7, THY1, IL1R1, VCAN, ISLR, PDGFRB, PALLD,	88	416	14650	3.20149	1	0.938341	20.5173
INTERPRO	IPR013098:Immunoglobulin I-set	0.0352919	HSPG2, IGFBP7, ISLR, PALLD,	88	121	14650	5.50338	1	0.997145	50.108
SP_PIR_KEYWORDS	immunoglobulin domain	0.0362557	HSPG2, IGFBP7, THY1, IL1R1, VCAN, ISLR, PDGFRB,	91	408	14969	2.82221	1	0.523872	44.4649
SMART	SM00409:IG	0.0645899	HSPG2, IGFBP7, THY1, IL1R1, VCAN, PDGFRB, MXRA5,	77	321	8573	2.42792	1	0.907465	62.7489
INTERPRO	IPR003598:Immunoglobulin subtype 2	0.0905666	HSPG2, ISLR, PDGFRB, PALLD,	88	179	14650	3.72016	1	0.999998	84.0729
INTERPRO	IPR003599:Immunoglobulin subtype	0.107905	IGFBP7, THY1, IL1R1, VCAN, PDGFRB,	88	305	14650	2.72914	1	1	89.0261
INTERPRO	IPR013151:Immunoglobulin	0.116121	HSPG2, THY1, IL1R1, PDGFRB,	88	200	14650	3.32955	1	1	90.8251
UP_SEQ_FEATURE	domain:Ig-like C2-type 3	0.134036	HSPG2, IL1R1, PDGFRB,	77	95	11295	4.63226	1	1	95.5315
INTERPRO	IPR013783:Immunoglobulin-like fold	0.136389	HSPG2, IL1R1, VCAN, ISLR, PDGFRB, PALLD,	88	458	14650	2.18092	1	1	94.1436
SMART	SM00408:IGc2	0.225545	HSPG2, ISLR, PDGFRB, PALLD,	77	185	8573	2.4073	1	0.998425	97.7179
UP_SEQ_FEATURE	domain:Ig-like C2-type 2	0.237708	HSPG2, IL1R1, PDGFRB,	77	138	11295	3.18888	1	1	99.7155
UP_SEQ_FEATURE	domain:Ig-like C2-type 1	0.237708	HSPG2, IL1R1, PDGFRB,	77	138	11295	3.18888	1	1	99.7155
Functional Group 30	Median: 0.10770425374107812
Category	Term	PValue	Genes	List Total	Pop Hits	Pop Total	Fold Enrichment	Bonferroni	Benjamini	FDR
SP_PIR_KEYWORDS	heterodimer	0.000240738	ITGA5, ITGAV, INHBA, ITGB1, PDGFRB, FN1,	91	93	14969	10.6125	0.226181	0.008803	0.382724
GOTERM_BP_ALL	GO:0007229~integrin-mediated signaling pathway	0.0066027	ITGA5, ITGAV, ITGB1, COL16A1,	81	62	12954	10.3178	1	0.571915	11.902
GOTERM_CC_ALL	GO:0008305~integrin complex	0.0161926	ITGA5, ITGAV, ITGB1,	93	29	13658	15.1924	0.999999	0.724643	22.3776
SP_PIR_KEYWORDS	Integrin	0.0207734	ITGA5, ITGAV, ITGB1,	91	37	14969	13.3374	1	0.36635	28.4184
SP_PIR_KEYWORDS	host-virus interaction	0.0280744	ITGA5, ITGAV, FBLN1, ITGB1, VIM,	91	191	14969	4.30614	1	0.454766	36.4615
KEGG_PATHWAY	hsa04810:Regulation of actin cytoskeleton	0.0680347	ITGA5, ITGAV, ITGB1, PDGFRB, FN1,	32	208	4126	3.09946	1	0.933642	59.5032
SP_PIR_KEYWORDS	transmembrane protein	0.0803967	HSPG2, THY1, ITGA5, ITGAV, IL1R1, ITGB1, PDGFRB, PMP22,	91	622	14969	2.11568	1	0.791116	73.6802
GOTERM_CC_ALL	GO:0043235~receptor complex	0.107704	ITGA5, ITGAV, ITGB1,	93	83	13658	5.3082	1	0.999508	82.9371
SP_PIR_KEYWORDS	receptor	0.734803	ITGA5, ITGAV, IL1R1, ITGB1, PDGFRB, MRC2, RARRES2,	91	1196	14969	0.96276	1	1	100
GOTERM_CC_ALL	GO:0005886~plasma membrane	0.839764	LAMB1, FAP, ITGB1, CDH11, MMP2, PTRF, THY1, IL1R1, ITGAV, ITGA5, NOX4, ADAM12, TGFB1I1, PKD2, PMP22, EHD2,	93	2715	13658	0.865475	1	1	100
GOTERM_CC_ALL	GO:0044459~plasma membrane part	0.863988	LAMB1, PTRF, THY1, ITGA5, ITGAV, IL1R1, NOX4, TGFB1I1, ITGB1, PMP22,	93	1782	13658	0.824131	1	1	100
GOTERM_CC_ALL	GO:0005887~integral to plasma membrane	0.922318	THY1, ITGA5, ITGAV, IL1R1, ITGB1, PMP22,	93	1219	13658	0.722856	1	1	100
GOTERM_CC_ALL	GO:0031226~intrinsic to plasma membrane	0.927503	THY1, ITGA5, ITGAV, IL1R1, ITGB1, PMP22,	93	1235	13658	0.713491	1	1	100
GOTERM_CC_ALL	GO:0043234~protein complex	0.962866	LAMB1, ITGA5, ITGAV, LAMA4, FILIP1L, INHBA, ITGB1, LOC26010,	93	1771	13658	0.6634	1	1	100
GOTERM_CC_ALL	GO:0032991~macromolecular complex	0.99365	LAMB1, ITGA5, ITGAV, LAMA4, FILIP1L, INHBA, ITGB1, LOC26010,	93	2153	13658	0.545695	1	1	100
Functional Group 31	Median: 0.14493119453274433
Category	Term	PValue	Genes	List Total	Pop Hits	Pop Total	Fold Enrichment	Bonferroni	Benjamini	FDR
GOTERM_BP_ALL	GO:0007596~blood coagulation	0.114597	SERPING1, FBN1, EFEMP2,	81	94	12954	5.10402	1	0.999626	90.2529
GOTERM_BP_ALL	GO:0050817~coagulation	0.118635	SERPING1, FBN1, EFEMP2,	81	96	12954	4.99769	1	0.999692	91.0691
GOTERM_BP_ALL	GO:0007599~hemostasis	0.12476	SERPING1, FBN1, EFEMP2,	81	99	12954	4.84624	1	0.999782	92.1843
GOTERM_BP_ALL	GO:0050878~regulation of body fluid levels	0.165103	SERPING1, FBN1, EFEMP2,	81	118	12954	4.06591	1	0.999981	96.8309
GOTERM_BP_ALL	GO:0042060~wound healing	0.176079	SERPING1, FBN1, EFEMP2,	81	123	12954	3.90063	1	0.999988	97.5396
GOTERM_BP_ALL	GO:0065008~regulation of biological quality	0.262978	IGFBP7, SERPING1, THY1, FBN1, EFEMP2, INHBA, PKD2, IGFBP4,	81	842	12954	1.51949	1	1	99.7082
Functional Group 32	Median: 0.17081951548916505
Category	Term	PValue	Genes	List Total	Pop Hits	Pop Total	Fold Enrichment	Bonferroni	Benjamini	FDR
GOTERM_BP_ALL	GO:0008283~cell proliferation	0.0533025	LAMB1, IGFBP7, THY1, TGFBI, LEPRE1, NOX4, TGFB1I1, SERPINF1, IGFBP4, PMP22,	81	788	12954	2.02952	1	0.986335	64.9288
GOTERM_BP_ALL	GO:0000902~cell morphogenesis	0.17082	LAMB1, IGFBP7, THY1, NOX4, INHBA, IGFBP4,	81	476	12954	2.01587	1	0.999984	97.2212
GOTERM_BP_ALL	GO:0032989~cellular structure morphogenesis	0.17082	LAMB1, IGFBP7, THY1, NOX4, INHBA, IGFBP4,	81	476	12954	2.01587	1	0.999984	97.2212
GOTERM_BP_ALL	GO:0009653~anatomical structure morphogenesis	0.228924	LAMB1, IGFBP7, COL3A1, THY1, NOX4, INHBA, DCN, PKD2, SERPINF1, IGFBP4,	81	1090	12954	1.46721	1	0.999999	99.3077
GOTERM_BP_ALL	GO:0007399~nervous system development	0.695189	LAMB1, THY1, INHBA, SERPINF1, PMP22,	81	757	12954	1.05631	1	1	100
Functional Group 33	Median: 0.26744796721674924
Category	Term	PValue	Genes	List Total	Pop Hits	Pop Total	Fold Enrichment	Bonferroni	Benjamini	FDR
GOTERM_BP_ALL	GO:0008285~negative regulation of cell proliferation	0.016343	IGFBP7, THY1, LEPRE1, NOX4, TGFB1I1, PMP22,	81	240	12954	3.99815	1	0.828957	27.036
GOTERM_BP_ALL	GO:0008283~cell proliferation	0.0533025	LAMB1, IGFBP7, THY1, TGFBI, LEPRE1, NOX4, TGFB1I1, SERPINF1, IGFBP4, PMP22,	81	788	12954	2.02952	1	0.986335	64.9288
GOTERM_BP_ALL	GO:0042127~regulation of cell proliferation	0.0857944	LAMB1, IGFBP7, THY1, LEPRE1, NOX4, TGFB1I1, PMP22,	81	496	12954	2.25702	1	0.998279	82.0188
GOTERM_BP_ALL	GO:0048523~negative regulation of cellular process	0.247385	IGFBP7, THY1, SNAI2, TGFBI, LEPRE1, NOX4, INHBA, TGFB1I1, PKD2, PMP22,	81	1113	12954	1.43689	1	1	99.5645
GOTERM_BP_ALL	GO:0048519~negative regulation of biological process	0.287511	IGFBP7, THY1, SNAI2, TGFBI, LEPRE1, NOX4, INHBA, TGFB1I1, PKD2, PMP22,	81	1161	12954	1.37748	1	1	99.8473
GOTERM_BP_ALL	GO:0050789~regulation of biological process	0.916637	IGFBP7, LAMB1, C1S, SERPING1, C1R, LTBP2, LEPRE1, PRRX1, SERPINF1, PDGFRB, C3, PTRF, THY1, SNAI2, LGALS1, LAMA4, TGFBI, NOX4, INHBA, TGFB1I1, PKD2, IGFBP4, PMP22,	81	4419	12954	0.832382	1	1	100
GOTERM_BP_ALL	GO:0065007~biological regulation	0.936579	IGFBP7, SERPING1, EFEMP2, PRRX1, C3, THY1, SNAI2, LAMA4, NOX4, TGFBI, PMP22, LAMB1, C1S, C1R, LTBP2, LEPRE1, SERPINF1, PDGFRB, PTRF, FBN1, LGALS1, INHBA, TGFB1I1, IGFBP4, PKD2,	81	4862	12954	0.822326	1	1	100
GOTERM_BP_ALL	GO:0050794~regulation of cellular process	0.972081	IGFBP7, LAMB1, LTBP2, LEPRE1, PRRX1, PDGFRB, C3, PTRF, THY1, SNAI2, LGALS1, LAMA4, TGFBI, NOX4, INHBA, TGFB1I1, PKD2, IGFBP4, PMP22,	81	4086	12954	0.743659	1	1	100
Functional Group 34	Median: 0.23643574521448724
Category	Term	PValue	Genes	List Total	Pop Hits	Pop Total	Fold Enrichment	Bonferroni	Benjamini	FDR
GOTERM_CC_ALL	GO:0016023~cytoplasmic membrane-bound vesicle	0.181373	COPZ2, SERPINF1, ITGB1, CRISPLD2, BGN,	93	329	13658	2.23192	1	0.999991	95.519
GOTERM_CC_ALL	GO:0031988~membrane-bound vesicle	0.18948	COPZ2, SERPINF1, ITGB1, CRISPLD2, BGN,	93	335	13658	2.19194	1	0.999989	96.1602
GOTERM_CC_ALL	GO:0031410~cytoplasmic vesicle	0.283392	COPZ2, SERPINF1, ITGB1, CRISPLD2, BGN,	93	400	13658	1.83575	1	1	99.4319
GOTERM_CC_ALL	GO:0031982~vesicle	0.297011	COPZ2, SERPINF1, ITGB1, CRISPLD2, BGN,	93	409	13658	1.79536	1	1	99.5782
Functional Group 35	Median: 0.2633014059434212
Category	Term	PValue	Genes	List Total	Pop Hits	Pop Total	Fold Enrichment	Bonferroni	Benjamini	FDR
SP_PIR_KEYWORDS	serine protease	0.143768	C1S, C1R, FAP,	91	111	14969	4.4458	1	0.936394	91.5586
UP_SEQ_FEATURE	active site:Charge relay system	0.220317	C1S, C1R, FAP,	77	131	11295	3.35927	1	1	99.5369
GOTERM_MF_ALL	GO:0004252~serine-type endopeptidase activity	0.263301	C1S, C1R, FAP,	90	158	14097	2.97405	1	1	99.5816
GOTERM_MF_ALL	GO:0008236~serine-type peptidase activity	0.30542	C1S, C1R, FAP,	90	176	14097	2.66989	1	1	99.8543
GOTERM_MF_ALL	GO:0017171~serine hydrolase activity	0.307752	C1S, C1R, FAP,	90	177	14097	2.6548	1	1	99.8629
[truncated: 219 more rows]

## Sheet: Cluster 10 transcription
DAVID analysis - Functional clustering tool
[truncated: 546 more rows]

[truncated: 32 more sheets: Cluster 11 Intermediate filamen, Cluster 12 IFN response, Cluster 13 Immune, Cluster 14 Ig Plasma cell, Cluster 16 cell cycle related, Cluster 19 MHC I, Cluster 20 Histones, Cluster 26 Cell cycle, Cluster 27 Fat, Cluster 29 endothelium, Cluster 33 Mitochondrial, Cluster 38 Endothelium, Cluster 42 Cytoskeleton, Cluster 45 Cell cycle, Cluster 46 Skeletal muscle, Cluster 47 Glycolysis, Cluster 48 AP1, Cluster 49 Endothelium, Cluster 52 Mismatch repair, Cluster 54 Ribosome …]
